# Supplementary material for: Capabilities and Limitations of Tissue Size Control through Passive Mechanical Forces
Source: PLoS Comput Biol. 2015 Dec 29;11(12):e1004679. doi: 10.1371/journal.pcbi.1004679 (PMC4703071; doi:10.1371/journal.pcbi.1004679)
Supplement: S1 Software — A thoroughly documented example of how to run the code is provided in the file README.txt. (ZIP) [file pcbi.1004679.s001.zip]

Archive with 107 entries (95 files):
- SizeControl2015/
- SizeControl2015/SConscript
- SizeControl2015/simulations_list_generator.py
- SizeControl2015/list_of_simulations.joblist
- SizeControl2015/build/
- SizeControl2015/README.txt
- SizeControl2015/apps/
- SizeControl2015/apps/data_analysis/
- SizeControl2015/apps/data_analysis/CollectAllParkerScenarioStatistics.py
- SizeControl2015/apps/data_analysis/CreateAllPlots.py
- SizeControl2015/apps/data_analysis/VisualiseParkerExperiment.py
- SizeControl2015/apps/data_analysis/DataAnalysisPythonModule/
- SizeControl2015/apps/data_analysis/DataAnalysisPythonModule/analyse_single_simulation.py
- SizeControl2015/apps/data_analysis/DataAnalysisPythonModule/analyse_perimeter_contractility_variation.py
- SizeControl2015/apps/data_analysis/DataAnalysisPythonModule/analyse_laser_ablations.py
- SizeControl2015/apps/data_analysis/DataAnalysisPythonModule/plot_variations.py
- SizeControl2015/apps/data_analysis/DataAnalysisPythonModule/analyse_cell_line_tension_variation.py
- SizeControl2015/apps/data_analysis/DataAnalysisPythonModule/FileHandling.py
- SizeControl2015/apps/data_analysis/DataAnalysisPythonModule/analyse_parker_scenario.py
- SizeControl2015/apps/data_analysis/DataAnalysisPythonModule/ArgumentParsing.py
- SizeControl2015/apps/data_analysis/DataAnalysisPythonModule/vertex_statistics/
- SizeControl2015/apps/data_analysis/DataAnalysisPythonModule/vertex_statistics/StatisticsGenerator.py
- SizeControl2015/apps/data_analysis/DataAnalysisPythonModule/vertex_statistics/total_area_stat.py
- SizeControl2015/apps/data_analysis/DataAnalysisPythonModule/vertex_statistics/__init__.py
- SizeControl2015/apps/data_analysis/DataAnalysisPythonModule/analyse_target_area_variation.py
- SizeControl2015/apps/data_analysis/DataAnalysisPythonModule/analyse_step_function_sweeps.py
- SizeControl2015/apps/data_analysis/DataAnalysisPythonModule/__init__.py
- SizeControl2015/apps/src/
- SizeControl2015/apps/src/VaryPerimeterContractilityExecutable.cpp
- SizeControl2015/apps/src/ScenarioExecutable.cpp
- SizeControl2015/apps/src/VaryLineTensionExecutable.cpp
- SizeControl2015/apps/src/VaryDaughterCellTargetAreaExecutable.cpp
- SizeControl2015/apps/src/ExampleApp.cpp
- SizeControl2015/apps/src/LaserAblationExecutable.cpp
- SizeControl2015/src/
- SizeControl2015/src/LaserAblationForce.hpp
- SizeControl2015/src/StepFunctionMorphogenTargetAreaModifier.hpp
- SizeControl2015/src/StepFunctionVariablePerimeterContractilityModifier.hpp
- SizeControl2015/src/CycEInducingModifier.hpp
- SizeControl2015/src/FarhadifarForcePositiondependantLineTension.cpp
- SizeControl2015/src/VertexModelDataWriter.hpp
- SizeControl2015/src/StepFunctionPerimeterContractilityModifier.hpp
- SizeControl2015/src/VertexEdgeLengthWriter.cpp
- SizeControl2015/src/StepFunctionMorphogenTargetAreaModifier.cpp
- SizeControl2015/src/EmptyTargetAreaModifier.hpp
- SizeControl2015/src/StepFunctionLineTensionForce.cpp
- SizeControl2015/src/PlaneStickyBoundaryCondition.hpp
- SizeControl2015/src/StepFunctionLineTensionForce.hpp
- SizeControl2015/src/Hello.cpp
- SizeControl2015/src/FarhadifarForceVariablePerimeterContractility.hpp
- SizeControl2015/src/PlaneStickyBoundaryCondition.cpp
- SizeControl2015/src/VertexModelDataWriter.cpp
- SizeControl2015/src/CycEInducingModifier.cpp
- SizeControl2015/src/VaryingDaughterCellTargetAreaModifier.hpp
- SizeControl2015/src/LabelledEdgeLengthWriter.hpp
- SizeControl2015/src/ToroidalHoneycombVertexMeshGeneratorAtTargetAreas.cpp
- SizeControl2015/src/LabelledEdgeLengthWriter.cpp
- SizeControl2015/src/AbstractMorphogenModifier.hpp
- SizeControl2015/src/ToroidalHoneycombVertexMeshGeneratorAtTargetAreas.hpp
- SizeControl2015/src/VaryingDaughterCellTargetAreaModifier.cpp
- SizeControl2015/src/scenario_structure/
- SizeControl2015/src/scenario_structure/Scenarios/
- SizeControl2015/src/scenario_structure/Scenarios/ReducedLineTensionMechanicsOnly.cpp
- SizeControl2015/src/scenario_structure/Scenarios/parameter_sweeping/
- SizeControl2015/src/scenario_structure/Scenarios/parameter_sweeping/VaryDaughterTargetArea.hpp
- SizeControl2015/src/scenario_structure/Scenarios/parameter_sweeping/VaryPerimeterContractility.cpp
- SizeControl2015/src/scenario_structure/Scenarios/parameter_sweeping/AsymmetricPerimeterContractility.cpp
- SizeControl2015/src/scenario_structure/Scenarios/parameter_sweeping/AsymmetricDaughterArea.cpp
- SizeControl2015/src/scenario_structure/Scenarios/parameter_sweeping/AsymmetricLineTension.cpp
- SizeControl2015/src/scenario_structure/Scenarios/parameter_sweeping/VaryLineTension.cpp
- SizeControl2015/src/scenario_structure/Scenarios/parameter_sweeping/VaryLineTension.hpp
- SizeControl2015/src/scenario_structure/Scenarios/parameter_sweeping/VaryDaughterTargetArea.cpp
- SizeControl2015/src/scenario_structure/Scenarios/parameter_sweeping/VaryPerimeterContractility.hpp
- SizeControl2015/src/scenario_structure/Scenarios/parameter_sweeping/AsymmetricLineTension.hpp
- SizeControl2015/src/scenario_structure/Scenarios/parameter_sweeping/AsymmetricDaughterArea.hpp
- SizeControl2015/src/scenario_structure/Scenarios/parameter_sweeping/AsymmetricPerimeterContractility.hpp
- SizeControl2015/src/scenario_structure/Scenarios/MechanicsOnlyScenario.cpp
- SizeControl2015/src/scenario_structure/Scenarios/AbstractParkerScenario.hpp
- SizeControl2015/src/scenario_structure/Scenarios/ReducedLineTensionMechanicsOnly.hpp
- SizeControl2015/src/scenario_structure/Scenarios/AbstractParkerScenario.cpp
- SizeControl2015/src/scenario_structure/Scenarios/MechanicsOnlyScenario.hpp
- SizeControl2015/src/scenario_structure/Mutants/
- SizeControl2015/src/scenario_structure/Mutants/AbstractParkerMutant.cpp
- SizeControl2015/src/scenario_structure/Mutants/WildTypeMutant.cpp
- SizeControl2015/src/scenario_structure/Mutants/MoreDivisionsMutant.cpp
- SizeControl2015/src/scenario_structure/Mutants/AbstractParkerMutant.hpp
- SizeControl2015/src/scenario_structure/Mutants/MoreDivisionsMutant.hpp
- SizeControl2015/src/scenario_structure/Mutants/FewerDivisionsMutant.cpp
- SizeControl2015/src/scenario_structure/Mutants/WildTypeMutant.hpp
- SizeControl2015/src/scenario_structure/Mutants/FewerDivisionsMutant.hpp
- SizeControl2015/src/VertexEdgeLengthWriter.hpp
- SizeControl2015/src/FarhadifarForceWithDifferentialAdhesion.cpp
- SizeControl2015/src/FarhadifarForceVariablePerimeterContractility.cpp
- SizeControl2015/src/StepFunctionVariablePerimeterContractilityModifier.cpp
- SizeControl2015/src/Hello.hpp
- SizeControl2015/src/LaserAblationForce.cpp
- SizeControl2015/src/LaserAblationWritingModifier.cpp
- SizeControl2015/src/FarhadifarForcePositiondependantLineTension.hpp
- SizeControl2015/src/FarhadifarForceWithDifferentialAdhesion.hpp
- SizeControl2015/src/StepFunctionPerimeterContractilityModifier.cpp
- SizeControl2015/src/LaserAblationWritingModifier.hpp
- SizeControl2015/src/StepFunctionMorphogenModifier.hpp
- SizeControl2015/src/AbstractMorphogenModifier.cpp
- SizeControl2015/src/StepFunctionMorphogenModifier.cpp
- SizeControl2015/src/EmptyTargetAreaModifier.cpp
- SizeControl2015/analysis_list_generator.py
- SizeControl2015/analysis_list.joblist
