# Supplementary material for: Capabilities and Limitations of Tissue Size Control through Passive Mechanical Forces
Source: PLoS Comput Biol. 2015 Dec 29;11(12):e1004679. doi: 10.1371/journal.pcbi.1004679 (PMC4703071; doi:10.1371/journal.pcbi.1004679)
Supplement: S1 Software — A thoroughly documented example of how to run the code is provided in the file README.txt. (ZIP) [file pcbi.1004679.s001.zip › SizeControl2015/simulations_list_generator.py]

"""Copyright (c) 2005-2015, University of Oxford.
All rights reserved.

University of Oxford means the Chancellor, Masters and Scholars of the
University of Oxford, having an administrative office at Wellington
Square, Oxford OX1 2JD, UK.

This file is part of Chaste.

Redistribution and use in source and binary forms, with or without
modification, are permitted provided that the following conditions are met:
 * Redistributions of source code must retain the above copyright notice,
   this list of conditions and the following disclaimer.
 * Redistributions in binary form must reproduce the above copyright notice,
   this list of conditions and the following disclaimer in the documentation
   and/or other materials provided with the distribution.
 * Neither the name of the University of Oxford nor the names of its
   contributors may be used to endorse or promote products derived from this
   software without specific prior written permission.

THIS SOFTWARE IS PROVIDED BY THE COPYRIGHT HOLDERS AND CONTRIBUTORS "AS IS"
AND ANY EXPRESS OR IMPLIED WARRANTIES, INCLUDING, BUT NOT LIMITED TO, THE
IMPLIED WARRANTIES OF MERCHANTABILITY AND FITNESS FOR A PARTICULAR PURPOSE
ARE DISCLAIMED. IN NO EVENT SHALL THE COPYRIGHT HOLDER OR CONTRIBUTORS BE
LIABLE FOR ANY DIRECT, INDIRECT, INCIDENTAL, SPECIAL, EXEMPLARY, OR
CONSEQUENTIAL DAMAGES (INCLUDING, BUT NOT LIMITED TO, PROCUREMENT OF SUBSTITUTE
GOODS OR SERVICES; LOSS OF USE, DATA, OR PROFITS; OR BUSINESS INTERRUPTION)
HOWEVER CAUSED AND ON ANY THEORY OF LIABILITY, WHETHER IN CONTRACT, STRICT
LIABILITY, OR TORT (INCLUDING NEGLIGENCE OR OTHERWISE) ARISING IN ANY WAY OUT
OF THE USE OF THIS SOFTWARE, EVEN IF ADVISED OF THE POSSIBILITY OF SUCH DAMAGE.
"""

#this file generates a list of bash commands for this project
from DataAnalysisPythonModule import FileHandling
import numpy as np

#define the command that we would like to use, i.e. the path to our executable:
command = "./projects/SizeControl2015/apps/src/ScenarioExecutable"

# loop through parameters and create commands for each combination
joblist = []
    
## COMMANDS FOR MAIN RESULT AND COMPARTMENT BOUNDARY LINE TENSION
scenario_list = ['MechanicsOnly', 'ReducedLineTensionMechanicsOnly']

# loop through parameters and create commands for each combination

for scenario in scenario_list:
    for id in range(1,101):
        joblist.append(command + " --scenarioname " + scenario + " --ID " + str(id))

## COMMANDS FOR AREA VARIATION
command = "./projects/SizeControl2015/apps/src/VaryDaughterCellTargetAreaExecutable"

# loop through parameters and create commands for each combination

for target_area_factor in np.linspace(0.25,1.0,7):
    for id in range(1,101):
        joblist.append(command + " --DaughterCellTargetArea " + str(target_area_factor) + " --ID " + str(id))

## COMMANDS FOR LINE TENSION VARIATION
command = "./projects/SizeControl2015/apps/src/VaryLineTensionExecutable"

line_tension_parameters = [0.0, 0.04, 0.08, 0.12, 0.16, 0.2, 0.24]
# loop through parameters and create commands for each combination

for line_tension_parameter in line_tension_parameters:
    for id in range(1,101):
        joblist.append(command + " --LineTension " + str(line_tension_parameter) + " --ID " + str(id))

## COMMANDS FOR PERIMETER CONTRACTILITY VARIATION
#define the command that we would like to use, i.e. the path to our executable:
command = "./projects/SizeControl2015/apps/src/VaryPerimeterContractilityExecutable"

perimeter_contractility_parameters = [0.0, 0.02, 0.04, 0.06, 0.08, 0.12]
# loop through parameters and create commands for each combination

for perimeter_contractility_parameter in perimeter_contractility_parameters:
    for id in range(1,101):
        joblist.append(command + " --PerimeterContractility " + str(perimeter_contractility_parameter) + " --ID " + str(id))

## COMMANDS FOR CHANGED EXTERNAL BOUNDARY 
command = "./projects/SizeControl2015/apps/src/ScenarioExecutable"

# loop through parameters and create commands for each combination
    
scenario_list = ['MechanicsOnly']

# loop through parameters and create commands for each combination

for scenario in scenario_list:
    for id in range(1,101):
        joblist.append(command + " --straightboundaries 1 --scenarioname " + scenario + " --ID " + str(id))

## COMMANDS FOR CHANGED INITIAL CONDITION 
command = "./projects/SizeControl2015/apps/src/ScenarioExecutable"

# loop through parameters and create commands for each combination
    
scenario_list = ['MechanicsOnly']

# loop through parameters and create commands for each combination

for scenario in scenario_list:
    for id in range(1,101):
        joblist.append(command + " --random_ic 1 --scenarioname " + scenario + " --ID " + str(id))

## COMMANDS FOR ASYMMETRY RESULTS
command = "./projects/SizeControl2015/apps/src/ScenarioExecutable"

asymmetries = [0.0, 0.2, 0.4, 0.6, 0.8, 1.0]

asymmetric_scenarios = ['AsymmetricDaughterArea', 'AsymmetricLineTension', 'AsymmetricPerimeterContractility']

# loop through parameters and create commands for each combination

for scenario in asymmetric_scenarios:
    for asymmetry in asymmetries:
        for id in range(1,101):
            joblist.append(command + " --scenarioname " + scenario + " --asymmetry " + str(asymmetry) + " --ID " + str(id))

## COMMANDS FOR LASER ABLATIONS 
command = "./projects/SizeControl2015/apps/src/LaserAblationExecutable"

# loop through parameters and create commands for each combination
    
scenario_list = ['MechanicsOnly', 'AsymmetricDaughterAreas/asymmetry0.2', 'AsymmetricPerimeterContractility/asymmetry0.2', 'AsymmetricLineTension/asymmetry0.2']

# loop through parameters and create commands for each combination

for scenario in scenario_list:
    for id in range(1,101):
        joblist.append(command + " --scenarioname " + scenario + " --mutantname WildType --ID " + str(id))
        joblist.append(command + " --scenarioname " + scenario + " --mutantname MoreDivisions --ID " + str(id))
        joblist.append(command + " --scenarioname " + scenario + " --mutantname FewerDivisions --ID " + str(id))

FileHandling.WriteJobList(joblist,'list_of_simulations')
