# Supplementary material for: Capabilities and Limitations of Tissue Size Control through Passive Mechanical Forces
Source: PLoS Comput Biol. 2015 Dec 29;11(12):e1004679. doi: 10.1371/journal.pcbi.1004679 (PMC4703071; doi:10.1371/journal.pcbi.1004679)
Supplement: S1 Software — A thoroughly documented example of how to run the code is provided in the file README.txt. (ZIP) [file pcbi.1004679.s001.zip › SizeControl2015/list_of_simulations.joblist]

./projects/SizeControl2015/apps/src/ScenarioExecutable --scenarioname MechanicsOnly --ID 1
./projects/SizeControl2015/apps/src/ScenarioExecutable --scenarioname MechanicsOnly --ID 2
./projects/SizeControl2015/apps/src/ScenarioExecutable --scenarioname MechanicsOnly --ID 3
./projects/SizeControl2015/apps/src/ScenarioExecutable --scenarioname MechanicsOnly --ID 4
./projects/SizeControl2015/apps/src/ScenarioExecutable --scenarioname MechanicsOnly --ID 5
./projects/SizeControl2015/apps/src/ScenarioExecutable --scenarioname MechanicsOnly --ID 6
./projects/SizeControl2015/apps/src/ScenarioExecutable --scenarioname MechanicsOnly --ID 7
./projects/SizeControl2015/apps/src/ScenarioExecutable --scenarioname MechanicsOnly --ID 8
./projects/SizeControl2015/apps/src/ScenarioExecutable --scenarioname MechanicsOnly --ID 9
./projects/SizeControl2015/apps/src/ScenarioExecutable --scenarioname MechanicsOnly --ID 10
./projects/SizeControl2015/apps/src/ScenarioExecutable --scenarioname MechanicsOnly --ID 11
./projects/SizeControl2015/apps/src/ScenarioExecutable --scenarioname MechanicsOnly --ID 12
./projects/SizeControl2015/apps/src/ScenarioExecutable --scenarioname MechanicsOnly --ID 13
./projects/SizeControl2015/apps/src/ScenarioExecutable --scenarioname MechanicsOnly --ID 14
./projects/SizeControl2015/apps/src/ScenarioExecutable --scenarioname MechanicsOnly --ID 15
./projects/SizeControl2015/apps/src/ScenarioExecutable --scenarioname MechanicsOnly --ID 16
./projects/SizeControl2015/apps/src/ScenarioExecutable --scenarioname MechanicsOnly --ID 17
./projects/SizeControl2015/apps/src/ScenarioExecutable --scenarioname MechanicsOnly --ID 18
./projects/SizeControl2015/apps/src/ScenarioExecutable --scenarioname MechanicsOnly --ID 19
./projects/SizeControl2015/apps/src/ScenarioExecutable --scenarioname MechanicsOnly --ID 20
./projects/SizeControl2015/apps/src/ScenarioExecutable --scenarioname MechanicsOnly --ID 21
./projects/SizeControl2015/apps/src/ScenarioExecutable --scenarioname MechanicsOnly --ID 22
./projects/SizeControl2015/apps/src/ScenarioExecutable --scenarioname MechanicsOnly --ID 23
./projects/SizeControl2015/apps/src/ScenarioExecutable --scenarioname MechanicsOnly --ID 24
./projects/SizeControl2015/apps/src/ScenarioExecutable --scenarioname MechanicsOnly --ID 25
./projects/SizeControl2015/apps/src/ScenarioExecutable --scenarioname MechanicsOnly --ID 26
./projects/SizeControl2015/apps/src/ScenarioExecutable --scenarioname MechanicsOnly --ID 27
./projects/SizeControl2015/apps/src/ScenarioExecutable --scenarioname MechanicsOnly --ID 28
./projects/SizeControl2015/apps/src/ScenarioExecutable --scenarioname MechanicsOnly --ID 29
./projects/SizeControl2015/apps/src/ScenarioExecutable --scenarioname MechanicsOnly --ID 30
./projects/SizeControl2015/apps/src/ScenarioExecutable --scenarioname MechanicsOnly --ID 31
./projects/SizeControl2015/apps/src/ScenarioExecutable --scenarioname MechanicsOnly --ID 32
./projects/SizeControl2015/apps/src/ScenarioExecutable --scenarioname MechanicsOnly --ID 33
./projects/SizeControl2015/apps/src/ScenarioExecutable --scenarioname MechanicsOnly --ID 34
./projects/SizeControl2015/apps/src/ScenarioExecutable --scenarioname MechanicsOnly --ID 35
./projects/SizeControl2015/apps/src/ScenarioExecutable --scenarioname MechanicsOnly --ID 36
./projects/SizeControl2015/apps/src/ScenarioExecutable --scenarioname MechanicsOnly --ID 37
./projects/SizeControl2015/apps/src/ScenarioExecutable --scenarioname MechanicsOnly --ID 38
./projects/SizeControl2015/apps/src/ScenarioExecutable --scenarioname MechanicsOnly --ID 39
./projects/SizeControl2015/apps/src/ScenarioExecutable --scenarioname MechanicsOnly --ID 40
./projects/SizeControl2015/apps/src/ScenarioExecutable --scenarioname MechanicsOnly --ID 41
./projects/SizeControl2015/apps/src/ScenarioExecutable --scenarioname MechanicsOnly --ID 42
./projects/SizeControl2015/apps/src/ScenarioExecutable --scenarioname MechanicsOnly --ID 43
./projects/SizeControl2015/apps/src/ScenarioExecutable --scenarioname MechanicsOnly --ID 44
./projects/SizeControl2015/apps/src/ScenarioExecutable --scenarioname MechanicsOnly --ID 45
./projects/SizeControl2015/apps/src/ScenarioExecutable --scenarioname MechanicsOnly --ID 46
./projects/SizeControl2015/apps/src/ScenarioExecutable --scenarioname MechanicsOnly --ID 47
./projects/SizeControl2015/apps/src/ScenarioExecutable --scenarioname MechanicsOnly --ID 48
./projects/SizeControl2015/apps/src/ScenarioExecutable --scenarioname MechanicsOnly --ID 49
./projects/SizeControl2015/apps/src/ScenarioExecutable --scenarioname MechanicsOnly --ID 50
./projects/SizeControl2015/apps/src/ScenarioExecutable --scenarioname MechanicsOnly --ID 51
./projects/SizeControl2015/apps/src/ScenarioExecutable --scenarioname MechanicsOnly --ID 52
./projects/SizeControl2015/apps/src/ScenarioExecutable --scenarioname MechanicsOnly --ID 53
./projects/SizeControl2015/apps/src/ScenarioExecutable --scenarioname MechanicsOnly --ID 54
./projects/SizeControl2015/apps/src/ScenarioExecutable --scenarioname MechanicsOnly --ID 55
./projects/SizeControl2015/apps/src/ScenarioExecutable --scenarioname MechanicsOnly --ID 56
./projects/SizeControl2015/apps/src/ScenarioExecutable --scenarioname MechanicsOnly --ID 57
./projects/SizeControl2015/apps/src/ScenarioExecutable --scenarioname MechanicsOnly --ID 58
./projects/SizeControl2015/apps/src/ScenarioExecutable --scenarioname MechanicsOnly --ID 59
./projects/SizeControl2015/apps/src/ScenarioExecutable --scenarioname MechanicsOnly --ID 60
./projects/SizeControl2015/apps/src/ScenarioExecutable --scenarioname MechanicsOnly --ID 61
./projects/SizeControl2015/apps/src/ScenarioExecutable --scenarioname MechanicsOnly --ID 62
./projects/SizeControl2015/apps/src/ScenarioExecutable --scenarioname MechanicsOnly --ID 63
./projects/SizeControl2015/apps/src/ScenarioExecutable --scenarioname MechanicsOnly --ID 64
./projects/SizeControl2015/apps/src/ScenarioExecutable --scenarioname MechanicsOnly --ID 65
./projects/SizeControl2015/apps/src/ScenarioExecutable --scenarioname MechanicsOnly --ID 66
./projects/SizeControl2015/apps/src/ScenarioExecutable --scenarioname MechanicsOnly --ID 67
./projects/SizeControl2015/apps/src/ScenarioExecutable --scenarioname MechanicsOnly --ID 68
./projects/SizeControl2015/apps/src/ScenarioExecutable --scenarioname MechanicsOnly --ID 69
./projects/SizeControl2015/apps/src/ScenarioExecutable --scenarioname MechanicsOnly --ID 70
./projects/SizeControl2015/apps/src/ScenarioExecutable --scenarioname MechanicsOnly --ID 71
./projects/SizeControl2015/apps/src/ScenarioExecutable --scenarioname MechanicsOnly --ID 72
./projects/SizeControl2015/apps/src/ScenarioExecutable --scenarioname MechanicsOnly --ID 73
./projects/SizeControl2015/apps/src/ScenarioExecutable --scenarioname MechanicsOnly --ID 74
./projects/SizeControl2015/apps/src/ScenarioExecutable --scenarioname MechanicsOnly --ID 75
./projects/SizeControl2015/apps/src/ScenarioExecutable --scenarioname MechanicsOnly --ID 76
./projects/SizeControl2015/apps/src/ScenarioExecutable --scenarioname MechanicsOnly --ID 77
./projects/SizeControl2015/apps/src/ScenarioExecutable --scenarioname MechanicsOnly --ID 78
./projects/SizeControl2015/apps/src/ScenarioExecutable --scenarioname MechanicsOnly --ID 79
./projects/SizeControl2015/apps/src/ScenarioExecutable --scenarioname MechanicsOnly --ID 80
./projects/SizeControl2015/apps/src/ScenarioExecutable --scenarioname MechanicsOnly --ID 81
./projects/SizeControl2015/apps/src/ScenarioExecutable --scenarioname MechanicsOnly --ID 82
./projects/SizeControl2015/apps/src/ScenarioExecutable --scenarioname MechanicsOnly --ID 83
./projects/SizeControl2015/apps/src/ScenarioExecutable --scenarioname MechanicsOnly --ID 84
./projects/SizeControl2015/apps/src/ScenarioExecutable --scenarioname MechanicsOnly --ID 85
./projects/SizeControl2015/apps/src/ScenarioExecutable --scenarioname MechanicsOnly --ID 86
./projects/SizeControl2015/apps/src/ScenarioExecutable --scenarioname MechanicsOnly --ID 87
./projects/SizeControl2015/apps/src/ScenarioExecutable --scenarioname MechanicsOnly --ID 88
./projects/SizeControl2015/apps/src/ScenarioExecutable --scenarioname MechanicsOnly --ID 89
./projects/SizeControl2015/apps/src/ScenarioExecutable --scenarioname MechanicsOnly --ID 90
./projects/SizeControl2015/apps/src/ScenarioExecutable --scenarioname MechanicsOnly --ID 91
./projects/SizeControl2015/apps/src/ScenarioExecutable --scenarioname MechanicsOnly --ID 92
./projects/SizeControl2015/apps/src/ScenarioExecutable --scenarioname MechanicsOnly --ID 93
./projects/SizeControl2015/apps/src/ScenarioExecutable --scenarioname MechanicsOnly --ID 94
./projects/SizeControl2015/apps/src/ScenarioExecutable --scenarioname MechanicsOnly --ID 95
./projects/SizeControl2015/apps/src/ScenarioExecutable --scenarioname MechanicsOnly --ID 96
./projects/SizeControl2015/apps/src/ScenarioExecutable --scenarioname MechanicsOnly --ID 97
./projects/SizeControl2015/apps/src/ScenarioExecutable --scenarioname MechanicsOnly --ID 98
./projects/SizeControl2015/apps/src/ScenarioExecutable --scenarioname MechanicsOnly --ID 99
./projects/SizeControl2015/apps/src/ScenarioExecutable --scenarioname MechanicsOnly --ID 100
./projects/SizeControl2015/apps/src/ScenarioExecutable --scenarioname ReducedLineTensionMechanicsOnly --ID 1
./projects/SizeControl2015/apps/src/ScenarioExecutable --scenarioname ReducedLineTensionMechanicsOnly --ID 2
./projects/SizeControl2015/apps/src/ScenarioExecutable --scenarioname ReducedLineTensionMechanicsOnly --ID 3
./projects/SizeControl2015/apps/src/ScenarioExecutable --scenarioname ReducedLineTensionMechanicsOnly --ID 4
./projects/SizeControl2015/apps/src/ScenarioExecutable --scenarioname ReducedLineTensionMechanicsOnly --ID 5
./projects/SizeControl2015/apps/src/ScenarioExecutable --scenarioname ReducedLineTensionMechanicsOnly --ID 6
./projects/SizeControl2015/apps/src/ScenarioExecutable --scenarioname ReducedLineTensionMechanicsOnly --ID 7
./projects/SizeControl2015/apps/src/ScenarioExecutable --scenarioname ReducedLineTensionMechanicsOnly --ID 8
./projects/SizeControl2015/apps/src/ScenarioExecutable --scenarioname ReducedLineTensionMechanicsOnly --ID 9
./projects/SizeControl2015/apps/src/ScenarioExecutable --scenarioname ReducedLineTensionMechanicsOnly --ID 10
./projects/SizeControl2015/apps/src/ScenarioExecutable --scenarioname ReducedLineTensionMechanicsOnly --ID 11
./projects/SizeControl2015/apps/src/ScenarioExecutable --scenarioname ReducedLineTensionMechanicsOnly --ID 12
./projects/SizeControl2015/apps/src/ScenarioExecutable --scenarioname ReducedLineTensionMechanicsOnly --ID 13
./projects/SizeControl2015/apps/src/ScenarioExecutable --scenarioname ReducedLineTensionMechanicsOnly --ID 14
./projects/SizeControl2015/apps/src/ScenarioExecutable --scenarioname ReducedLineTensionMechanicsOnly --ID 15
./projects/SizeControl2015/apps/src/ScenarioExecutable --scenarioname ReducedLineTensionMechanicsOnly --ID 16
./projects/SizeControl2015/apps/src/ScenarioExecutable --scenarioname ReducedLineTensionMechanicsOnly --ID 17
./projects/SizeControl2015/apps/src/ScenarioExecutable --scenarioname ReducedLineTensionMechanicsOnly --ID 18
./projects/SizeControl2015/apps/src/ScenarioExecutable --scenarioname ReducedLineTensionMechanicsOnly --ID 19
./projects/SizeControl2015/apps/src/ScenarioExecutable --scenarioname ReducedLineTensionMechanicsOnly --ID 20
./projects/SizeControl2015/apps/src/ScenarioExecutable --scenarioname ReducedLineTensionMechanicsOnly --ID 21
./projects/SizeControl2015/apps/src/ScenarioExecutable --scenarioname ReducedLineTensionMechanicsOnly --ID 22
./projects/SizeControl2015/apps/src/ScenarioExecutable --scenarioname ReducedLineTensionMechanicsOnly --ID 23
./projects/SizeControl2015/apps/src/ScenarioExecutable --scenarioname ReducedLineTensionMechanicsOnly --ID 24
./projects/SizeControl2015/apps/src/ScenarioExecutable --scenarioname ReducedLineTensionMechanicsOnly --ID 25
./projects/SizeControl2015/apps/src/ScenarioExecutable --scenarioname ReducedLineTensionMechanicsOnly --ID 26
./projects/SizeControl2015/apps/src/ScenarioExecutable --scenarioname ReducedLineTensionMechanicsOnly --ID 27
./projects/SizeControl2015/apps/src/ScenarioExecutable --scenarioname ReducedLineTensionMechanicsOnly --ID 28
./projects/SizeControl2015/apps/src/ScenarioExecutable --scenarioname ReducedLineTensionMechanicsOnly --ID 29
./projects/SizeControl2015/apps/src/ScenarioExecutable --scenarioname ReducedLineTensionMechanicsOnly --ID 30
./projects/SizeControl2015/apps/src/ScenarioExecutable --scenarioname ReducedLineTensionMechanicsOnly --ID 31
./projects/SizeControl2015/apps/src/ScenarioExecutable --scenarioname ReducedLineTensionMechanicsOnly --ID 32
./projects/SizeControl2015/apps/src/ScenarioExecutable --scenarioname ReducedLineTensionMechanicsOnly --ID 33
./projects/SizeControl2015/apps/src/ScenarioExecutable --scenarioname ReducedLineTensionMechanicsOnly --ID 34
./projects/SizeControl2015/apps/src/ScenarioExecutable --scenarioname ReducedLineTensionMechanicsOnly --ID 35
./projects/SizeControl2015/apps/src/ScenarioExecutable --scenarioname ReducedLineTensionMechanicsOnly --ID 36
./projects/SizeControl2015/apps/src/ScenarioExecutable --scenarioname ReducedLineTensionMechanicsOnly --ID 37
./projects/SizeControl2015/apps/src/ScenarioExecutable --scenarioname ReducedLineTensionMechanicsOnly --ID 38
./projects/SizeControl2015/apps/src/ScenarioExecutable --scenarioname ReducedLineTensionMechanicsOnly --ID 39
./projects/SizeControl2015/apps/src/ScenarioExecutable --scenarioname ReducedLineTensionMechanicsOnly --ID 40
./projects/SizeControl2015/apps/src/ScenarioExecutable --scenarioname ReducedLineTensionMechanicsOnly --ID 41
./projects/SizeControl2015/apps/src/ScenarioExecutable --scenarioname ReducedLineTensionMechanicsOnly --ID 42
./projects/SizeControl2015/apps/src/ScenarioExecutable --scenarioname ReducedLineTensionMechanicsOnly --ID 43
./projects/SizeControl2015/apps/src/ScenarioExecutable --scenarioname ReducedLineTensionMechanicsOnly --ID 44
./projects/SizeControl2015/apps/src/ScenarioExecutable --scenarioname ReducedLineTensionMechanicsOnly --ID 45
./projects/SizeControl2015/apps/src/ScenarioExecutable --scenarioname ReducedLineTensionMechanicsOnly --ID 46
./projects/SizeControl2015/apps/src/ScenarioExecutable --scenarioname ReducedLineTensionMechanicsOnly --ID 47
./projects/SizeControl2015/apps/src/ScenarioExecutable --scenarioname ReducedLineTensionMechanicsOnly --ID 48
./projects/SizeControl2015/apps/src/ScenarioExecutable --scenarioname ReducedLineTensionMechanicsOnly --ID 49
./projects/SizeControl2015/apps/src/ScenarioExecutable --scenarioname ReducedLineTensionMechanicsOnly --ID 50
./projects/SizeControl2015/apps/src/ScenarioExecutable --scenarioname ReducedLineTensionMechanicsOnly --ID 51
./projects/SizeControl2015/apps/src/ScenarioExecutable --scenarioname ReducedLineTensionMechanicsOnly --ID 52
./projects/SizeControl2015/apps/src/ScenarioExecutable --scenarioname ReducedLineTensionMechanicsOnly --ID 53
./projects/SizeControl2015/apps/src/ScenarioExecutable --scenarioname ReducedLineTensionMechanicsOnly --ID 54
./projects/SizeControl2015/apps/src/ScenarioExecutable --scenarioname ReducedLineTensionMechanicsOnly --ID 55
./projects/SizeControl2015/apps/src/ScenarioExecutable --scenarioname ReducedLineTensionMechanicsOnly --ID 56
./projects/SizeControl2015/apps/src/ScenarioExecutable --scenarioname ReducedLineTensionMechanicsOnly --ID 57
./projects/SizeControl2015/apps/src/ScenarioExecutable --scenarioname ReducedLineTensionMechanicsOnly --ID 58
./projects/SizeControl2015/apps/src/ScenarioExecutable --scenarioname ReducedLineTensionMechanicsOnly --ID 59
./projects/SizeControl2015/apps/src/ScenarioExecutable --scenarioname ReducedLineTensionMechanicsOnly --ID 60
./projects/SizeControl2015/apps/src/ScenarioExecutable --scenarioname ReducedLineTensionMechanicsOnly --ID 61
./projects/SizeControl2015/apps/src/ScenarioExecutable --scenarioname ReducedLineTensionMechanicsOnly --ID 62
./projects/SizeControl2015/apps/src/ScenarioExecutable --scenarioname ReducedLineTensionMechanicsOnly --ID 63
./projects/SizeControl2015/apps/src/ScenarioExecutable --scenarioname ReducedLineTensionMechanicsOnly --ID 64
./projects/SizeControl2015/apps/src/ScenarioExecutable --scenarioname ReducedLineTensionMechanicsOnly --ID 65
./projects/SizeControl2015/apps/src/ScenarioExecutable --scenarioname ReducedLineTensionMechanicsOnly --ID 66
./projects/SizeControl2015/apps/src/ScenarioExecutable --scenarioname ReducedLineTensionMechanicsOnly --ID 67
./projects/SizeControl2015/apps/src/ScenarioExecutable --scenarioname ReducedLineTensionMechanicsOnly --ID 68
./projects/SizeControl2015/apps/src/ScenarioExecutable --scenarioname ReducedLineTensionMechanicsOnly --ID 69
./projects/SizeControl2015/apps/src/ScenarioExecutable --scenarioname ReducedLineTensionMechanicsOnly --ID 70
./projects/SizeControl2015/apps/src/ScenarioExecutable --scenarioname ReducedLineTensionMechanicsOnly --ID 71
./projects/SizeControl2015/apps/src/ScenarioExecutable --scenarioname ReducedLineTensionMechanicsOnly --ID 72
./projects/SizeControl2015/apps/src/ScenarioExecutable --scenarioname ReducedLineTensionMechanicsOnly --ID 73
./projects/SizeControl2015/apps/src/ScenarioExecutable --scenarioname ReducedLineTensionMechanicsOnly --ID 74
./projects/SizeControl2015/apps/src/ScenarioExecutable --scenarioname ReducedLineTensionMechanicsOnly --ID 75
./projects/SizeControl2015/apps/src/ScenarioExecutable --scenarioname ReducedLineTensionMechanicsOnly --ID 76
./projects/SizeControl2015/apps/src/ScenarioExecutable --scenarioname ReducedLineTensionMechanicsOnly --ID 77
./projects/SizeControl2015/apps/src/ScenarioExecutable --scenarioname ReducedLineTensionMechanicsOnly --ID 78
./projects/SizeControl2015/apps/src/ScenarioExecutable --scenarioname ReducedLineTensionMechanicsOnly --ID 79
./projects/SizeControl2015/apps/src/ScenarioExecutable --scenarioname ReducedLineTensionMechanicsOnly --ID 80
./projects/SizeControl2015/apps/src/ScenarioExecutable --scenarioname ReducedLineTensionMechanicsOnly --ID 81
./projects/SizeControl2015/apps/src/ScenarioExecutable --scenarioname ReducedLineTensionMechanicsOnly --ID 82
./projects/SizeControl2015/apps/src/ScenarioExecutable --scenarioname ReducedLineTensionMechanicsOnly --ID 83
./projects/SizeControl2015/apps/src/ScenarioExecutable --scenarioname ReducedLineTensionMechanicsOnly --ID 84
./projects/SizeControl2015/apps/src/ScenarioExecutable --scenarioname ReducedLineTensionMechanicsOnly --ID 85
./projects/SizeControl2015/apps/src/ScenarioExecutable --scenarioname ReducedLineTensionMechanicsOnly --ID 86
./projects/SizeControl2015/apps/src/ScenarioExecutable --scenarioname ReducedLineTensionMechanicsOnly --ID 87
./projects/SizeControl2015/apps/src/ScenarioExecutable --scenarioname ReducedLineTensionMechanicsOnly --ID 88
./projects/SizeControl2015/apps/src/ScenarioExecutable --scenarioname ReducedLineTensionMechanicsOnly --ID 89
./projects/SizeControl2015/apps/src/ScenarioExecutable --scenarioname ReducedLineTensionMechanicsOnly --ID 90
./projects/SizeControl2015/apps/src/ScenarioExecutable --scenarioname ReducedLineTensionMechanicsOnly --ID 91
./projects/SizeControl2015/apps/src/ScenarioExecutable --scenarioname ReducedLineTensionMechanicsOnly --ID 92
./projects/SizeControl2015/apps/src/ScenarioExecutable --scenarioname ReducedLineTensionMechanicsOnly --ID 93
./projects/SizeControl2015/apps/src/ScenarioExecutable --scenarioname ReducedLineTensionMechanicsOnly --ID 94
./projects/SizeControl2015/apps/src/ScenarioExecutable --scenarioname ReducedLineTensionMechanicsOnly --ID 95
./projects/SizeControl2015/apps/src/ScenarioExecutable --scenarioname ReducedLineTensionMechanicsOnly --ID 96
./projects/SizeControl2015/apps/src/ScenarioExecutable --scenarioname ReducedLineTensionMechanicsOnly --ID 97
./projects/SizeControl2015/apps/src/ScenarioExecutable --scenarioname ReducedLineTensionMechanicsOnly --ID 98
./projects/SizeControl2015/apps/src/ScenarioExecutable --scenarioname ReducedLineTensionMechanicsOnly --ID 99
./projects/SizeControl2015/apps/src/ScenarioExecutable --scenarioname ReducedLineTensionMechanicsOnly --ID 100
./projects/SizeControl2015/apps/src/VaryDaughterCellTargetAreaExecutable --DaughterCellTargetArea 0.25 --ID 1
./projects/SizeControl2015/apps/src/VaryDaughterCellTargetAreaExecutable --DaughterCellTargetArea 0.25 --ID 2
./projects/SizeControl2015/apps/src/VaryDaughterCellTargetAreaExecutable --DaughterCellTargetArea 0.25 --ID 3
./projects/SizeControl2015/apps/src/VaryDaughterCellTargetAreaExecutable --DaughterCellTargetArea 0.25 --ID 4
./projects/SizeControl2015/apps/src/VaryDaughterCellTargetAreaExecutable --DaughterCellTargetArea 0.25 --ID 5
./projects/SizeControl2015/apps/src/VaryDaughterCellTargetAreaExecutable --DaughterCellTargetArea 0.25 --ID 6
./projects/SizeControl2015/apps/src/VaryDaughterCellTargetAreaExecutable --DaughterCellTargetArea 0.25 --ID 7
./projects/SizeControl2015/apps/src/VaryDaughterCellTargetAreaExecutable --DaughterCellTargetArea 0.25 --ID 8
./projects/SizeControl2015/apps/src/VaryDaughterCellTargetAreaExecutable --DaughterCellTargetArea 0.25 --ID 9
./projects/SizeControl2015/apps/src/VaryDaughterCellTargetAreaExecutable --DaughterCellTargetArea 0.25 --ID 10
./projects/SizeControl2015/apps/src/VaryDaughterCellTargetAreaExecutable --DaughterCellTargetArea 0.25 --ID 11
./projects/SizeControl2015/apps/src/VaryDaughterCellTargetAreaExecutable --DaughterCellTargetArea 0.25 --ID 12
./projects/SizeControl2015/apps/src/VaryDaughterCellTargetAreaExecutable --DaughterCellTargetArea 0.25 --ID 13
./projects/SizeControl2015/apps/src/VaryDaughterCellTargetAreaExecutable --DaughterCellTargetArea 0.25 --ID 14
./projects/SizeControl2015/apps/src/VaryDaughterCellTargetAreaExecutable --DaughterCellTargetArea 0.25 --ID 15
./projects/SizeControl2015/apps/src/VaryDaughterCellTargetAreaExecutable --DaughterCellTargetArea 0.25 --ID 16
./projects/SizeControl2015/apps/src/VaryDaughterCellTargetAreaExecutable --DaughterCellTargetArea 0.25 --ID 17
./projects/SizeControl2015/apps/src/VaryDaughterCellTargetAreaExecutable --DaughterCellTargetArea 0.25 --ID 18
./projects/SizeControl2015/apps/src/VaryDaughterCellTargetAreaExecutable --DaughterCellTargetArea 0.25 --ID 19
./projects/SizeControl2015/apps/src/VaryDaughterCellTargetAreaExecutable --DaughterCellTargetArea 0.25 --ID 20
./projects/SizeControl2015/apps/src/VaryDaughterCellTargetAreaExecutable --DaughterCellTargetArea 0.25 --ID 21
./projects/SizeControl2015/apps/src/VaryDaughterCellTargetAreaExecutable --DaughterCellTargetArea 0.25 --ID 22
./projects/SizeControl2015/apps/src/VaryDaughterCellTargetAreaExecutable --DaughterCellTargetArea 0.25 --ID 23
./projects/SizeControl2015/apps/src/VaryDaughterCellTargetAreaExecutable --DaughterCellTargetArea 0.25 --ID 24
./projects/SizeControl2015/apps/src/VaryDaughterCellTargetAreaExecutable --DaughterCellTargetArea 0.25 --ID 25
./projects/SizeControl2015/apps/src/VaryDaughterCellTargetAreaExecutable --DaughterCellTargetArea 0.25 --ID 26
./projects/SizeControl2015/apps/src/VaryDaughterCellTargetAreaExecutable --DaughterCellTargetArea 0.25 --ID 27
./projects/SizeControl2015/apps/src/VaryDaughterCellTargetAreaExecutable --DaughterCellTargetArea 0.25 --ID 28
./projects/SizeControl2015/apps/src/VaryDaughterCellTargetAreaExecutable --DaughterCellTargetArea 0.25 --ID 29
./projects/SizeControl2015/apps/src/VaryDaughterCellTargetAreaExecutable --DaughterCellTargetArea 0.25 --ID 30
./projects/SizeControl2015/apps/src/VaryDaughterCellTargetAreaExecutable --DaughterCellTargetArea 0.25 --ID 31
./projects/SizeControl2015/apps/src/VaryDaughterCellTargetAreaExecutable --DaughterCellTargetArea 0.25 --ID 32
./projects/SizeControl2015/apps/src/VaryDaughterCellTargetAreaExecutable --DaughterCellTargetArea 0.25 --ID 33
./projects/SizeControl2015/apps/src/VaryDaughterCellTargetAreaExecutable --DaughterCellTargetArea 0.25 --ID 34
./projects/SizeControl2015/apps/src/VaryDaughterCellTargetAreaExecutable --DaughterCellTargetArea 0.25 --ID 35
./projects/SizeControl2015/apps/src/VaryDaughterCellTargetAreaExecutable --DaughterCellTargetArea 0.25 --ID 36
./projects/SizeControl2015/apps/src/VaryDaughterCellTargetAreaExecutable --DaughterCellTargetArea 0.25 --ID 37
./projects/SizeControl2015/apps/src/VaryDaughterCellTargetAreaExecutable --DaughterCellTargetArea 0.25 --ID 38
./projects/SizeControl2015/apps/src/VaryDaughterCellTargetAreaExecutable --DaughterCellTargetArea 0.25 --ID 39
./projects/SizeControl2015/apps/src/VaryDaughterCellTargetAreaExecutable --DaughterCellTargetArea 0.25 --ID 40
./projects/SizeControl2015/apps/src/VaryDaughterCellTargetAreaExecutable --DaughterCellTargetArea 0.25 --ID 41
./projects/SizeControl2015/apps/src/VaryDaughterCellTargetAreaExecutable --DaughterCellTargetArea 0.25 --ID 42
./projects/SizeControl2015/apps/src/VaryDaughterCellTargetAreaExecutable --DaughterCellTargetArea 0.25 --ID 43
./projects/SizeControl2015/apps/src/VaryDaughterCellTargetAreaExecutable --DaughterCellTargetArea 0.25 --ID 44
./projects/SizeControl2015/apps/src/VaryDaughterCellTargetAreaExecutable --DaughterCellTargetArea 0.25 --ID 45
./projects/SizeControl2015/apps/src/VaryDaughterCellTargetAreaExecutable --DaughterCellTargetArea 0.25 --ID 46
./projects/SizeControl2015/apps/src/VaryDaughterCellTargetAreaExecutable --DaughterCellTargetArea 0.25 --ID 47
./projects/SizeControl2015/apps/src/VaryDaughterCellTargetAreaExecutable --DaughterCellTargetArea 0.25 --ID 48
./projects/SizeControl2015/apps/src/VaryDaughterCellTargetAreaExecutable --DaughterCellTargetArea 0.25 --ID 49
./projects/SizeControl2015/apps/src/VaryDaughterCellTargetAreaExecutable --DaughterCellTargetArea 0.25 --ID 50
./projects/SizeControl2015/apps/src/VaryDaughterCellTargetAreaExecutable --DaughterCellTargetArea 0.25 --ID 51
./projects/SizeControl2015/apps/src/VaryDaughterCellTargetAreaExecutable --DaughterCellTargetArea 0.25 --ID 52
./projects/SizeControl2015/apps/src/VaryDaughterCellTargetAreaExecutable --DaughterCellTargetArea 0.25 --ID 53
./projects/SizeControl2015/apps/src/VaryDaughterCellTargetAreaExecutable --DaughterCellTargetArea 0.25 --ID 54
./projects/SizeControl2015/apps/src/VaryDaughterCellTargetAreaExecutable --DaughterCellTargetArea 0.25 --ID 55
./projects/SizeControl2015/apps/src/VaryDaughterCellTargetAreaExecutable --DaughterCellTargetArea 0.25 --ID 56
./projects/SizeControl2015/apps/src/VaryDaughterCellTargetAreaExecutable --DaughterCellTargetArea 0.25 --ID 57
./projects/SizeControl2015/apps/src/VaryDaughterCellTargetAreaExecutable --DaughterCellTargetArea 0.25 --ID 58
./projects/SizeControl2015/apps/src/VaryDaughterCellTargetAreaExecutable --DaughterCellTargetArea 0.25 --ID 59
./projects/SizeControl2015/apps/src/VaryDaughterCellTargetAreaExecutable --DaughterCellTargetArea 0.25 --ID 60
./projects/SizeControl2015/apps/src/VaryDaughterCellTargetAreaExecutable --DaughterCellTargetArea 0.25 --ID 61
./projects/SizeControl2015/apps/src/VaryDaughterCellTargetAreaExecutable --DaughterCellTargetArea 0.25 --ID 62
./projects/SizeControl2015/apps/src/VaryDaughterCellTargetAreaExecutable --DaughterCellTargetArea 0.25 --ID 63
./projects/SizeControl2015/apps/src/VaryDaughterCellTargetAreaExecutable --DaughterCellTargetArea 0.25 --ID 64
./projects/SizeControl2015/apps/src/VaryDaughterCellTargetAreaExecutable --DaughterCellTargetArea 0.25 --ID 65
./projects/SizeControl2015/apps/src/VaryDaughterCellTargetAreaExecutable --DaughterCellTargetArea 0.25 --ID 66
./projects/SizeControl2015/apps/src/VaryDaughterCellTargetAreaExecutable --DaughterCellTargetArea 0.25 --ID 67
./projects/SizeControl2015/apps/src/VaryDaughterCellTargetAreaExecutable --DaughterCellTargetArea 0.25 --ID 68
./projects/SizeControl2015/apps/src/VaryDaughterCellTargetAreaExecutable --DaughterCellTargetArea 0.25 --ID 69
./projects/SizeControl2015/apps/src/VaryDaughterCellTargetAreaExecutable --DaughterCellTargetArea 0.25 --ID 70
./projects/SizeControl2015/apps/src/VaryDaughterCellTargetAreaExecutable --DaughterCellTargetArea 0.25 --ID 71
./projects/SizeControl2015/apps/src/VaryDaughterCellTargetAreaExecutable --DaughterCellTargetArea 0.25 --ID 72
./projects/SizeControl2015/apps/src/VaryDaughterCellTargetAreaExecutable --DaughterCellTargetArea 0.25 --ID 73
./projects/SizeControl2015/apps/src/VaryDaughterCellTargetAreaExecutable --DaughterCellTargetArea 0.25 --ID 74
./projects/SizeControl2015/apps/src/VaryDaughterCellTargetAreaExecutable --DaughterCellTargetArea 0.25 --ID 75
./projects/SizeControl2015/apps/src/VaryDaughterCellTargetAreaExecutable --DaughterCellTargetArea 0.25 --ID 76
./projects/SizeControl2015/apps/src/VaryDaughterCellTargetAreaExecutable --DaughterCellTargetArea 0.25 --ID 77
./projects/SizeControl2015/apps/src/VaryDaughterCellTargetAreaExecutable --DaughterCellTargetArea 0.25 --ID 78
./projects/SizeControl2015/apps/src/VaryDaughterCellTargetAreaExecutable --DaughterCellTargetArea 0.25 --ID 79
./projects/SizeControl2015/apps/src/VaryDaughterCellTargetAreaExecutable --DaughterCellTargetArea 0.25 --ID 80
./projects/SizeControl2015/apps/src/VaryDaughterCellTargetAreaExecutable --DaughterCellTargetArea 0.25 --ID 81
./projects/SizeControl2015/apps/src/VaryDaughterCellTargetAreaExecutable --DaughterCellTargetArea 0.25 --ID 82
./projects/SizeControl2015/apps/src/VaryDaughterCellTargetAreaExecutable --DaughterCellTargetArea 0.25 --ID 83
./projects/SizeControl2015/apps/src/VaryDaughterCellTargetAreaExecutable --DaughterCellTargetArea 0.25 --ID 84
./projects/SizeControl2015/apps/src/VaryDaughterCellTargetAreaExecutable --DaughterCellTargetArea 0.25 --ID 85
./projects/SizeControl2015/apps/src/VaryDaughterCellTargetAreaExecutable --DaughterCellTargetArea 0.25 --ID 86
./projects/SizeControl2015/apps/src/VaryDaughterCellTargetAreaExecutable --DaughterCellTargetArea 0.25 --ID 87
./projects/SizeControl2015/apps/src/VaryDaughterCellTargetAreaExecutable --DaughterCellTargetArea 0.25 --ID 88
./projects/SizeControl2015/apps/src/VaryDaughterCellTargetAreaExecutable --DaughterCellTargetArea 0.25 --ID 89
./projects/SizeControl2015/apps/src/VaryDaughterCellTargetAreaExecutable --DaughterCellTargetArea 0.25 --ID 90
./projects/SizeControl2015/apps/src/VaryDaughterCellTargetAreaExecutable --DaughterCellTargetArea 0.25 --ID 91
./projects/SizeControl2015/apps/src/VaryDaughterCellTargetAreaExecutable --DaughterCellTargetArea 0.25 --ID 92
./projects/SizeControl2015/apps/src/VaryDaughterCellTargetAreaExecutable --DaughterCellTargetArea 0.25 --ID 93
./projects/SizeControl2015/apps/src/VaryDaughterCellTargetAreaExecutable --DaughterCellTargetArea 0.25 --ID 94
./projects/SizeControl2015/apps/src/VaryDaughterCellTargetAreaExecutable --DaughterCellTargetArea 0.25 --ID 95
./projects/SizeControl2015/apps/src/VaryDaughterCellTargetAreaExecutable --DaughterCellTargetArea 0.25 --ID 96
./projects/SizeControl2015/apps/src/VaryDaughterCellTargetAreaExecutable --DaughterCellTargetArea 0.25 --ID 97
./projects/SizeControl2015/apps/src/VaryDaughterCellTargetAreaExecutable --DaughterCellTargetArea 0.25 --ID 98
./projects/SizeControl2015/apps/src/VaryDaughterCellTargetAreaExecutable --DaughterCellTargetArea 0.25 --ID 99
./projects/SizeControl2015/apps/src/VaryDaughterCellTargetAreaExecutable --DaughterCellTargetArea 0.25 --ID 100
./projects/SizeControl2015/apps/src/VaryDaughterCellTargetAreaExecutable --DaughterCellTargetArea 0.375 --ID 1
./projects/SizeControl2015/apps/src/VaryDaughterCellTargetAreaExecutable --DaughterCellTargetArea 0.375 --ID 2
./projects/SizeControl2015/apps/src/VaryDaughterCellTargetAreaExecutable --DaughterCellTargetArea 0.375 --ID 3
./projects/SizeControl2015/apps/src/VaryDaughterCellTargetAreaExecutable --DaughterCellTargetArea 0.375 --ID 4
./projects/SizeControl2015/apps/src/VaryDaughterCellTargetAreaExecutable --DaughterCellTargetArea 0.375 --ID 5
./projects/SizeControl2015/apps/src/VaryDaughterCellTargetAreaExecutable --DaughterCellTargetArea 0.375 --ID 6
./projects/SizeControl2015/apps/src/VaryDaughterCellTargetAreaExecutable --DaughterCellTargetArea 0.375 --ID 7
./projects/SizeControl2015/apps/src/VaryDaughterCellTargetAreaExecutable --DaughterCellTargetArea 0.375 --ID 8
./projects/SizeControl2015/apps/src/VaryDaughterCellTargetAreaExecutable --DaughterCellTargetArea 0.375 --ID 9
./projects/SizeControl2015/apps/src/VaryDaughterCellTargetAreaExecutable --DaughterCellTargetArea 0.375 --ID 10
./projects/SizeControl2015/apps/src/VaryDaughterCellTargetAreaExecutable --DaughterCellTargetArea 0.375 --ID 11
./projects/SizeControl2015/apps/src/VaryDaughterCellTargetAreaExecutable --DaughterCellTargetArea 0.375 --ID 12
./projects/SizeControl2015/apps/src/VaryDaughterCellTargetAreaExecutable --DaughterCellTargetArea 0.375 --ID 13
./projects/SizeControl2015/apps/src/VaryDaughterCellTargetAreaExecutable --DaughterCellTargetArea 0.375 --ID 14
./projects/SizeControl2015/apps/src/VaryDaughterCellTargetAreaExecutable --DaughterCellTargetArea 0.375 --ID 15
./projects/SizeControl2015/apps/src/VaryDaughterCellTargetAreaExecutable --DaughterCellTargetArea 0.375 --ID 16
./projects/SizeControl2015/apps/src/VaryDaughterCellTargetAreaExecutable --DaughterCellTargetArea 0.375 --ID 17
./projects/SizeControl2015/apps/src/VaryDaughterCellTargetAreaExecutable --DaughterCellTargetArea 0.375 --ID 18
./projects/SizeControl2015/apps/src/VaryDaughterCellTargetAreaExecutable --DaughterCellTargetArea 0.375 --ID 19
./projects/SizeControl2015/apps/src/VaryDaughterCellTargetAreaExecutable --DaughterCellTargetArea 0.375 --ID 20
./projects/SizeControl2015/apps/src/VaryDaughterCellTargetAreaExecutable --DaughterCellTargetArea 0.375 --ID 21
./projects/SizeControl2015/apps/src/VaryDaughterCellTargetAreaExecutable --DaughterCellTargetArea 0.375 --ID 22
./projects/SizeControl2015/apps/src/VaryDaughterCellTargetAreaExecutable --DaughterCellTargetArea 0.375 --ID 23
./projects/SizeControl2015/apps/src/VaryDaughterCellTargetAreaExecutable --DaughterCellTargetArea 0.375 --ID 24
./projects/SizeControl2015/apps/src/VaryDaughterCellTargetAreaExecutable --DaughterCellTargetArea 0.375 --ID 25
./projects/SizeControl2015/apps/src/VaryDaughterCellTargetAreaExecutable --DaughterCellTargetArea 0.375 --ID 26
./projects/SizeControl2015/apps/src/VaryDaughterCellTargetAreaExecutable --DaughterCellTargetArea 0.375 --ID 27
./projects/SizeControl2015/apps/src/VaryDaughterCellTargetAreaExecutable --DaughterCellTargetArea 0.375 --ID 28
./projects/SizeControl2015/apps/src/VaryDaughterCellTargetAreaExecutable --DaughterCellTargetArea 0.375 --ID 29
./projects/SizeControl2015/apps/src/VaryDaughterCellTargetAreaExecutable --DaughterCellTargetArea 0.375 --ID 30
./projects/SizeControl2015/apps/src/VaryDaughterCellTargetAreaExecutable --DaughterCellTargetArea 0.375 --ID 31
./projects/SizeControl2015/apps/src/VaryDaughterCellTargetAreaExecutable --DaughterCellTargetArea 0.375 --ID 32
./projects/SizeControl2015/apps/src/VaryDaughterCellTargetAreaExecutable --DaughterCellTargetArea 0.375 --ID 33
./projects/SizeControl2015/apps/src/VaryDaughterCellTargetAreaExecutable --DaughterCellTargetArea 0.375 --ID 34
./projects/SizeControl2015/apps/src/VaryDaughterCellTargetAreaExecutable --DaughterCellTargetArea 0.375 --ID 35
./projects/SizeControl2015/apps/src/VaryDaughterCellTargetAreaExecutable --DaughterCellTargetArea 0.375 --ID 36
./projects/SizeControl2015/apps/src/VaryDaughterCellTargetAreaExecutable --DaughterCellTargetArea 0.375 --ID 37
./projects/SizeControl2015/apps/src/VaryDaughterCellTargetAreaExecutable --DaughterCellTargetArea 0.375 --ID 38
./projects/SizeControl2015/apps/src/VaryDaughterCellTargetAreaExecutable --DaughterCellTargetArea 0.375 --ID 39
./projects/SizeControl2015/apps/src/VaryDaughterCellTargetAreaExecutable --DaughterCellTargetArea 0.375 --ID 40
./projects/SizeControl2015/apps/src/VaryDaughterCellTargetAreaExecutable --DaughterCellTargetArea 0.375 --ID 41
./projects/SizeControl2015/apps/src/VaryDaughterCellTargetAreaExecutable --DaughterCellTargetArea 0.375 --ID 42
./projects/SizeControl2015/apps/src/VaryDaughterCellTargetAreaExecutable --DaughterCellTargetArea 0.375 --ID 43
./projects/SizeControl2015/apps/src/VaryDaughterCellTargetAreaExecutable --DaughterCellTargetArea 0.375 --ID 44
./projects/SizeControl2015/apps/src/VaryDaughterCellTargetAreaExecutable --DaughterCellTargetArea 0.375 --ID 45
./projects/SizeControl2015/apps/src/VaryDaughterCellTargetAreaExecutable --DaughterCellTargetArea 0.375 --ID 46
./projects/SizeControl2015/apps/src/VaryDaughterCellTargetAreaExecutable --DaughterCellTargetArea 0.375 --ID 47
./projects/SizeControl2015/apps/src/VaryDaughterCellTargetAreaExecutable --DaughterCellTargetArea 0.375 --ID 48
./projects/SizeControl2015/apps/src/VaryDaughterCellTargetAreaExecutable --DaughterCellTargetArea 0.375 --ID 49
./projects/SizeControl2015/apps/src/VaryDaughterCellTargetAreaExecutable --DaughterCellTargetArea 0.375 --ID 50
./projects/SizeControl2015/apps/src/VaryDaughterCellTargetAreaExecutable --DaughterCellTargetArea 0.375 --ID 51
./projects/SizeControl2015/apps/src/VaryDaughterCellTargetAreaExecutable --DaughterCellTargetArea 0.375 --ID 52
./projects/SizeControl2015/apps/src/VaryDaughterCellTargetAreaExecutable --DaughterCellTargetArea 0.375 --ID 53
./projects/SizeControl2015/apps/src/VaryDaughterCellTargetAreaExecutable --DaughterCellTargetArea 0.375 --ID 54
./projects/SizeControl2015/apps/src/VaryDaughterCellTargetAreaExecutable --DaughterCellTargetArea 0.375 --ID 55
./projects/SizeControl2015/apps/src/VaryDaughterCellTargetAreaExecutable --DaughterCellTargetArea 0.375 --ID 56
./projects/SizeControl2015/apps/src/VaryDaughterCellTargetAreaExecutable --DaughterCellTargetArea 0.375 --ID 57
./projects/SizeControl2015/apps/src/VaryDaughterCellTargetAreaExecutable --DaughterCellTargetArea 0.375 --ID 58
./projects/SizeControl2015/apps/src/VaryDaughterCellTargetAreaExecutable --DaughterCellTargetArea 0.375 --ID 59
./projects/SizeControl2015/apps/src/VaryDaughterCellTargetAreaExecutable --DaughterCellTargetArea 0.375 --ID 60
./projects/SizeControl2015/apps/src/VaryDaughterCellTargetAreaExecutable --DaughterCellTargetArea 0.375 --ID 61
./projects/SizeControl2015/apps/src/VaryDaughterCellTargetAreaExecutable --DaughterCellTargetArea 0.375 --ID 62
./projects/SizeControl2015/apps/src/VaryDaughterCellTargetAreaExecutable --DaughterCellTargetArea 0.375 --ID 63
./projects/SizeControl2015/apps/src/VaryDaughterCellTargetAreaExecutable --DaughterCellTargetArea 0.375 --ID 64
./projects/SizeControl2015/apps/src/VaryDaughterCellTargetAreaExecutable --DaughterCellTargetArea 0.375 --ID 65
./projects/SizeControl2015/apps/src/VaryDaughterCellTargetAreaExecutable --DaughterCellTargetArea 0.375 --ID 66
./projects/SizeControl2015/apps/src/VaryDaughterCellTargetAreaExecutable --DaughterCellTargetArea 0.375 --ID 67
./projects/SizeControl2015/apps/src/VaryDaughterCellTargetAreaExecutable --DaughterCellTargetArea 0.375 --ID 68
./projects/SizeControl2015/apps/src/VaryDaughterCellTargetAreaExecutable --DaughterCellTargetArea 0.375 --ID 69
./projects/SizeControl2015/apps/src/VaryDaughterCellTargetAreaExecutable --DaughterCellTargetArea 0.375 --ID 70
./projects/SizeControl2015/apps/src/VaryDaughterCellTargetAreaExecutable --DaughterCellTargetArea 0.375 --ID 71
./projects/SizeControl2015/apps/src/VaryDaughterCellTargetAreaExecutable --DaughterCellTargetArea 0.375 --ID 72
./projects/SizeControl2015/apps/src/VaryDaughterCellTargetAreaExecutable --DaughterCellTargetArea 0.375 --ID 73
./projects/SizeControl2015/apps/src/VaryDaughterCellTargetAreaExecutable --DaughterCellTargetArea 0.375 --ID 74
./projects/SizeControl2015/apps/src/VaryDaughterCellTargetAreaExecutable --DaughterCellTargetArea 0.375 --ID 75
./projects/SizeControl2015/apps/src/VaryDaughterCellTargetAreaExecutable --DaughterCellTargetArea 0.375 --ID 76
./projects/SizeControl2015/apps/src/VaryDaughterCellTargetAreaExecutable --DaughterCellTargetArea 0.375 --ID 77
./projects/SizeControl2015/apps/src/VaryDaughterCellTargetAreaExecutable --DaughterCellTargetArea 0.375 --ID 78
./projects/SizeControl2015/apps/src/VaryDaughterCellTargetAreaExecutable --DaughterCellTargetArea 0.375 --ID 79
./projects/SizeControl2015/apps/src/VaryDaughterCellTargetAreaExecutable --DaughterCellTargetArea 0.375 --ID 80
./projects/SizeControl2015/apps/src/VaryDaughterCellTargetAreaExecutable --DaughterCellTargetArea 0.375 --ID 81
./projects/SizeControl2015/apps/src/VaryDaughterCellTargetAreaExecutable --DaughterCellTargetArea 0.375 --ID 82
./projects/SizeControl2015/apps/src/VaryDaughterCellTargetAreaExecutable --DaughterCellTargetArea 0.375 --ID 83
./projects/SizeControl2015/apps/src/VaryDaughterCellTargetAreaExecutable --DaughterCellTargetArea 0.375 --ID 84
./projects/SizeControl2015/apps/src/VaryDaughterCellTargetAreaExecutable --DaughterCellTargetArea 0.375 --ID 85
./projects/SizeControl2015/apps/src/VaryDaughterCellTargetAreaExecutable --DaughterCellTargetArea 0.375 --ID 86
./projects/SizeControl2015/apps/src/VaryDaughterCellTargetAreaExecutable --DaughterCellTargetArea 0.375 --ID 87
./projects/SizeControl2015/apps/src/VaryDaughterCellTargetAreaExecutable --DaughterCellTargetArea 0.375 --ID 88
./projects/SizeControl2015/apps/src/VaryDaughterCellTargetAreaExecutable --DaughterCellTargetArea 0.375 --ID 89
./projects/SizeControl2015/apps/src/VaryDaughterCellTargetAreaExecutable --DaughterCellTargetArea 0.375 --ID 90
./projects/SizeControl2015/apps/src/VaryDaughterCellTargetAreaExecutable --DaughterCellTargetArea 0.375 --ID 91
./projects/SizeControl2015/apps/src/VaryDaughterCellTargetAreaExecutable --DaughterCellTargetArea 0.375 --ID 92
./projects/SizeControl2015/apps/src/VaryDaughterCellTargetAreaExecutable --DaughterCellTargetArea 0.375 --ID 93
./projects/SizeControl2015/apps/src/VaryDaughterCellTargetAreaExecutable --DaughterCellTargetArea 0.375 --ID 94
./projects/SizeControl2015/apps/src/VaryDaughterCellTargetAreaExecutable --DaughterCellTargetArea 0.375 --ID 95
./projects/SizeControl2015/apps/src/VaryDaughterCellTargetAreaExecutable --DaughterCellTargetArea 0.375 --ID 96
./projects/SizeControl2015/apps/src/VaryDaughterCellTargetAreaExecutable --DaughterCellTargetArea 0.375 --ID 97
./projects/SizeControl2015/apps/src/VaryDaughterCellTargetAreaExecutable --DaughterCellTargetArea 0.375 --ID 98
./projects/SizeControl2015/apps/src/VaryDaughterCellTargetAreaExecutable --DaughterCellTargetArea 0.375 --ID 99
./projects/SizeControl2015/apps/src/VaryDaughterCellTargetAreaExecutable --DaughterCellTargetArea 0.375 --ID 100
./projects/SizeControl2015/apps/src/VaryDaughterCellTargetAreaExecutable --DaughterCellTargetArea 0.5 --ID 1
./projects/SizeControl2015/apps/src/VaryDaughterCellTargetAreaExecutable --DaughterCellTargetArea 0.5 --ID 2
./projects/SizeControl2015/apps/src/VaryDaughterCellTargetAreaExecutable --DaughterCellTargetArea 0.5 --ID 3
./projects/SizeControl2015/apps/src/VaryDaughterCellTargetAreaExecutable --DaughterCellTargetArea 0.5 --ID 4
./projects/SizeControl2015/apps/src/VaryDaughterCellTargetAreaExecutable --DaughterCellTargetArea 0.5 --ID 5
./projects/SizeControl2015/apps/src/VaryDaughterCellTargetAreaExecutable --DaughterCellTargetArea 0.5 --ID 6
./projects/SizeControl2015/apps/src/VaryDaughterCellTargetAreaExecutable --DaughterCellTargetArea 0.5 --ID 7
./projects/SizeControl2015/apps/src/VaryDaughterCellTargetAreaExecutable --DaughterCellTargetArea 0.5 --ID 8
./projects/SizeControl2015/apps/src/VaryDaughterCellTargetAreaExecutable --DaughterCellTargetArea 0.5 --ID 9
./projects/SizeControl2015/apps/src/VaryDaughterCellTargetAreaExecutable --DaughterCellTargetArea 0.5 --ID 10
./projects/SizeControl2015/apps/src/VaryDaughterCellTargetAreaExecutable --DaughterCellTargetArea 0.5 --ID 11
./projects/SizeControl2015/apps/src/VaryDaughterCellTargetAreaExecutable --DaughterCellTargetArea 0.5 --ID 12
./projects/SizeControl2015/apps/src/VaryDaughterCellTargetAreaExecutable --DaughterCellTargetArea 0.5 --ID 13
./projects/SizeControl2015/apps/src/VaryDaughterCellTargetAreaExecutable --DaughterCellTargetArea 0.5 --ID 14
./projects/SizeControl2015/apps/src/VaryDaughterCellTargetAreaExecutable --DaughterCellTargetArea 0.5 --ID 15
./projects/SizeControl2015/apps/src/VaryDaughterCellTargetAreaExecutable --DaughterCellTargetArea 0.5 --ID 16
./projects/SizeControl2015/apps/src/VaryDaughterCellTargetAreaExecutable --DaughterCellTargetArea 0.5 --ID 17
./projects/SizeControl2015/apps/src/VaryDaughterCellTargetAreaExecutable --DaughterCellTargetArea 0.5 --ID 18
./projects/SizeControl2015/apps/src/VaryDaughterCellTargetAreaExecutable --DaughterCellTargetArea 0.5 --ID 19
./projects/SizeControl2015/apps/src/VaryDaughterCellTargetAreaExecutable --DaughterCellTargetArea 0.5 --ID 20
./projects/SizeControl2015/apps/src/VaryDaughterCellTargetAreaExecutable --DaughterCellTargetArea 0.5 --ID 21
./projects/SizeControl2015/apps/src/VaryDaughterCellTargetAreaExecutable --DaughterCellTargetArea 0.5 --ID 22
./projects/SizeControl2015/apps/src/VaryDaughterCellTargetAreaExecutable --DaughterCellTargetArea 0.5 --ID 23
./projects/SizeControl2015/apps/src/VaryDaughterCellTargetAreaExecutable --DaughterCellTargetArea 0.5 --ID 24
./projects/SizeControl2015/apps/src/VaryDaughterCellTargetAreaExecutable --DaughterCellTargetArea 0.5 --ID 25
./projects/SizeControl2015/apps/src/VaryDaughterCellTargetAreaExecutable --DaughterCellTargetArea 0.5 --ID 26
./projects/SizeControl2015/apps/src/VaryDaughterCellTargetAreaExecutable --DaughterCellTargetArea 0.5 --ID 27
./projects/SizeControl2015/apps/src/VaryDaughterCellTargetAreaExecutable --DaughterCellTargetArea 0.5 --ID 28
./projects/SizeControl2015/apps/src/VaryDaughterCellTargetAreaExecutable --DaughterCellTargetArea 0.5 --ID 29
./projects/SizeControl2015/apps/src/VaryDaughterCellTargetAreaExecutable --DaughterCellTargetArea 0.5 --ID 30
./projects/SizeControl2015/apps/src/VaryDaughterCellTargetAreaExecutable --DaughterCellTargetArea 0.5 --ID 31
./projects/SizeControl2015/apps/src/VaryDaughterCellTargetAreaExecutable --DaughterCellTargetArea 0.5 --ID 32
./projects/SizeControl2015/apps/src/VaryDaughterCellTargetAreaExecutable --DaughterCellTargetArea 0.5 --ID 33
./projects/SizeControl2015/apps/src/VaryDaughterCellTargetAreaExecutable --DaughterCellTargetArea 0.5 --ID 34
./projects/SizeControl2015/apps/src/VaryDaughterCellTargetAreaExecutable --DaughterCellTargetArea 0.5 --ID 35
./projects/SizeControl2015/apps/src/VaryDaughterCellTargetAreaExecutable --DaughterCellTargetArea 0.5 --ID 36
./projects/SizeControl2015/apps/src/VaryDaughterCellTargetAreaExecutable --DaughterCellTargetArea 0.5 --ID 37
./projects/SizeControl2015/apps/src/VaryDaughterCellTargetAreaExecutable --DaughterCellTargetArea 0.5 --ID 38
./projects/SizeControl2015/apps/src/VaryDaughterCellTargetAreaExecutable --DaughterCellTargetArea 0.5 --ID 39
./projects/SizeControl2015/apps/src/VaryDaughterCellTargetAreaExecutable --DaughterCellTargetArea 0.5 --ID 40
./projects/SizeControl2015/apps/src/VaryDaughterCellTargetAreaExecutable --DaughterCellTargetArea 0.5 --ID 41
./projects/SizeControl2015/apps/src/VaryDaughterCellTargetAreaExecutable --DaughterCellTargetArea 0.5 --ID 42
./projects/SizeControl2015/apps/src/VaryDaughterCellTargetAreaExecutable --DaughterCellTargetArea 0.5 --ID 43
./projects/SizeControl2015/apps/src/VaryDaughterCellTargetAreaExecutable --DaughterCellTargetArea 0.5 --ID 44
./projects/SizeControl2015/apps/src/VaryDaughterCellTargetAreaExecutable --DaughterCellTargetArea 0.5 --ID 45
./projects/SizeControl2015/apps/src/VaryDaughterCellTargetAreaExecutable --DaughterCellTargetArea 0.5 --ID 46
./projects/SizeControl2015/apps/src/VaryDaughterCellTargetAreaExecutable --DaughterCellTargetArea 0.5 --ID 47
./projects/SizeControl2015/apps/src/VaryDaughterCellTargetAreaExecutable --DaughterCellTargetArea 0.5 --ID 48
./projects/SizeControl2015/apps/src/VaryDaughterCellTargetAreaExecutable --DaughterCellTargetArea 0.5 --ID 49
./projects/SizeControl2015/apps/src/VaryDaughterCellTargetAreaExecutable --DaughterCellTargetArea 0.5 --ID 50
./projects/SizeControl2015/apps/src/VaryDaughterCellTargetAreaExecutable --DaughterCellTargetArea 0.5 --ID 51
./projects/SizeControl2015/apps/src/VaryDaughterCellTargetAreaExecutable --DaughterCellTargetArea 0.5 --ID 52
./projects/SizeControl2015/apps/src/VaryDaughterCellTargetAreaExecutable --DaughterCellTargetArea 0.5 --ID 53
./projects/SizeControl2015/apps/src/VaryDaughterCellTargetAreaExecutable --DaughterCellTargetArea 0.5 --ID 54
./projects/SizeControl2015/apps/src/VaryDaughterCellTargetAreaExecutable --DaughterCellTargetArea 0.5 --ID 55
./projects/SizeControl2015/apps/src/VaryDaughterCellTargetAreaExecutable --DaughterCellTargetArea 0.5 --ID 56
./projects/SizeControl2015/apps/src/VaryDaughterCellTargetAreaExecutable --DaughterCellTargetArea 0.5 --ID 57
./projects/SizeControl2015/apps/src/VaryDaughterCellTargetAreaExecutable --DaughterCellTargetArea 0.5 --ID 58
./projects/SizeControl2015/apps/src/VaryDaughterCellTargetAreaExecutable --DaughterCellTargetArea 0.5 --ID 59
./projects/SizeControl2015/apps/src/VaryDaughterCellTargetAreaExecutable --DaughterCellTargetArea 0.5 --ID 60
./projects/SizeControl2015/apps/src/VaryDaughterCellTargetAreaExecutable --DaughterCellTargetArea 0.5 --ID 61
./projects/SizeControl2015/apps/src/VaryDaughterCellTargetAreaExecutable --DaughterCellTargetArea 0.5 --ID 62
./projects/SizeControl2015/apps/src/VaryDaughterCellTargetAreaExecutable --DaughterCellTargetArea 0.5 --ID 63
./projects/SizeControl2015/apps/src/VaryDaughterCellTargetAreaExecutable --DaughterCellTargetArea 0.5 --ID 64
./projects/SizeControl2015/apps/src/VaryDaughterCellTargetAreaExecutable --DaughterCellTargetArea 0.5 --ID 65
./projects/SizeControl2015/apps/src/VaryDaughterCellTargetAreaExecutable --DaughterCellTargetArea 0.5 --ID 66
./projects/SizeControl2015/apps/src/VaryDaughterCellTargetAreaExecutable --DaughterCellTargetArea 0.5 --ID 67
./projects/SizeControl2015/apps/src/VaryDaughterCellTargetAreaExecutable --DaughterCellTargetArea 0.5 --ID 68
./projects/SizeControl2015/apps/src/VaryDaughterCellTargetAreaExecutable --DaughterCellTargetArea 0.5 --ID 69
./projects/SizeControl2015/apps/src/VaryDaughterCellTargetAreaExecutable --DaughterCellTargetArea 0.5 --ID 70
./projects/SizeControl2015/apps/src/VaryDaughterCellTargetAreaExecutable --DaughterCellTargetArea 0.5 --ID 71
./projects/SizeControl2015/apps/src/VaryDaughterCellTargetAreaExecutable --DaughterCellTargetArea 0.5 --ID 72
./projects/SizeControl2015/apps/src/VaryDaughterCellTargetAreaExecutable --DaughterCellTargetArea 0.5 --ID 73
./projects/SizeControl2015/apps/src/VaryDaughterCellTargetAreaExecutable --DaughterCellTargetArea 0.5 --ID 74
./projects/SizeControl2015/apps/src/VaryDaughterCellTargetAreaExecutable --DaughterCellTargetArea 0.5 --ID 75
./projects/SizeControl2015/apps/src/VaryDaughterCellTargetAreaExecutable --DaughterCellTargetArea 0.5 --ID 76
./projects/SizeControl2015/apps/src/VaryDaughterCellTargetAreaExecutable --DaughterCellTargetArea 0.5 --ID 77
./projects/SizeControl2015/apps/src/VaryDaughterCellTargetAreaExecutable --DaughterCellTargetArea 0.5 --ID 78
./projects/SizeControl2015/apps/src/VaryDaughterCellTargetAreaExecutable --DaughterCellTargetArea 0.5 --ID 79
./projects/SizeControl2015/apps/src/VaryDaughterCellTargetAreaExecutable --DaughterCellTargetArea 0.5 --ID 80
./projects/SizeControl2015/apps/src/VaryDaughterCellTargetAreaExecutable --DaughterCellTargetArea 0.5 --ID 81
./projects/SizeControl2015/apps/src/VaryDaughterCellTargetAreaExecutable --DaughterCellTargetArea 0.5 --ID 82
./projects/SizeControl2015/apps/src/VaryDaughterCellTargetAreaExecutable --DaughterCellTargetArea 0.5 --ID 83
./projects/SizeControl2015/apps/src/VaryDaughterCellTargetAreaExecutable --DaughterCellTargetArea 0.5 --ID 84
./projects/SizeControl2015/apps/src/VaryDaughterCellTargetAreaExecutable --DaughterCellTargetArea 0.5 --ID 85
./projects/SizeControl2015/apps/src/VaryDaughterCellTargetAreaExecutable --DaughterCellTargetArea 0.5 --ID 86
./projects/SizeControl2015/apps/src/VaryDaughterCellTargetAreaExecutable --DaughterCellTargetArea 0.5 --ID 87
./projects/SizeControl2015/apps/src/VaryDaughterCellTargetAreaExecutable --DaughterCellTargetArea 0.5 --ID 88
./projects/SizeControl2015/apps/src/VaryDaughterCellTargetAreaExecutable --DaughterCellTargetArea 0.5 --ID 89
./projects/SizeControl2015/apps/src/VaryDaughterCellTargetAreaExecutable --DaughterCellTargetArea 0.5 --ID 90
./projects/SizeControl2015/apps/src/VaryDaughterCellTargetAreaExecutable --DaughterCellTargetArea 0.5 --ID 91
./projects/SizeControl2015/apps/src/VaryDaughterCellTargetAreaExecutable --DaughterCellTargetArea 0.5 --ID 92
./projects/SizeControl2015/apps/src/VaryDaughterCellTargetAreaExecutable --DaughterCellTargetArea 0.5 --ID 93
./projects/SizeControl2015/apps/src/VaryDaughterCellTargetAreaExecutable --DaughterCellTargetArea 0.5 --ID 94
./projects/SizeControl2015/apps/src/VaryDaughterCellTargetAreaExecutable --DaughterCellTargetArea 0.5 --ID 95
./projects/SizeControl2015/apps/src/VaryDaughterCellTargetAreaExecutable --DaughterCellTargetArea 0.5 --ID 96
./projects/SizeControl2015/apps/src/VaryDaughterCellTargetAreaExecutable --DaughterCellTargetArea 0.5 --ID 97
./projects/SizeControl2015/apps/src/VaryDaughterCellTargetAreaExecutable --DaughterCellTargetArea 0.5 --ID 98
./projects/SizeControl2015/apps/src/VaryDaughterCellTargetAreaExecutable --DaughterCellTargetArea 0.5 --ID 99
./projects/SizeControl2015/apps/src/VaryDaughterCellTargetAreaExecutable --DaughterCellTargetArea 0.5 --ID 100
./projects/SizeControl2015/apps/src/VaryDaughterCellTargetAreaExecutable --DaughterCellTargetArea 0.625 --ID 1
./projects/SizeControl2015/apps/src/VaryDaughterCellTargetAreaExecutable --DaughterCellTargetArea 0.625 --ID 2
./projects/SizeControl2015/apps/src/VaryDaughterCellTargetAreaExecutable --DaughterCellTargetArea 0.625 --ID 3
./projects/SizeControl2015/apps/src/VaryDaughterCellTargetAreaExecutable --DaughterCellTargetArea 0.625 --ID 4
./projects/SizeControl2015/apps/src/VaryDaughterCellTargetAreaExecutable --DaughterCellTargetArea 0.625 --ID 5
./projects/SizeControl2015/apps/src/VaryDaughterCellTargetAreaExecutable --DaughterCellTargetArea 0.625 --ID 6
./projects/SizeControl2015/apps/src/VaryDaughterCellTargetAreaExecutable --DaughterCellTargetArea 0.625 --ID 7
./projects/SizeControl2015/apps/src/VaryDaughterCellTargetAreaExecutable --DaughterCellTargetArea 0.625 --ID 8
./projects/SizeControl2015/apps/src/VaryDaughterCellTargetAreaExecutable --DaughterCellTargetArea 0.625 --ID 9
./projects/SizeControl2015/apps/src/VaryDaughterCellTargetAreaExecutable --DaughterCellTargetArea 0.625 --ID 10
./projects/SizeControl2015/apps/src/VaryDaughterCellTargetAreaExecutable --DaughterCellTargetArea 0.625 --ID 11
./projects/SizeControl2015/apps/src/VaryDaughterCellTargetAreaExecutable --DaughterCellTargetArea 0.625 --ID 12
./projects/SizeControl2015/apps/src/VaryDaughterCellTargetAreaExecutable --DaughterCellTargetArea 0.625 --ID 13
./projects/SizeControl2015/apps/src/VaryDaughterCellTargetAreaExecutable --DaughterCellTargetArea 0.625 --ID 14
./projects/SizeControl2015/apps/src/VaryDaughterCellTargetAreaExecutable --DaughterCellTargetArea 0.625 --ID 15
./projects/SizeControl2015/apps/src/VaryDaughterCellTargetAreaExecutable --DaughterCellTargetArea 0.625 --ID 16
./projects/SizeControl2015/apps/src/VaryDaughterCellTargetAreaExecutable --DaughterCellTargetArea 0.625 --ID 17
./projects/SizeControl2015/apps/src/VaryDaughterCellTargetAreaExecutable --DaughterCellTargetArea 0.625 --ID 18
./projects/SizeControl2015/apps/src/VaryDaughterCellTargetAreaExecutable --DaughterCellTargetArea 0.625 --ID 19
./projects/SizeControl2015/apps/src/VaryDaughterCellTargetAreaExecutable --DaughterCellTargetArea 0.625 --ID 20
./projects/SizeControl2015/apps/src/VaryDaughterCellTargetAreaExecutable --DaughterCellTargetArea 0.625 --ID 21
./projects/SizeControl2015/apps/src/VaryDaughterCellTargetAreaExecutable --DaughterCellTargetArea 0.625 --ID 22
./projects/SizeControl2015/apps/src/VaryDaughterCellTargetAreaExecutable --DaughterCellTargetArea 0.625 --ID 23
./projects/SizeControl2015/apps/src/VaryDaughterCellTargetAreaExecutable --DaughterCellTargetArea 0.625 --ID 24
./projects/SizeControl2015/apps/src/VaryDaughterCellTargetAreaExecutable --DaughterCellTargetArea 0.625 --ID 25
./projects/SizeControl2015/apps/src/VaryDaughterCellTargetAreaExecutable --DaughterCellTargetArea 0.625 --ID 26
./projects/SizeControl2015/apps/src/VaryDaughterCellTargetAreaExecutable --DaughterCellTargetArea 0.625 --ID 27
./projects/SizeControl2015/apps/src/VaryDaughterCellTargetAreaExecutable --DaughterCellTargetArea 0.625 --ID 28
./projects/SizeControl2015/apps/src/VaryDaughterCellTargetAreaExecutable --DaughterCellTargetArea 0.625 --ID 29
./projects/SizeControl2015/apps/src/VaryDaughterCellTargetAreaExecutable --DaughterCellTargetArea 0.625 --ID 30
./projects/SizeControl2015/apps/src/VaryDaughterCellTargetAreaExecutable --DaughterCellTargetArea 0.625 --ID 31
./projects/SizeControl2015/apps/src/VaryDaughterCellTargetAreaExecutable --DaughterCellTargetArea 0.625 --ID 32
./projects/SizeControl2015/apps/src/VaryDaughterCellTargetAreaExecutable --DaughterCellTargetArea 0.625 --ID 33
./projects/SizeControl2015/apps/src/VaryDaughterCellTargetAreaExecutable --DaughterCellTargetArea 0.625 --ID 34
./projects/SizeControl2015/apps/src/VaryDaughterCellTargetAreaExecutable --DaughterCellTargetArea 0.625 --ID 35
./projects/SizeControl2015/apps/src/VaryDaughterCellTargetAreaExecutable --DaughterCellTargetArea 0.625 --ID 36
./projects/SizeControl2015/apps/src/VaryDaughterCellTargetAreaExecutable --DaughterCellTargetArea 0.625 --ID 37
./projects/SizeControl2015/apps/src/VaryDaughterCellTargetAreaExecutable --DaughterCellTargetArea 0.625 --ID 38
./projects/SizeControl2015/apps/src/VaryDaughterCellTargetAreaExecutable --DaughterCellTargetArea 0.625 --ID 39
./projects/SizeControl2015/apps/src/VaryDaughterCellTargetAreaExecutable --DaughterCellTargetArea 0.625 --ID 40
./projects/SizeControl2015/apps/src/VaryDaughterCellTargetAreaExecutable --DaughterCellTargetArea 0.625 --ID 41
./projects/SizeControl2015/apps/src/VaryDaughterCellTargetAreaExecutable --DaughterCellTargetArea 0.625 --ID 42
./projects/SizeControl2015/apps/src/VaryDaughterCellTargetAreaExecutable --DaughterCellTargetArea 0.625 --ID 43
./projects/SizeControl2015/apps/src/VaryDaughterCellTargetAreaExecutable --DaughterCellTargetArea 0.625 --ID 44
./projects/SizeControl2015/apps/src/VaryDaughterCellTargetAreaExecutable --DaughterCellTargetArea 0.625 --ID 45
./projects/SizeControl2015/apps/src/VaryDaughterCellTargetAreaExecutable --DaughterCellTargetArea 0.625 --ID 46
./projects/SizeControl2015/apps/src/VaryDaughterCellTargetAreaExecutable --DaughterCellTargetArea 0.625 --ID 47
./projects/SizeControl2015/apps/src/VaryDaughterCellTargetAreaExecutable --DaughterCellTargetArea 0.625 --ID 48
./projects/SizeControl2015/apps/src/VaryDaughterCellTargetAreaExecutable --DaughterCellTargetArea 0.625 --ID 49
./projects/SizeControl2015/apps/src/VaryDaughterCellTargetAreaExecutable --DaughterCellTargetArea 0.625 --ID 50
./projects/SizeControl2015/apps/src/VaryDaughterCellTargetAreaExecutable --DaughterCellTargetArea 0.625 --ID 51
./projects/SizeControl2015/apps/src/VaryDaughterCellTargetAreaExecutable --DaughterCellTargetArea 0.625 --ID 52
./projects/SizeControl2015/apps/src/VaryDaughterCellTargetAreaExecutable --DaughterCellTargetArea 0.625 --ID 53
./projects/SizeControl2015/apps/src/VaryDaughterCellTargetAreaExecutable --DaughterCellTargetArea 0.625 --ID 54
./projects/SizeControl2015/apps/src/VaryDaughterCellTargetAreaExecutable --DaughterCellTargetArea 0.625 --ID 55
./projects/SizeControl2015/apps/src/VaryDaughterCellTargetAreaExecutable --DaughterCellTargetArea 0.625 --ID 56
./projects/SizeControl2015/apps/src/VaryDaughterCellTargetAreaExecutable --DaughterCellTargetArea 0.625 --ID 57
./projects/SizeControl2015/apps/src/VaryDaughterCellTargetAreaExecutable --DaughterCellTargetArea 0.625 --ID 58
./projects/SizeControl2015/apps/src/VaryDaughterCellTargetAreaExecutable --DaughterCellTargetArea 0.625 --ID 59
./projects/SizeControl2015/apps/src/VaryDaughterCellTargetAreaExecutable --DaughterCellTargetArea 0.625 --ID 60
./projects/SizeControl2015/apps/src/VaryDaughterCellTargetAreaExecutable --DaughterCellTargetArea 0.625 --ID 61
./projects/SizeControl2015/apps/src/VaryDaughterCellTargetAreaExecutable --DaughterCellTargetArea 0.625 --ID 62
./projects/SizeControl2015/apps/src/VaryDaughterCellTargetAreaExecutable --DaughterCellTargetArea 0.625 --ID 63
./projects/SizeControl2015/apps/src/VaryDaughterCellTargetAreaExecutable --DaughterCellTargetArea 0.625 --ID 64
./projects/SizeControl2015/apps/src/VaryDaughterCellTargetAreaExecutable --DaughterCellTargetArea 0.625 --ID 65
./projects/SizeControl2015/apps/src/VaryDaughterCellTargetAreaExecutable --DaughterCellTargetArea 0.625 --ID 66
./projects/SizeControl2015/apps/src/VaryDaughterCellTargetAreaExecutable --DaughterCellTargetArea 0.625 --ID 67
./projects/SizeControl2015/apps/src/VaryDaughterCellTargetAreaExecutable --DaughterCellTargetArea 0.625 --ID 68
./projects/SizeControl2015/apps/src/VaryDaughterCellTargetAreaExecutable --DaughterCellTargetArea 0.625 --ID 69
./projects/SizeControl2015/apps/src/VaryDaughterCellTargetAreaExecutable --DaughterCellTargetArea 0.625 --ID 70
./projects/SizeControl2015/apps/src/VaryDaughterCellTargetAreaExecutable --DaughterCellTargetArea 0.625 --ID 71
./projects/SizeControl2015/apps/src/VaryDaughterCellTargetAreaExecutable --DaughterCellTargetArea 0.625 --ID 72
./projects/SizeControl2015/apps/src/VaryDaughterCellTargetAreaExecutable --DaughterCellTargetArea 0.625 --ID 73
./projects/SizeControl2015/apps/src/VaryDaughterCellTargetAreaExecutable --DaughterCellTargetArea 0.625 --ID 74
./projects/SizeControl2015/apps/src/VaryDaughterCellTargetAreaExecutable --DaughterCellTargetArea 0.625 --ID 75
./projects/SizeControl2015/apps/src/VaryDaughterCellTargetAreaExecutable --DaughterCellTargetArea 0.625 --ID 76
./projects/SizeControl2015/apps/src/VaryDaughterCellTargetAreaExecutable --DaughterCellTargetArea 0.625 --ID 77
./projects/SizeControl2015/apps/src/VaryDaughterCellTargetAreaExecutable --DaughterCellTargetArea 0.625 --ID 78
./projects/SizeControl2015/apps/src/VaryDaughterCellTargetAreaExecutable --DaughterCellTargetArea 0.625 --ID 79
./projects/SizeControl2015/apps/src/VaryDaughterCellTargetAreaExecutable --DaughterCellTargetArea 0.625 --ID 80
./projects/SizeControl2015/apps/src/VaryDaughterCellTargetAreaExecutable --DaughterCellTargetArea 0.625 --ID 81
./projects/SizeControl2015/apps/src/VaryDaughterCellTargetAreaExecutable --DaughterCellTargetArea 0.625 --ID 82
./projects/SizeControl2015/apps/src/VaryDaughterCellTargetAreaExecutable --DaughterCellTargetArea 0.625 --ID 83
./projects/SizeControl2015/apps/src/VaryDaughterCellTargetAreaExecutable --DaughterCellTargetArea 0.625 --ID 84
./projects/SizeControl2015/apps/src/VaryDaughterCellTargetAreaExecutable --DaughterCellTargetArea 0.625 --ID 85
./projects/SizeControl2015/apps/src/VaryDaughterCellTargetAreaExecutable --DaughterCellTargetArea 0.625 --ID 86
./projects/SizeControl2015/apps/src/VaryDaughterCellTargetAreaExecutable --DaughterCellTargetArea 0.625 --ID 87
./projects/SizeControl2015/apps/src/VaryDaughterCellTargetAreaExecutable --DaughterCellTargetArea 0.625 --ID 88
./projects/SizeControl2015/apps/src/VaryDaughterCellTargetAreaExecutable --DaughterCellTargetArea 0.625 --ID 89
./projects/SizeControl2015/apps/src/VaryDaughterCellTargetAreaExecutable --DaughterCellTargetArea 0.625 --ID 90
./projects/SizeControl2015/apps/src/VaryDaughterCellTargetAreaExecutable --DaughterCellTargetArea 0.625 --ID 91
./projects/SizeControl2015/apps/src/VaryDaughterCellTargetAreaExecutable --DaughterCellTargetArea 0.625 --ID 92
./projects/SizeControl2015/apps/src/VaryDaughterCellTargetAreaExecutable --DaughterCellTargetArea 0.625 --ID 93
./projects/SizeControl2015/apps/src/VaryDaughterCellTargetAreaExecutable --DaughterCellTargetArea 0.625 --ID 94
./projects/SizeControl2015/apps/src/VaryDaughterCellTargetAreaExecutable --DaughterCellTargetArea 0.625 --ID 95
./projects/SizeControl2015/apps/src/VaryDaughterCellTargetAreaExecutable --DaughterCellTargetArea 0.625 --ID 96
./projects/SizeControl2015/apps/src/VaryDaughterCellTargetAreaExecutable --DaughterCellTargetArea 0.625 --ID 97
./projects/SizeControl2015/apps/src/VaryDaughterCellTargetAreaExecutable --DaughterCellTargetArea 0.625 --ID 98
./projects/SizeControl2015/apps/src/VaryDaughterCellTargetAreaExecutable --DaughterCellTargetArea 0.625 --ID 99
./projects/SizeControl2015/apps/src/VaryDaughterCellTargetAreaExecutable --DaughterCellTargetArea 0.625 --ID 100
./projects/SizeControl2015/apps/src/VaryDaughterCellTargetAreaExecutable --DaughterCellTargetArea 0.75 --ID 1
./projects/SizeControl2015/apps/src/VaryDaughterCellTargetAreaExecutable --DaughterCellTargetArea 0.75 --ID 2
./projects/SizeControl2015/apps/src/VaryDaughterCellTargetAreaExecutable --DaughterCellTargetArea 0.75 --ID 3
./projects/SizeControl2015/apps/src/VaryDaughterCellTargetAreaExecutable --DaughterCellTargetArea 0.75 --ID 4
./projects/SizeControl2015/apps/src/VaryDaughterCellTargetAreaExecutable --DaughterCellTargetArea 0.75 --ID 5
./projects/SizeControl2015/apps/src/VaryDaughterCellTargetAreaExecutable --DaughterCellTargetArea 0.75 --ID 6
./projects/SizeControl2015/apps/src/VaryDaughterCellTargetAreaExecutable --DaughterCellTargetArea 0.75 --ID 7
./projects/SizeControl2015/apps/src/VaryDaughterCellTargetAreaExecutable --DaughterCellTargetArea 0.75 --ID 8
./projects/SizeControl2015/apps/src/VaryDaughterCellTargetAreaExecutable --DaughterCellTargetArea 0.75 --ID 9
./projects/SizeControl2015/apps/src/VaryDaughterCellTargetAreaExecutable --DaughterCellTargetArea 0.75 --ID 10
./projects/SizeControl2015/apps/src/VaryDaughterCellTargetAreaExecutable --DaughterCellTargetArea 0.75 --ID 11
./projects/SizeControl2015/apps/src/VaryDaughterCellTargetAreaExecutable --DaughterCellTargetArea 0.75 --ID 12
./projects/SizeControl2015/apps/src/VaryDaughterCellTargetAreaExecutable --DaughterCellTargetArea 0.75 --ID 13
./projects/SizeControl2015/apps/src/VaryDaughterCellTargetAreaExecutable --DaughterCellTargetArea 0.75 --ID 14
./projects/SizeControl2015/apps/src/VaryDaughterCellTargetAreaExecutable --DaughterCellTargetArea 0.75 --ID 15
./projects/SizeControl2015/apps/src/VaryDaughterCellTargetAreaExecutable --DaughterCellTargetArea 0.75 --ID 16
./projects/SizeControl2015/apps/src/VaryDaughterCellTargetAreaExecutable --DaughterCellTargetArea 0.75 --ID 17
./projects/SizeControl2015/apps/src/VaryDaughterCellTargetAreaExecutable --DaughterCellTargetArea 0.75 --ID 18
./projects/SizeControl2015/apps/src/VaryDaughterCellTargetAreaExecutable --DaughterCellTargetArea 0.75 --ID 19
./projects/SizeControl2015/apps/src/VaryDaughterCellTargetAreaExecutable --DaughterCellTargetArea 0.75 --ID 20
./projects/SizeControl2015/apps/src/VaryDaughterCellTargetAreaExecutable --DaughterCellTargetArea 0.75 --ID 21
./projects/SizeControl2015/apps/src/VaryDaughterCellTargetAreaExecutable --DaughterCellTargetArea 0.75 --ID 22
./projects/SizeControl2015/apps/src/VaryDaughterCellTargetAreaExecutable --DaughterCellTargetArea 0.75 --ID 23
./projects/SizeControl2015/apps/src/VaryDaughterCellTargetAreaExecutable --DaughterCellTargetArea 0.75 --ID 24
./projects/SizeControl2015/apps/src/VaryDaughterCellTargetAreaExecutable --DaughterCellTargetArea 0.75 --ID 25
./projects/SizeControl2015/apps/src/VaryDaughterCellTargetAreaExecutable --DaughterCellTargetArea 0.75 --ID 26
./projects/SizeControl2015/apps/src/VaryDaughterCellTargetAreaExecutable --DaughterCellTargetArea 0.75 --ID 27
./projects/SizeControl2015/apps/src/VaryDaughterCellTargetAreaExecutable --DaughterCellTargetArea 0.75 --ID 28
./projects/SizeControl2015/apps/src/VaryDaughterCellTargetAreaExecutable --DaughterCellTargetArea 0.75 --ID 29
./projects/SizeControl2015/apps/src/VaryDaughterCellTargetAreaExecutable --DaughterCellTargetArea 0.75 --ID 30
./projects/SizeControl2015/apps/src/VaryDaughterCellTargetAreaExecutable --DaughterCellTargetArea 0.75 --ID 31
./projects/SizeControl2015/apps/src/VaryDaughterCellTargetAreaExecutable --DaughterCellTargetArea 0.75 --ID 32
./projects/SizeControl2015/apps/src/VaryDaughterCellTargetAreaExecutable --DaughterCellTargetArea 0.75 --ID 33
./projects/SizeControl2015/apps/src/VaryDaughterCellTargetAreaExecutable --DaughterCellTargetArea 0.75 --ID 34
./projects/SizeControl2015/apps/src/VaryDaughterCellTargetAreaExecutable --DaughterCellTargetArea 0.75 --ID 35
./projects/SizeControl2015/apps/src/VaryDaughterCellTargetAreaExecutable --DaughterCellTargetArea 0.75 --ID 36
./projects/SizeControl2015/apps/src/VaryDaughterCellTargetAreaExecutable --DaughterCellTargetArea 0.75 --ID 37
./projects/SizeControl2015/apps/src/VaryDaughterCellTargetAreaExecutable --DaughterCellTargetArea 0.75 --ID 38
./projects/SizeControl2015/apps/src/VaryDaughterCellTargetAreaExecutable --DaughterCellTargetArea 0.75 --ID 39
./projects/SizeControl2015/apps/src/VaryDaughterCellTargetAreaExecutable --DaughterCellTargetArea 0.75 --ID 40
./projects/SizeControl2015/apps/src/VaryDaughterCellTargetAreaExecutable --DaughterCellTargetArea 0.75 --ID 41
./projects/SizeControl2015/apps/src/VaryDaughterCellTargetAreaExecutable --DaughterCellTargetArea 0.75 --ID 42
./projects/SizeControl2015/apps/src/VaryDaughterCellTargetAreaExecutable --DaughterCellTargetArea 0.75 --ID 43
./projects/SizeControl2015/apps/src/VaryDaughterCellTargetAreaExecutable --DaughterCellTargetArea 0.75 --ID 44
./projects/SizeControl2015/apps/src/VaryDaughterCellTargetAreaExecutable --DaughterCellTargetArea 0.75 --ID 45
./projects/SizeControl2015/apps/src/VaryDaughterCellTargetAreaExecutable --DaughterCellTargetArea 0.75 --ID 46
./projects/SizeControl2015/apps/src/VaryDaughterCellTargetAreaExecutable --DaughterCellTargetArea 0.75 --ID 47
./projects/SizeControl2015/apps/src/VaryDaughterCellTargetAreaExecutable --DaughterCellTargetArea 0.75 --ID 48
./projects/SizeControl2015/apps/src/VaryDaughterCellTargetAreaExecutable --DaughterCellTargetArea 0.75 --ID 49
./projects/SizeControl2015/apps/src/VaryDaughterCellTargetAreaExecutable --DaughterCellTargetArea 0.75 --ID 50
./projects/SizeControl2015/apps/src/VaryDaughterCellTargetAreaExecutable --DaughterCellTargetArea 0.75 --ID 51
./projects/SizeControl2015/apps/src/VaryDaughterCellTargetAreaExecutable --DaughterCellTargetArea 0.75 --ID 52
./projects/SizeControl2015/apps/src/VaryDaughterCellTargetAreaExecutable --DaughterCellTargetArea 0.75 --ID 53
./projects/SizeControl2015/apps/src/VaryDaughterCellTargetAreaExecutable --DaughterCellTargetArea 0.75 --ID 54
./projects/SizeControl2015/apps/src/VaryDaughterCellTargetAreaExecutable --DaughterCellTargetArea 0.75 --ID 55
./projects/SizeControl2015/apps/src/VaryDaughterCellTargetAreaExecutable --DaughterCellTargetArea 0.75 --ID 56
./projects/SizeControl2015/apps/src/VaryDaughterCellTargetAreaExecutable --DaughterCellTargetArea 0.75 --ID 57
./projects/SizeControl2015/apps/src/VaryDaughterCellTargetAreaExecutable --DaughterCellTargetArea 0.75 --ID 58
./projects/SizeControl2015/apps/src/VaryDaughterCellTargetAreaExecutable --DaughterCellTargetArea 0.75 --ID 59
./projects/SizeControl2015/apps/src/VaryDaughterCellTargetAreaExecutable --DaughterCellTargetArea 0.75 --ID 60
./projects/SizeControl2015/apps/src/VaryDaughterCellTargetAreaExecutable --DaughterCellTargetArea 0.75 --ID 61
./projects/SizeControl2015/apps/src/VaryDaughterCellTargetAreaExecutable --DaughterCellTargetArea 0.75 --ID 62
./projects/SizeControl2015/apps/src/VaryDaughterCellTargetAreaExecutable --DaughterCellTargetArea 0.75 --ID 63
./projects/SizeControl2015/apps/src/VaryDaughterCellTargetAreaExecutable --DaughterCellTargetArea 0.75 --ID 64
./projects/SizeControl2015/apps/src/VaryDaughterCellTargetAreaExecutable --DaughterCellTargetArea 0.75 --ID 65
./projects/SizeControl2015/apps/src/VaryDaughterCellTargetAreaExecutable --DaughterCellTargetArea 0.75 --ID 66
./projects/SizeControl2015/apps/src/VaryDaughterCellTargetAreaExecutable --DaughterCellTargetArea 0.75 --ID 67
./projects/SizeControl2015/apps/src/VaryDaughterCellTargetAreaExecutable --DaughterCellTargetArea 0.75 --ID 68
./projects/SizeControl2015/apps/src/VaryDaughterCellTargetAreaExecutable --DaughterCellTargetArea 0.75 --ID 69
./projects/SizeControl2015/apps/src/VaryDaughterCellTargetAreaExecutable --DaughterCellTargetArea 0.75 --ID 70
./projects/SizeControl2015/apps/src/VaryDaughterCellTargetAreaExecutable --DaughterCellTargetArea 0.75 --ID 71
./projects/SizeControl2015/apps/src/VaryDaughterCellTargetAreaExecutable --DaughterCellTargetArea 0.75 --ID 72
./projects/SizeControl2015/apps/src/VaryDaughterCellTargetAreaExecutable --DaughterCellTargetArea 0.75 --ID 73
./projects/SizeControl2015/apps/src/VaryDaughterCellTargetAreaExecutable --DaughterCellTargetArea 0.75 --ID 74
./projects/SizeControl2015/apps/src/VaryDaughterCellTargetAreaExecutable --DaughterCellTargetArea 0.75 --ID 75
./projects/SizeControl2015/apps/src/VaryDaughterCellTargetAreaExecutable --DaughterCellTargetArea 0.75 --ID 76
./projects/SizeControl2015/apps/src/VaryDaughterCellTargetAreaExecutable --DaughterCellTargetArea 0.75 --ID 77
./projects/SizeControl2015/apps/src/VaryDaughterCellTargetAreaExecutable --DaughterCellTargetArea 0.75 --ID 78
./projects/SizeControl2015/apps/src/VaryDaughterCellTargetAreaExecutable --DaughterCellTargetArea 0.75 --ID 79
./projects/SizeControl2015/apps/src/VaryDaughterCellTargetAreaExecutable --DaughterCellTargetArea 0.75 --ID 80
./projects/SizeControl2015/apps/src/VaryDaughterCellTargetAreaExecutable --DaughterCellTargetArea 0.75 --ID 81
./projects/SizeControl2015/apps/src/VaryDaughterCellTargetAreaExecutable --DaughterCellTargetArea 0.75 --ID 82
./projects/SizeControl2015/apps/src/VaryDaughterCellTargetAreaExecutable --DaughterCellTargetArea 0.75 --ID 83
./projects/SizeControl2015/apps/src/VaryDaughterCellTargetAreaExecutable --DaughterCellTargetArea 0.75 --ID 84
./projects/SizeControl2015/apps/src/VaryDaughterCellTargetAreaExecutable --DaughterCellTargetArea 0.75 --ID 85
./projects/SizeControl2015/apps/src/VaryDaughterCellTargetAreaExecutable --DaughterCellTargetArea 0.75 --ID 86
./projects/SizeControl2015/apps/src/VaryDaughterCellTargetAreaExecutable --DaughterCellTargetArea 0.75 --ID 87
./projects/SizeControl2015/apps/src/VaryDaughterCellTargetAreaExecutable --DaughterCellTargetArea 0.75 --ID 88
./projects/SizeControl2015/apps/src/VaryDaughterCellTargetAreaExecutable --DaughterCellTargetArea 0.75 --ID 89
./projects/SizeControl2015/apps/src/VaryDaughterCellTargetAreaExecutable --DaughterCellTargetArea 0.75 --ID 90
./projects/SizeControl2015/apps/src/VaryDaughterCellTargetAreaExecutable --DaughterCellTargetArea 0.75 --ID 91
./projects/SizeControl2015/apps/src/VaryDaughterCellTargetAreaExecutable --DaughterCellTargetArea 0.75 --ID 92
./projects/SizeControl2015/apps/src/VaryDaughterCellTargetAreaExecutable --DaughterCellTargetArea 0.75 --ID 93
./projects/SizeControl2015/apps/src/VaryDaughterCellTargetAreaExecutable --DaughterCellTargetArea 0.75 --ID 94
./projects/SizeControl2015/apps/src/VaryDaughterCellTargetAreaExecutable --DaughterCellTargetArea 0.75 --ID 95
./projects/SizeControl2015/apps/src/VaryDaughterCellTargetAreaExecutable --DaughterCellTargetArea 0.75 --ID 96
./projects/SizeControl2015/apps/src/VaryDaughterCellTargetAreaExecutable --DaughterCellTargetArea 0.75 --ID 97
./projects/SizeControl2015/apps/src/VaryDaughterCellTargetAreaExecutable --DaughterCellTargetArea 0.75 --ID 98
./projects/SizeControl2015/apps/src/VaryDaughterCellTargetAreaExecutable --DaughterCellTargetArea 0.75 --ID 99
./projects/SizeControl2015/apps/src/VaryDaughterCellTargetAreaExecutable --DaughterCellTargetArea 0.75 --ID 100
./projects/SizeControl2015/apps/src/VaryDaughterCellTargetAreaExecutable --DaughterCellTargetArea 0.875 --ID 1
./projects/SizeControl2015/apps/src/VaryDaughterCellTargetAreaExecutable --DaughterCellTargetArea 0.875 --ID 2
./projects/SizeControl2015/apps/src/VaryDaughterCellTargetAreaExecutable --DaughterCellTargetArea 0.875 --ID 3
./projects/SizeControl2015/apps/src/VaryDaughterCellTargetAreaExecutable --DaughterCellTargetArea 0.875 --ID 4
./projects/SizeControl2015/apps/src/VaryDaughterCellTargetAreaExecutable --DaughterCellTargetArea 0.875 --ID 5
./projects/SizeControl2015/apps/src/VaryDaughterCellTargetAreaExecutable --DaughterCellTargetArea 0.875 --ID 6
./projects/SizeControl2015/apps/src/VaryDaughterCellTargetAreaExecutable --DaughterCellTargetArea 0.875 --ID 7
./projects/SizeControl2015/apps/src/VaryDaughterCellTargetAreaExecutable --DaughterCellTargetArea 0.875 --ID 8
./projects/SizeControl2015/apps/src/VaryDaughterCellTargetAreaExecutable --DaughterCellTargetArea 0.875 --ID 9
./projects/SizeControl2015/apps/src/VaryDaughterCellTargetAreaExecutable --DaughterCellTargetArea 0.875 --ID 10
./projects/SizeControl2015/apps/src/VaryDaughterCellTargetAreaExecutable --DaughterCellTargetArea 0.875 --ID 11
./projects/SizeControl2015/apps/src/VaryDaughterCellTargetAreaExecutable --DaughterCellTargetArea 0.875 --ID 12
./projects/SizeControl2015/apps/src/VaryDaughterCellTargetAreaExecutable --DaughterCellTargetArea 0.875 --ID 13
./projects/SizeControl2015/apps/src/VaryDaughterCellTargetAreaExecutable --DaughterCellTargetArea 0.875 --ID 14
./projects/SizeControl2015/apps/src/VaryDaughterCellTargetAreaExecutable --DaughterCellTargetArea 0.875 --ID 15
./projects/SizeControl2015/apps/src/VaryDaughterCellTargetAreaExecutable --DaughterCellTargetArea 0.875 --ID 16
./projects/SizeControl2015/apps/src/VaryDaughterCellTargetAreaExecutable --DaughterCellTargetArea 0.875 --ID 17
./projects/SizeControl2015/apps/src/VaryDaughterCellTargetAreaExecutable --DaughterCellTargetArea 0.875 --ID 18
./projects/SizeControl2015/apps/src/VaryDaughterCellTargetAreaExecutable --DaughterCellTargetArea 0.875 --ID 19
./projects/SizeControl2015/apps/src/VaryDaughterCellTargetAreaExecutable --DaughterCellTargetArea 0.875 --ID 20
./projects/SizeControl2015/apps/src/VaryDaughterCellTargetAreaExecutable --DaughterCellTargetArea 0.875 --ID 21
./projects/SizeControl2015/apps/src/VaryDaughterCellTargetAreaExecutable --DaughterCellTargetArea 0.875 --ID 22
./projects/SizeControl2015/apps/src/VaryDaughterCellTargetAreaExecutable --DaughterCellTargetArea 0.875 --ID 23
./projects/SizeControl2015/apps/src/VaryDaughterCellTargetAreaExecutable --DaughterCellTargetArea 0.875 --ID 24
./projects/SizeControl2015/apps/src/VaryDaughterCellTargetAreaExecutable --DaughterCellTargetArea 0.875 --ID 25
./projects/SizeControl2015/apps/src/VaryDaughterCellTargetAreaExecutable --DaughterCellTargetArea 0.875 --ID 26
./projects/SizeControl2015/apps/src/VaryDaughterCellTargetAreaExecutable --DaughterCellTargetArea 0.875 --ID 27
./projects/SizeControl2015/apps/src/VaryDaughterCellTargetAreaExecutable --DaughterCellTargetArea 0.875 --ID 28
./projects/SizeControl2015/apps/src/VaryDaughterCellTargetAreaExecutable --DaughterCellTargetArea 0.875 --ID 29
./projects/SizeControl2015/apps/src/VaryDaughterCellTargetAreaExecutable --DaughterCellTargetArea 0.875 --ID 30
./projects/SizeControl2015/apps/src/VaryDaughterCellTargetAreaExecutable --DaughterCellTargetArea 0.875 --ID 31
./projects/SizeControl2015/apps/src/VaryDaughterCellTargetAreaExecutable --DaughterCellTargetArea 0.875 --ID 32
./projects/SizeControl2015/apps/src/VaryDaughterCellTargetAreaExecutable --DaughterCellTargetArea 0.875 --ID 33
./projects/SizeControl2015/apps/src/VaryDaughterCellTargetAreaExecutable --DaughterCellTargetArea 0.875 --ID 34
./projects/SizeControl2015/apps/src/VaryDaughterCellTargetAreaExecutable --DaughterCellTargetArea 0.875 --ID 35
./projects/SizeControl2015/apps/src/VaryDaughterCellTargetAreaExecutable --DaughterCellTargetArea 0.875 --ID 36
./projects/SizeControl2015/apps/src/VaryDaughterCellTargetAreaExecutable --DaughterCellTargetArea 0.875 --ID 37
./projects/SizeControl2015/apps/src/VaryDaughterCellTargetAreaExecutable --DaughterCellTargetArea 0.875 --ID 38
./projects/SizeControl2015/apps/src/VaryDaughterCellTargetAreaExecutable --DaughterCellTargetArea 0.875 --ID 39
./projects/SizeControl2015/apps/src/VaryDaughterCellTargetAreaExecutable --DaughterCellTargetArea 0.875 --ID 40
./projects/SizeControl2015/apps/src/VaryDaughterCellTargetAreaExecutable --DaughterCellTargetArea 0.875 --ID 41
./projects/SizeControl2015/apps/src/VaryDaughterCellTargetAreaExecutable --DaughterCellTargetArea 0.875 --ID 42
./projects/SizeControl2015/apps/src/VaryDaughterCellTargetAreaExecutable --DaughterCellTargetArea 0.875 --ID 43
./projects/SizeControl2015/apps/src/VaryDaughterCellTargetAreaExecutable --DaughterCellTargetArea 0.875 --ID 44
./projects/SizeControl2015/apps/src/VaryDaughterCellTargetAreaExecutable --DaughterCellTargetArea 0.875 --ID 45
./projects/SizeControl2015/apps/src/VaryDaughterCellTargetAreaExecutable --DaughterCellTargetArea 0.875 --ID 46
./projects/SizeControl2015/apps/src/VaryDaughterCellTargetAreaExecutable --DaughterCellTargetArea 0.875 --ID 47
./projects/SizeControl2015/apps/src/VaryDaughterCellTargetAreaExecutable --DaughterCellTargetArea 0.875 --ID 48
./projects/SizeControl2015/apps/src/VaryDaughterCellTargetAreaExecutable --DaughterCellTargetArea 0.875 --ID 49
./projects/SizeControl2015/apps/src/VaryDaughterCellTargetAreaExecutable --DaughterCellTargetArea 0.875 --ID 50
./projects/SizeControl2015/apps/src/VaryDaughterCellTargetAreaExecutable --DaughterCellTargetArea 0.875 --ID 51
./projects/SizeControl2015/apps/src/VaryDaughterCellTargetAreaExecutable --DaughterCellTargetArea 0.875 --ID 52
./projects/SizeControl2015/apps/src/VaryDaughterCellTargetAreaExecutable --DaughterCellTargetArea 0.875 --ID 53
./projects/SizeControl2015/apps/src/VaryDaughterCellTargetAreaExecutable --DaughterCellTargetArea 0.875 --ID 54
./projects/SizeControl2015/apps/src/VaryDaughterCellTargetAreaExecutable --DaughterCellTargetArea 0.875 --ID 55
./projects/SizeControl2015/apps/src/VaryDaughterCellTargetAreaExecutable --DaughterCellTargetArea 0.875 --ID 56
./projects/SizeControl2015/apps/src/VaryDaughterCellTargetAreaExecutable --DaughterCellTargetArea 0.875 --ID 57
./projects/SizeControl2015/apps/src/VaryDaughterCellTargetAreaExecutable --DaughterCellTargetArea 0.875 --ID 58
./projects/SizeControl2015/apps/src/VaryDaughterCellTargetAreaExecutable --DaughterCellTargetArea 0.875 --ID 59
./projects/SizeControl2015/apps/src/VaryDaughterCellTargetAreaExecutable --DaughterCellTargetArea 0.875 --ID 60
./projects/SizeControl2015/apps/src/VaryDaughterCellTargetAreaExecutable --DaughterCellTargetArea 0.875 --ID 61
./projects/SizeControl2015/apps/src/VaryDaughterCellTargetAreaExecutable --DaughterCellTargetArea 0.875 --ID 62
./projects/SizeControl2015/apps/src/VaryDaughterCellTargetAreaExecutable --DaughterCellTargetArea 0.875 --ID 63
./projects/SizeControl2015/apps/src/VaryDaughterCellTargetAreaExecutable --DaughterCellTargetArea 0.875 --ID 64
./projects/SizeControl2015/apps/src/VaryDaughterCellTargetAreaExecutable --DaughterCellTargetArea 0.875 --ID 65
./projects/SizeControl2015/apps/src/VaryDaughterCellTargetAreaExecutable --DaughterCellTargetArea 0.875 --ID 66
./projects/SizeControl2015/apps/src/VaryDaughterCellTargetAreaExecutable --DaughterCellTargetArea 0.875 --ID 67
./projects/SizeControl2015/apps/src/VaryDaughterCellTargetAreaExecutable --DaughterCellTargetArea 0.875 --ID 68
./projects/SizeControl2015/apps/src/VaryDaughterCellTargetAreaExecutable --DaughterCellTargetArea 0.875 --ID 69
./projects/SizeControl2015/apps/src/VaryDaughterCellTargetAreaExecutable --DaughterCellTargetArea 0.875 --ID 70
./projects/SizeControl2015/apps/src/VaryDaughterCellTargetAreaExecutable --DaughterCellTargetArea 0.875 --ID 71
./projects/SizeControl2015/apps/src/VaryDaughterCellTargetAreaExecutable --DaughterCellTargetArea 0.875 --ID 72
./projects/SizeControl2015/apps/src/VaryDaughterCellTargetAreaExecutable --DaughterCellTargetArea 0.875 --ID 73
./projects/SizeControl2015/apps/src/VaryDaughterCellTargetAreaExecutable --DaughterCellTargetArea 0.875 --ID 74
./projects/SizeControl2015/apps/src/VaryDaughterCellTargetAreaExecutable --DaughterCellTargetArea 0.875 --ID 75
./projects/SizeControl2015/apps/src/VaryDaughterCellTargetAreaExecutable --DaughterCellTargetArea 0.875 --ID 76
./projects/SizeControl2015/apps/src/VaryDaughterCellTargetAreaExecutable --DaughterCellTargetArea 0.875 --ID 77
./projects/SizeControl2015/apps/src/VaryDaughterCellTargetAreaExecutable --DaughterCellTargetArea 0.875 --ID 78
./projects/SizeControl2015/apps/src/VaryDaughterCellTargetAreaExecutable --DaughterCellTargetArea 0.875 --ID 79
./projects/SizeControl2015/apps/src/VaryDaughterCellTargetAreaExecutable --DaughterCellTargetArea 0.875 --ID 80
./projects/SizeControl2015/apps/src/VaryDaughterCellTargetAreaExecutable --DaughterCellTargetArea 0.875 --ID 81
./projects/SizeControl2015/apps/src/VaryDaughterCellTargetAreaExecutable --DaughterCellTargetArea 0.875 --ID 82
./projects/SizeControl2015/apps/src/VaryDaughterCellTargetAreaExecutable --DaughterCellTargetArea 0.875 --ID 83
./projects/SizeControl2015/apps/src/VaryDaughterCellTargetAreaExecutable --DaughterCellTargetArea 0.875 --ID 84
./projects/SizeControl2015/apps/src/VaryDaughterCellTargetAreaExecutable --DaughterCellTargetArea 0.875 --ID 85
./projects/SizeControl2015/apps/src/VaryDaughterCellTargetAreaExecutable --DaughterCellTargetArea 0.875 --ID 86
./projects/SizeControl2015/apps/src/VaryDaughterCellTargetAreaExecutable --DaughterCellTargetArea 0.875 --ID 87
./projects/SizeControl2015/apps/src/VaryDaughterCellTargetAreaExecutable --DaughterCellTargetArea 0.875 --ID 88
./projects/SizeControl2015/apps/src/VaryDaughterCellTargetAreaExecutable --DaughterCellTargetArea 0.875 --ID 89
./projects/SizeControl2015/apps/src/VaryDaughterCellTargetAreaExecutable --DaughterCellTargetArea 0.875 --ID 90
./projects/SizeControl2015/apps/src/VaryDaughterCellTargetAreaExecutable --DaughterCellTargetArea 0.875 --ID 91
./projects/SizeControl2015/apps/src/VaryDaughterCellTargetAreaExecutable --DaughterCellTargetArea 0.875 --ID 92
./projects/SizeControl2015/apps/src/VaryDaughterCellTargetAreaExecutable --DaughterCellTargetArea 0.875 --ID 93
./projects/SizeControl2015/apps/src/VaryDaughterCellTargetAreaExecutable --DaughterCellTargetArea 0.875 --ID 94
./projects/SizeControl2015/apps/src/VaryDaughterCellTargetAreaExecutable --DaughterCellTargetArea 0.875 --ID 95
./projects/SizeControl2015/apps/src/VaryDaughterCellTargetAreaExecutable --DaughterCellTargetArea 0.875 --ID 96
./projects/SizeControl2015/apps/src/VaryDaughterCellTargetAreaExecutable --DaughterCellTargetArea 0.875 --ID 97
./projects/SizeControl2015/apps/src/VaryDaughterCellTargetAreaExecutable --DaughterCellTargetArea 0.875 --ID 98
./projects/SizeControl2015/apps/src/VaryDaughterCellTargetAreaExecutable --DaughterCellTargetArea 0.875 --ID 99
./projects/SizeControl2015/apps/src/VaryDaughterCellTargetAreaExecutable --DaughterCellTargetArea 0.875 --ID 100
./projects/SizeControl2015/apps/src/VaryDaughterCellTargetAreaExecutable --DaughterCellTargetArea 1.0 --ID 1
./projects/SizeControl2015/apps/src/VaryDaughterCellTargetAreaExecutable --DaughterCellTargetArea 1.0 --ID 2
./projects/SizeControl2015/apps/src/VaryDaughterCellTargetAreaExecutable --DaughterCellTargetArea 1.0 --ID 3
./projects/SizeControl2015/apps/src/VaryDaughterCellTargetAreaExecutable --DaughterCellTargetArea 1.0 --ID 4
./projects/SizeControl2015/apps/src/VaryDaughterCellTargetAreaExecutable --DaughterCellTargetArea 1.0 --ID 5
./projects/SizeControl2015/apps/src/VaryDaughterCellTargetAreaExecutable --DaughterCellTargetArea 1.0 --ID 6
./projects/SizeControl2015/apps/src/VaryDaughterCellTargetAreaExecutable --DaughterCellTargetArea 1.0 --ID 7
./projects/SizeControl2015/apps/src/VaryDaughterCellTargetAreaExecutable --DaughterCellTargetArea 1.0 --ID 8
./projects/SizeControl2015/apps/src/VaryDaughterCellTargetAreaExecutable --DaughterCellTargetArea 1.0 --ID 9
./projects/SizeControl2015/apps/src/VaryDaughterCellTargetAreaExecutable --DaughterCellTargetArea 1.0 --ID 10
./projects/SizeControl2015/apps/src/VaryDaughterCellTargetAreaExecutable --DaughterCellTargetArea 1.0 --ID 11
./projects/SizeControl2015/apps/src/VaryDaughterCellTargetAreaExecutable --DaughterCellTargetArea 1.0 --ID 12
./projects/SizeControl2015/apps/src/VaryDaughterCellTargetAreaExecutable --DaughterCellTargetArea 1.0 --ID 13
./projects/SizeControl2015/apps/src/VaryDaughterCellTargetAreaExecutable --DaughterCellTargetArea 1.0 --ID 14
./projects/SizeControl2015/apps/src/VaryDaughterCellTargetAreaExecutable --DaughterCellTargetArea 1.0 --ID 15
./projects/SizeControl2015/apps/src/VaryDaughterCellTargetAreaExecutable --DaughterCellTargetArea 1.0 --ID 16
./projects/SizeControl2015/apps/src/VaryDaughterCellTargetAreaExecutable --DaughterCellTargetArea 1.0 --ID 17
./projects/SizeControl2015/apps/src/VaryDaughterCellTargetAreaExecutable --DaughterCellTargetArea 1.0 --ID 18
./projects/SizeControl2015/apps/src/VaryDaughterCellTargetAreaExecutable --DaughterCellTargetArea 1.0 --ID 19
./projects/SizeControl2015/apps/src/VaryDaughterCellTargetAreaExecutable --DaughterCellTargetArea 1.0 --ID 20
./projects/SizeControl2015/apps/src/VaryDaughterCellTargetAreaExecutable --DaughterCellTargetArea 1.0 --ID 21
./projects/SizeControl2015/apps/src/VaryDaughterCellTargetAreaExecutable --DaughterCellTargetArea 1.0 --ID 22
./projects/SizeControl2015/apps/src/VaryDaughterCellTargetAreaExecutable --DaughterCellTargetArea 1.0 --ID 23
./projects/SizeControl2015/apps/src/VaryDaughterCellTargetAreaExecutable --DaughterCellTargetArea 1.0 --ID 24
./projects/SizeControl2015/apps/src/VaryDaughterCellTargetAreaExecutable --DaughterCellTargetArea 1.0 --ID 25
./projects/SizeControl2015/apps/src/VaryDaughterCellTargetAreaExecutable --DaughterCellTargetArea 1.0 --ID 26
./projects/SizeControl2015/apps/src/VaryDaughterCellTargetAreaExecutable --DaughterCellTargetArea 1.0 --ID 27
./projects/SizeControl2015/apps/src/VaryDaughterCellTargetAreaExecutable --DaughterCellTargetArea 1.0 --ID 28
./projects/SizeControl2015/apps/src/VaryDaughterCellTargetAreaExecutable --DaughterCellTargetArea 1.0 --ID 29
./projects/SizeControl2015/apps/src/VaryDaughterCellTargetAreaExecutable --DaughterCellTargetArea 1.0 --ID 30
./projects/SizeControl2015/apps/src/VaryDaughterCellTargetAreaExecutable --DaughterCellTargetArea 1.0 --ID 31
./projects/SizeControl2015/apps/src/VaryDaughterCellTargetAreaExecutable --DaughterCellTargetArea 1.0 --ID 32
./projects/SizeControl2015/apps/src/VaryDaughterCellTargetAreaExecutable --DaughterCellTargetArea 1.0 --ID 33
./projects/SizeControl2015/apps/src/VaryDaughterCellTargetAreaExecutable --DaughterCellTargetArea 1.0 --ID 34
./projects/SizeControl2015/apps/src/VaryDaughterCellTargetAreaExecutable --DaughterCellTargetArea 1.0 --ID 35
./projects/SizeControl2015/apps/src/VaryDaughterCellTargetAreaExecutable --DaughterCellTargetArea 1.0 --ID 36
./projects/SizeControl2015/apps/src/VaryDaughterCellTargetAreaExecutable --DaughterCellTargetArea 1.0 --ID 37
./projects/SizeControl2015/apps/src/VaryDaughterCellTargetAreaExecutable --DaughterCellTargetArea 1.0 --ID 38
./projects/SizeControl2015/apps/src/VaryDaughterCellTargetAreaExecutable --DaughterCellTargetArea 1.0 --ID 39
./projects/SizeControl2015/apps/src/VaryDaughterCellTargetAreaExecutable --DaughterCellTargetArea 1.0 --ID 40
./projects/SizeControl2015/apps/src/VaryDaughterCellTargetAreaExecutable --DaughterCellTargetArea 1.0 --ID 41
./projects/SizeControl2015/apps/src/VaryDaughterCellTargetAreaExecutable --DaughterCellTargetArea 1.0 --ID 42
./projects/SizeControl2015/apps/src/VaryDaughterCellTargetAreaExecutable --DaughterCellTargetArea 1.0 --ID 43
./projects/SizeControl2015/apps/src/VaryDaughterCellTargetAreaExecutable --DaughterCellTargetArea 1.0 --ID 44
./projects/SizeControl2015/apps/src/VaryDaughterCellTargetAreaExecutable --DaughterCellTargetArea 1.0 --ID 45
./projects/SizeControl2015/apps/src/VaryDaughterCellTargetAreaExecutable --DaughterCellTargetArea 1.0 --ID 46
./projects/SizeControl2015/apps/src/VaryDaughterCellTargetAreaExecutable --DaughterCellTargetArea 1.0 --ID 47
./projects/SizeControl2015/apps/src/VaryDaughterCellTargetAreaExecutable --DaughterCellTargetArea 1.0 --ID 48
./projects/SizeControl2015/apps/src/VaryDaughterCellTargetAreaExecutable --DaughterCellTargetArea 1.0 --ID 49
./projects/SizeControl2015/apps/src/VaryDaughterCellTargetAreaExecutable --DaughterCellTargetArea 1.0 --ID 50
./projects/SizeControl2015/apps/src/VaryDaughterCellTargetAreaExecutable --DaughterCellTargetArea 1.0 --ID 51
./projects/SizeControl2015/apps/src/VaryDaughterCellTargetAreaExecutable --DaughterCellTargetArea 1.0 --ID 52
./projects/SizeControl2015/apps/src/VaryDaughterCellTargetAreaExecutable --DaughterCellTargetArea 1.0 --ID 53
./projects/SizeControl2015/apps/src/VaryDaughterCellTargetAreaExecutable --DaughterCellTargetArea 1.0 --ID 54
./projects/SizeControl2015/apps/src/VaryDaughterCellTargetAreaExecutable --DaughterCellTargetArea 1.0 --ID 55
./projects/SizeControl2015/apps/src/VaryDaughterCellTargetAreaExecutable --DaughterCellTargetArea 1.0 --ID 56
./projects/SizeControl2015/apps/src/VaryDaughterCellTargetAreaExecutable --DaughterCellTargetArea 1.0 --ID 57
./projects/SizeControl2015/apps/src/VaryDaughterCellTargetAreaExecutable --DaughterCellTargetArea 1.0 --ID 58
./projects/SizeControl2015/apps/src/VaryDaughterCellTargetAreaExecutable --DaughterCellTargetArea 1.0 --ID 59
./projects/SizeControl2015/apps/src/VaryDaughterCellTargetAreaExecutable --DaughterCellTargetArea 1.0 --ID 60
./projects/SizeControl2015/apps/src/VaryDaughterCellTargetAreaExecutable --DaughterCellTargetArea 1.0 --ID 61
./projects/SizeControl2015/apps/src/VaryDaughterCellTargetAreaExecutable --DaughterCellTargetArea 1.0 --ID 62
./projects/SizeControl2015/apps/src/VaryDaughterCellTargetAreaExecutable --DaughterCellTargetArea 1.0 --ID 63
./projects/SizeControl2015/apps/src/VaryDaughterCellTargetAreaExecutable --DaughterCellTargetArea 1.0 --ID 64
./projects/SizeControl2015/apps/src/VaryDaughterCellTargetAreaExecutable --DaughterCellTargetArea 1.0 --ID 65
./projects/SizeControl2015/apps/src/VaryDaughterCellTargetAreaExecutable --DaughterCellTargetArea 1.0 --ID 66
./projects/SizeControl2015/apps/src/VaryDaughterCellTargetAreaExecutable --DaughterCellTargetArea 1.0 --ID 67
./projects/SizeControl2015/apps/src/VaryDaughterCellTargetAreaExecutable --DaughterCellTargetArea 1.0 --ID 68
./projects/SizeControl2015/apps/src/VaryDaughterCellTargetAreaExecutable --DaughterCellTargetArea 1.0 --ID 69
./projects/SizeControl2015/apps/src/VaryDaughterCellTargetAreaExecutable --DaughterCellTargetArea 1.0 --ID 70
./projects/SizeControl2015/apps/src/VaryDaughterCellTargetAreaExecutable --DaughterCellTargetArea 1.0 --ID 71
./projects/SizeControl2015/apps/src/VaryDaughterCellTargetAreaExecutable --DaughterCellTargetArea 1.0 --ID 72
./projects/SizeControl2015/apps/src/VaryDaughterCellTargetAreaExecutable --DaughterCellTargetArea 1.0 --ID 73
./projects/SizeControl2015/apps/src/VaryDaughterCellTargetAreaExecutable --DaughterCellTargetArea 1.0 --ID 74
./projects/SizeControl2015/apps/src/VaryDaughterCellTargetAreaExecutable --DaughterCellTargetArea 1.0 --ID 75
./projects/SizeControl2015/apps/src/VaryDaughterCellTargetAreaExecutable --DaughterCellTargetArea 1.0 --ID 76
./projects/SizeControl2015/apps/src/VaryDaughterCellTargetAreaExecutable --DaughterCellTargetArea 1.0 --ID 77
./projects/SizeControl2015/apps/src/VaryDaughterCellTargetAreaExecutable --DaughterCellTargetArea 1.0 --ID 78
./projects/SizeControl2015/apps/src/VaryDaughterCellTargetAreaExecutable --DaughterCellTargetArea 1.0 --ID 79
./projects/SizeControl2015/apps/src/VaryDaughterCellTargetAreaExecutable --DaughterCellTargetArea 1.0 --ID 80
./projects/SizeControl2015/apps/src/VaryDaughterCellTargetAreaExecutable --DaughterCellTargetArea 1.0 --ID 81
./projects/SizeControl2015/apps/src/VaryDaughterCellTargetAreaExecutable --DaughterCellTargetArea 1.0 --ID 82
./projects/SizeControl2015/apps/src/VaryDaughterCellTargetAreaExecutable --DaughterCellTargetArea 1.0 --ID 83
./projects/SizeControl2015/apps/src/VaryDaughterCellTargetAreaExecutable --DaughterCellTargetArea 1.0 --ID 84
./projects/SizeControl2015/apps/src/VaryDaughterCellTargetAreaExecutable --DaughterCellTargetArea 1.0 --ID 85
./projects/SizeControl2015/apps/src/VaryDaughterCellTargetAreaExecutable --DaughterCellTargetArea 1.0 --ID 86
./projects/SizeControl2015/apps/src/VaryDaughterCellTargetAreaExecutable --DaughterCellTargetArea 1.0 --ID 87
./projects/SizeControl2015/apps/src/VaryDaughterCellTargetAreaExecutable --DaughterCellTargetArea 1.0 --ID 88
./projects/SizeControl2015/apps/src/VaryDaughterCellTargetAreaExecutable --DaughterCellTargetArea 1.0 --ID 89
./projects/SizeControl2015/apps/src/VaryDaughterCellTargetAreaExecutable --DaughterCellTargetArea 1.0 --ID 90
./projects/SizeControl2015/apps/src/VaryDaughterCellTargetAreaExecutable --DaughterCellTargetArea 1.0 --ID 91
./projects/SizeControl2015/apps/src/VaryDaughterCellTargetAreaExecutable --DaughterCellTargetArea 1.0 --ID 92
./projects/SizeControl2015/apps/src/VaryDaughterCellTargetAreaExecutable --DaughterCellTargetArea 1.0 --ID 93
./projects/SizeControl2015/apps/src/VaryDaughterCellTargetAreaExecutable --DaughterCellTargetArea 1.0 --ID 94
./projects/SizeControl2015/apps/src/VaryDaughterCellTargetAreaExecutable --DaughterCellTargetArea 1.0 --ID 95
./projects/SizeControl2015/apps/src/VaryDaughterCellTargetAreaExecutable --DaughterCellTargetArea 1.0 --ID 96
./projects/SizeControl2015/apps/src/VaryDaughterCellTargetAreaExecutable --DaughterCellTargetArea 1.0 --ID 97
./projects/SizeControl2015/apps/src/VaryDaughterCellTargetAreaExecutable --DaughterCellTargetArea 1.0 --ID 98
./projects/SizeControl2015/apps/src/VaryDaughterCellTargetAreaExecutable --DaughterCellTargetArea 1.0 --ID 99
./projects/SizeControl2015/apps/src/VaryDaughterCellTargetAreaExecutable --DaughterCellTargetArea 1.0 --ID 100
./projects/SizeControl2015/apps/src/VaryLineTensionExecutable --LineTension 0.0 --ID 1
./projects/SizeControl2015/apps/src/VaryLineTensionExecutable --LineTension 0.0 --ID 2
./projects/SizeControl2015/apps/src/VaryLineTensionExecutable --LineTension 0.0 --ID 3
./projects/SizeControl2015/apps/src/VaryLineTensionExecutable --LineTension 0.0 --ID 4
./projects/SizeControl2015/apps/src/VaryLineTensionExecutable --LineTension 0.0 --ID 5
./projects/SizeControl2015/apps/src/VaryLineTensionExecutable --LineTension 0.0 --ID 6
./projects/SizeControl2015/apps/src/VaryLineTensionExecutable --LineTension 0.0 --ID 7
./projects/SizeControl2015/apps/src/VaryLineTensionExecutable --LineTension 0.0 --ID 8
./projects/SizeControl2015/apps/src/VaryLineTensionExecutable --LineTension 0.0 --ID 9
./projects/SizeControl2015/apps/src/VaryLineTensionExecutable --LineTension 0.0 --ID 10
./projects/SizeControl2015/apps/src/VaryLineTensionExecutable --LineTension 0.0 --ID 11
./projects/SizeControl2015/apps/src/VaryLineTensionExecutable --LineTension 0.0 --ID 12
./projects/SizeControl2015/apps/src/VaryLineTensionExecutable --LineTension 0.0 --ID 13
./projects/SizeControl2015/apps/src/VaryLineTensionExecutable --LineTension 0.0 --ID 14
./projects/SizeControl2015/apps/src/VaryLineTensionExecutable --LineTension 0.0 --ID 15
./projects/SizeControl2015/apps/src/VaryLineTensionExecutable --LineTension 0.0 --ID 16
./projects/SizeControl2015/apps/src/VaryLineTensionExecutable --LineTension 0.0 --ID 17
./projects/SizeControl2015/apps/src/VaryLineTensionExecutable --LineTension 0.0 --ID 18
./projects/SizeControl2015/apps/src/VaryLineTensionExecutable --LineTension 0.0 --ID 19
./projects/SizeControl2015/apps/src/VaryLineTensionExecutable --LineTension 0.0 --ID 20
./projects/SizeControl2015/apps/src/VaryLineTensionExecutable --LineTension 0.0 --ID 21
./projects/SizeControl2015/apps/src/VaryLineTensionExecutable --LineTension 0.0 --ID 22
./projects/SizeControl2015/apps/src/VaryLineTensionExecutable --LineTension 0.0 --ID 23
./projects/SizeControl2015/apps/src/VaryLineTensionExecutable --LineTension 0.0 --ID 24
./projects/SizeControl2015/apps/src/VaryLineTensionExecutable --LineTension 0.0 --ID 25
./projects/SizeControl2015/apps/src/VaryLineTensionExecutable --LineTension 0.0 --ID 26
./projects/SizeControl2015/apps/src/VaryLineTensionExecutable --LineTension 0.0 --ID 27
./projects/SizeControl2015/apps/src/VaryLineTensionExecutable --LineTension 0.0 --ID 28
./projects/SizeControl2015/apps/src/VaryLineTensionExecutable --LineTension 0.0 --ID 29
./projects/SizeControl2015/apps/src/VaryLineTensionExecutable --LineTension 0.0 --ID 30
./projects/SizeControl2015/apps/src/VaryLineTensionExecutable --LineTension 0.0 --ID 31
./projects/SizeControl2015/apps/src/VaryLineTensionExecutable --LineTension 0.0 --ID 32
./projects/SizeControl2015/apps/src/VaryLineTensionExecutable --LineTension 0.0 --ID 33
./projects/SizeControl2015/apps/src/VaryLineTensionExecutable --LineTension 0.0 --ID 34
./projects/SizeControl2015/apps/src/VaryLineTensionExecutable --LineTension 0.0 --ID 35
./projects/SizeControl2015/apps/src/VaryLineTensionExecutable --LineTension 0.0 --ID 36
./projects/SizeControl2015/apps/src/VaryLineTensionExecutable --LineTension 0.0 --ID 37
./projects/SizeControl2015/apps/src/VaryLineTensionExecutable --LineTension 0.0 --ID 38
./projects/SizeControl2015/apps/src/VaryLineTensionExecutable --LineTension 0.0 --ID 39
./projects/SizeControl2015/apps/src/VaryLineTensionExecutable --LineTension 0.0 --ID 40
./projects/SizeControl2015/apps/src/VaryLineTensionExecutable --LineTension 0.0 --ID 41
./projects/SizeControl2015/apps/src/VaryLineTensionExecutable --LineTension 0.0 --ID 42
./projects/SizeControl2015/apps/src/VaryLineTensionExecutable --LineTension 0.0 --ID 43
./projects/SizeControl2015/apps/src/VaryLineTensionExecutable --LineTension 0.0 --ID 44
./projects/SizeControl2015/apps/src/VaryLineTensionExecutable --LineTension 0.0 --ID 45
./projects/SizeControl2015/apps/src/VaryLineTensionExecutable --LineTension 0.0 --ID 46
./projects/SizeControl2015/apps/src/VaryLineTensionExecutable --LineTension 0.0 --ID 47
./projects/SizeControl2015/apps/src/VaryLineTensionExecutable --LineTension 0.0 --ID 48
./projects/SizeControl2015/apps/src/VaryLineTensionExecutable --LineTension 0.0 --ID 49
./projects/SizeControl2015/apps/src/VaryLineTensionExecutable --LineTension 0.0 --ID 50
./projects/SizeControl2015/apps/src/VaryLineTensionExecutable --LineTension 0.0 --ID 51
./projects/SizeControl2015/apps/src/VaryLineTensionExecutable --LineTension 0.0 --ID 52
./projects/SizeControl2015/apps/src/VaryLineTensionExecutable --LineTension 0.0 --ID 53
./projects/SizeControl2015/apps/src/VaryLineTensionExecutable --LineTension 0.0 --ID 54
./projects/SizeControl2015/apps/src/VaryLineTensionExecutable --LineTension 0.0 --ID 55
./projects/SizeControl2015/apps/src/VaryLineTensionExecutable --LineTension 0.0 --ID 56
./projects/SizeControl2015/apps/src/VaryLineTensionExecutable --LineTension 0.0 --ID 57
./projects/SizeControl2015/apps/src/VaryLineTensionExecutable --LineTension 0.0 --ID 58
./projects/SizeControl2015/apps/src/VaryLineTensionExecutable --LineTension 0.0 --ID 59
./projects/SizeControl2015/apps/src/VaryLineTensionExecutable --LineTension 0.0 --ID 60
./projects/SizeControl2015/apps/src/VaryLineTensionExecutable --LineTension 0.0 --ID 61
./projects/SizeControl2015/apps/src/VaryLineTensionExecutable --LineTension 0.0 --ID 62
./projects/SizeControl2015/apps/src/VaryLineTensionExecutable --LineTension 0.0 --ID 63
./projects/SizeControl2015/apps/src/VaryLineTensionExecutable --LineTension 0.0 --ID 64
./projects/SizeControl2015/apps/src/VaryLineTensionExecutable --LineTension 0.0 --ID 65
./projects/SizeControl2015/apps/src/VaryLineTensionExecutable --LineTension 0.0 --ID 66
./projects/SizeControl2015/apps/src/VaryLineTensionExecutable --LineTension 0.0 --ID 67
./projects/SizeControl2015/apps/src/VaryLineTensionExecutable --LineTension 0.0 --ID 68
./projects/SizeControl2015/apps/src/VaryLineTensionExecutable --LineTension 0.0 --ID 69
./projects/SizeControl2015/apps/src/VaryLineTensionExecutable --LineTension 0.0 --ID 70
./projects/SizeControl2015/apps/src/VaryLineTensionExecutable --LineTension 0.0 --ID 71
./projects/SizeControl2015/apps/src/VaryLineTensionExecutable --LineTension 0.0 --ID 72
./projects/SizeControl2015/apps/src/VaryLineTensionExecutable --LineTension 0.0 --ID 73
./projects/SizeControl2015/apps/src/VaryLineTensionExecutable --LineTension 0.0 --ID 74
./projects/SizeControl2015/apps/src/VaryLineTensionExecutable --LineTension 0.0 --ID 75
./projects/SizeControl2015/apps/src/VaryLineTensionExecutable --LineTension 0.0 --ID 76
./projects/SizeControl2015/apps/src/VaryLineTensionExecutable --LineTension 0.0 --ID 77
./projects/SizeControl2015/apps/src/VaryLineTensionExecutable --LineTension 0.0 --ID 78
./projects/SizeControl2015/apps/src/VaryLineTensionExecutable --LineTension 0.0 --ID 79
./projects/SizeControl2015/apps/src/VaryLineTensionExecutable --LineTension 0.0 --ID 80
./projects/SizeControl2015/apps/src/VaryLineTensionExecutable --LineTension 0.0 --ID 81
./projects/SizeControl2015/apps/src/VaryLineTensionExecutable --LineTension 0.0 --ID 82
./projects/SizeControl2015/apps/src/VaryLineTensionExecutable --LineTension 0.0 --ID 83
./projects/SizeControl2015/apps/src/VaryLineTensionExecutable --LineTension 0.0 --ID 84
./projects/SizeControl2015/apps/src/VaryLineTensionExecutable --LineTension 0.0 --ID 85
./projects/SizeControl2015/apps/src/VaryLineTensionExecutable --LineTension 0.0 --ID 86
./projects/SizeControl2015/apps/src/VaryLineTensionExecutable --LineTension 0.0 --ID 87
./projects/SizeControl2015/apps/src/VaryLineTensionExecutable --LineTension 0.0 --ID 88
./projects/SizeControl2015/apps/src/VaryLineTensionExecutable --LineTension 0.0 --ID 89
./projects/SizeControl2015/apps/src/VaryLineTensionExecutable --LineTension 0.0 --ID 90
./projects/SizeControl2015/apps/src/VaryLineTensionExecutable --LineTension 0.0 --ID 91
./projects/SizeControl2015/apps/src/VaryLineTensionExecutable --LineTension 0.0 --ID 92
./projects/SizeControl2015/apps/src/VaryLineTensionExecutable --LineTension 0.0 --ID 93
./projects/SizeControl2015/apps/src/VaryLineTensionExecutable --LineTension 0.0 --ID 94
./projects/SizeControl2015/apps/src/VaryLineTensionExecutable --LineTension 0.0 --ID 95
./projects/SizeControl2015/apps/src/VaryLineTensionExecutable --LineTension 0.0 --ID 96
./projects/SizeControl2015/apps/src/VaryLineTensionExecutable --LineTension 0.0 --ID 97
./projects/SizeControl2015/apps/src/VaryLineTensionExecutable --LineTension 0.0 --ID 98
./projects/SizeControl2015/apps/src/VaryLineTensionExecutable --LineTension 0.0 --ID 99
./projects/SizeControl2015/apps/src/VaryLineTensionExecutable --LineTension 0.0 --ID 100
./projects/SizeControl2015/apps/src/VaryLineTensionExecutable --LineTension 0.04 --ID 1
./projects/SizeControl2015/apps/src/VaryLineTensionExecutable --LineTension 0.04 --ID 2
./projects/SizeControl2015/apps/src/VaryLineTensionExecutable --LineTension 0.04 --ID 3
./projects/SizeControl2015/apps/src/VaryLineTensionExecutable --LineTension 0.04 --ID 4
./projects/SizeControl2015/apps/src/VaryLineTensionExecutable --LineTension 0.04 --ID 5
./projects/SizeControl2015/apps/src/VaryLineTensionExecutable --LineTension 0.04 --ID 6
./projects/SizeControl2015/apps/src/VaryLineTensionExecutable --LineTension 0.04 --ID 7
./projects/SizeControl2015/apps/src/VaryLineTensionExecutable --LineTension 0.04 --ID 8
./projects/SizeControl2015/apps/src/VaryLineTensionExecutable --LineTension 0.04 --ID 9
./projects/SizeControl2015/apps/src/VaryLineTensionExecutable --LineTension 0.04 --ID 10
./projects/SizeControl2015/apps/src/VaryLineTensionExecutable --LineTension 0.04 --ID 11
./projects/SizeControl2015/apps/src/VaryLineTensionExecutable --LineTension 0.04 --ID 12
./projects/SizeControl2015/apps/src/VaryLineTensionExecutable --LineTension 0.04 --ID 13
./projects/SizeControl2015/apps/src/VaryLineTensionExecutable --LineTension 0.04 --ID 14
./projects/SizeControl2015/apps/src/VaryLineTensionExecutable --LineTension 0.04 --ID 15
./projects/SizeControl2015/apps/src/VaryLineTensionExecutable --LineTension 0.04 --ID 16
./projects/SizeControl2015/apps/src/VaryLineTensionExecutable --LineTension 0.04 --ID 17
./projects/SizeControl2015/apps/src/VaryLineTensionExecutable --LineTension 0.04 --ID 18
./projects/SizeControl2015/apps/src/VaryLineTensionExecutable --LineTension 0.04 --ID 19
./projects/SizeControl2015/apps/src/VaryLineTensionExecutable --LineTension 0.04 --ID 20
./projects/SizeControl2015/apps/src/VaryLineTensionExecutable --LineTension 0.04 --ID 21
./projects/SizeControl2015/apps/src/VaryLineTensionExecutable --LineTension 0.04 --ID 22
./projects/SizeControl2015/apps/src/VaryLineTensionExecutable --LineTension 0.04 --ID 23
./projects/SizeControl2015/apps/src/VaryLineTensionExecutable --LineTension 0.04 --ID 24
./projects/SizeControl2015/apps/src/VaryLineTensionExecutable --LineTension 0.04 --ID 25
./projects/SizeControl2015/apps/src/VaryLineTensionExecutable --LineTension 0.04 --ID 26
./projects/SizeControl2015/apps/src/VaryLineTensionExecutable --LineTension 0.04 --ID 27
./projects/SizeControl2015/apps/src/VaryLineTensionExecutable --LineTension 0.04 --ID 28
./projects/SizeControl2015/apps/src/VaryLineTensionExecutable --LineTension 0.04 --ID 29
./projects/SizeControl2015/apps/src/VaryLineTensionExecutable --LineTension 0.04 --ID 30
./projects/SizeControl2015/apps/src/VaryLineTensionExecutable --LineTension 0.04 --ID 31
./projects/SizeControl2015/apps/src/VaryLineTensionExecutable --LineTension 0.04 --ID 32
./projects/SizeControl2015/apps/src/VaryLineTensionExecutable --LineTension 0.04 --ID 33
./projects/SizeControl2015/apps/src/VaryLineTensionExecutable --LineTension 0.04 --ID 34
./projects/SizeControl2015/apps/src/VaryLineTensionExecutable --LineTension 0.04 --ID 35
./projects/SizeControl2015/apps/src/VaryLineTensionExecutable --LineTension 0.04 --ID 36
./projects/SizeControl2015/apps/src/VaryLineTensionExecutable --LineTension 0.04 --ID 37
./projects/SizeControl2015/apps/src/VaryLineTensionExecutable --LineTension 0.04 --ID 38
./projects/SizeControl2015/apps/src/VaryLineTensionExecutable --LineTension 0.04 --ID 39
./projects/SizeControl2015/apps/src/VaryLineTensionExecutable --LineTension 0.04 --ID 40
./projects/SizeControl2015/apps/src/VaryLineTensionExecutable --LineTension 0.04 --ID 41
./projects/SizeControl2015/apps/src/VaryLineTensionExecutable --LineTension 0.04 --ID 42
./projects/SizeControl2015/apps/src/VaryLineTensionExecutable --LineTension 0.04 --ID 43
./projects/SizeControl2015/apps/src/VaryLineTensionExecutable --LineTension 0.04 --ID 44
./projects/SizeControl2015/apps/src/VaryLineTensionExecutable --LineTension 0.04 --ID 45
./projects/SizeControl2015/apps/src/VaryLineTensionExecutable --LineTension 0.04 --ID 46
./projects/SizeControl2015/apps/src/VaryLineTensionExecutable --LineTension 0.04 --ID 47
./projects/SizeControl2015/apps/src/VaryLineTensionExecutable --LineTension 0.04 --ID 48
./projects/SizeControl2015/apps/src/VaryLineTensionExecutable --LineTension 0.04 --ID 49
./projects/SizeControl2015/apps/src/VaryLineTensionExecutable --LineTension 0.04 --ID 50
./projects/SizeControl2015/apps/src/VaryLineTensionExecutable --LineTension 0.04 --ID 51
./projects/SizeControl2015/apps/src/VaryLineTensionExecutable --LineTension 0.04 --ID 52
./projects/SizeControl2015/apps/src/VaryLineTensionExecutable --LineTension 0.04 --ID 53
./projects/SizeControl2015/apps/src/VaryLineTensionExecutable --LineTension 0.04 --ID 54
./projects/SizeControl2015/apps/src/VaryLineTensionExecutable --LineTension 0.04 --ID 55
./projects/SizeControl2015/apps/src/VaryLineTensionExecutable --LineTension 0.04 --ID 56
./projects/SizeControl2015/apps/src/VaryLineTensionExecutable --LineTension 0.04 --ID 57
./projects/SizeControl2015/apps/src/VaryLineTensionExecutable --LineTension 0.04 --ID 58
./projects/SizeControl2015/apps/src/VaryLineTensionExecutable --LineTension 0.04 --ID 59
./projects/SizeControl2015/apps/src/VaryLineTensionExecutable --LineTension 0.04 --ID 60
./projects/SizeControl2015/apps/src/VaryLineTensionExecutable --LineTension 0.04 --ID 61
./projects/SizeControl2015/apps/src/VaryLineTensionExecutable --LineTension 0.04 --ID 62
./projects/SizeControl2015/apps/src/VaryLineTensionExecutable --LineTension 0.04 --ID 63
./projects/SizeControl2015/apps/src/VaryLineTensionExecutable --LineTension 0.04 --ID 64
./projects/SizeControl2015/apps/src/VaryLineTensionExecutable --LineTension 0.04 --ID 65
./projects/SizeControl2015/apps/src/VaryLineTensionExecutable --LineTension 0.04 --ID 66
./projects/SizeControl2015/apps/src/VaryLineTensionExecutable --LineTension 0.04 --ID 67
./projects/SizeControl2015/apps/src/VaryLineTensionExecutable --LineTension 0.04 --ID 68
./projects/SizeControl2015/apps/src/VaryLineTensionExecutable --LineTension 0.04 --ID 69
./projects/SizeControl2015/apps/src/VaryLineTensionExecutable --LineTension 0.04 --ID 70
./projects/SizeControl2015/apps/src/VaryLineTensionExecutable --LineTension 0.04 --ID 71
./projects/SizeControl2015/apps/src/VaryLineTensionExecutable --LineTension 0.04 --ID 72
./projects/SizeControl2015/apps/src/VaryLineTensionExecutable --LineTension 0.04 --ID 73
./projects/SizeControl2015/apps/src/VaryLineTensionExecutable --LineTension 0.04 --ID 74
./projects/SizeControl2015/apps/src/VaryLineTensionExecutable --LineTension 0.04 --ID 75
./projects/SizeControl2015/apps/src/VaryLineTensionExecutable --LineTension 0.04 --ID 76
./projects/SizeControl2015/apps/src/VaryLineTensionExecutable --LineTension 0.04 --ID 77
./projects/SizeControl2015/apps/src/VaryLineTensionExecutable --LineTension 0.04 --ID 78
./projects/SizeControl2015/apps/src/VaryLineTensionExecutable --LineTension 0.04 --ID 79
./projects/SizeControl2015/apps/src/VaryLineTensionExecutable --LineTension 0.04 --ID 80
./projects/SizeControl2015/apps/src/VaryLineTensionExecutable --LineTension 0.04 --ID 81
./projects/SizeControl2015/apps/src/VaryLineTensionExecutable --LineTension 0.04 --ID 82
./projects/SizeControl2015/apps/src/VaryLineTensionExecutable --LineTension 0.04 --ID 83
./projects/SizeControl2015/apps/src/VaryLineTensionExecutable --LineTension 0.04 --ID 84
./projects/SizeControl2015/apps/src/VaryLineTensionExecutable --LineTension 0.04 --ID 85
./projects/SizeControl2015/apps/src/VaryLineTensionExecutable --LineTension 0.04 --ID 86
./projects/SizeControl2015/apps/src/VaryLineTensionExecutable --LineTension 0.04 --ID 87
./projects/SizeControl2015/apps/src/VaryLineTensionExecutable --LineTension 0.04 --ID 88
./projects/SizeControl2015/apps/src/VaryLineTensionExecutable --LineTension 0.04 --ID 89
./projects/SizeControl2015/apps/src/VaryLineTensionExecutable --LineTension 0.04 --ID 90
./projects/SizeControl2015/apps/src/VaryLineTensionExecutable --LineTension 0.04 --ID 91
./projects/SizeControl2015/apps/src/VaryLineTensionExecutable --LineTension 0.04 --ID 92
./projects/SizeControl2015/apps/src/VaryLineTensionExecutable --LineTension 0.04 --ID 93
./projects/SizeControl2015/apps/src/VaryLineTensionExecutable --LineTension 0.04 --ID 94
./projects/SizeControl2015/apps/src/VaryLineTensionExecutable --LineTension 0.04 --ID 95
./projects/SizeControl2015/apps/src/VaryLineTensionExecutable --LineTension 0.04 --ID 96
./projects/SizeControl2015/apps/src/VaryLineTensionExecutable --LineTension 0.04 --ID 97
./projects/SizeControl2015/apps/src/VaryLineTensionExecutable --LineTension 0.04 --ID 98
./projects/SizeControl2015/apps/src/VaryLineTensionExecutable --LineTension 0.04 --ID 99
./projects/SizeControl2015/apps/src/VaryLineTensionExecutable --LineTension 0.04 --ID 100
./projects/SizeControl2015/apps/src/VaryLineTensionExecutable --LineTension 0.08 --ID 1
./projects/SizeControl2015/apps/src/VaryLineTensionExecutable --LineTension 0.08 --ID 2
./projects/SizeControl2015/apps/src/VaryLineTensionExecutable --LineTension 0.08 --ID 3
./projects/SizeControl2015/apps/src/VaryLineTensionExecutable --LineTension 0.08 --ID 4
./projects/SizeControl2015/apps/src/VaryLineTensionExecutable --LineTension 0.08 --ID 5
./projects/SizeControl2015/apps/src/VaryLineTensionExecutable --LineTension 0.08 --ID 6
./projects/SizeControl2015/apps/src/VaryLineTensionExecutable --LineTension 0.08 --ID 7
./projects/SizeControl2015/apps/src/VaryLineTensionExecutable --LineTension 0.08 --ID 8
./projects/SizeControl2015/apps/src/VaryLineTensionExecutable --LineTension 0.08 --ID 9
./projects/SizeControl2015/apps/src/VaryLineTensionExecutable --LineTension 0.08 --ID 10
./projects/SizeControl2015/apps/src/VaryLineTensionExecutable --LineTension 0.08 --ID 11
./projects/SizeControl2015/apps/src/VaryLineTensionExecutable --LineTension 0.08 --ID 12
./projects/SizeControl2015/apps/src/VaryLineTensionExecutable --LineTension 0.08 --ID 13
./projects/SizeControl2015/apps/src/VaryLineTensionExecutable --LineTension 0.08 --ID 14
./projects/SizeControl2015/apps/src/VaryLineTensionExecutable --LineTension 0.08 --ID 15
./projects/SizeControl2015/apps/src/VaryLineTensionExecutable --LineTension 0.08 --ID 16
./projects/SizeControl2015/apps/src/VaryLineTensionExecutable --LineTension 0.08 --ID 17
./projects/SizeControl2015/apps/src/VaryLineTensionExecutable --LineTension 0.08 --ID 18
./projects/SizeControl2015/apps/src/VaryLineTensionExecutable --LineTension 0.08 --ID 19
./projects/SizeControl2015/apps/src/VaryLineTensionExecutable --LineTension 0.08 --ID 20
./projects/SizeControl2015/apps/src/VaryLineTensionExecutable --LineTension 0.08 --ID 21
./projects/SizeControl2015/apps/src/VaryLineTensionExecutable --LineTension 0.08 --ID 22
./projects/SizeControl2015/apps/src/VaryLineTensionExecutable --LineTension 0.08 --ID 23
./projects/SizeControl2015/apps/src/VaryLineTensionExecutable --LineTension 0.08 --ID 24
./projects/SizeControl2015/apps/src/VaryLineTensionExecutable --LineTension 0.08 --ID 25
./projects/SizeControl2015/apps/src/VaryLineTensionExecutable --LineTension 0.08 --ID 26
./projects/SizeControl2015/apps/src/VaryLineTensionExecutable --LineTension 0.08 --ID 27
./projects/SizeControl2015/apps/src/VaryLineTensionExecutable --LineTension 0.08 --ID 28
./projects/SizeControl2015/apps/src/VaryLineTensionExecutable --LineTension 0.08 --ID 29
./projects/SizeControl2015/apps/src/VaryLineTensionExecutable --LineTension 0.08 --ID 30
./projects/SizeControl2015/apps/src/VaryLineTensionExecutable --LineTension 0.08 --ID 31
./projects/SizeControl2015/apps/src/VaryLineTensionExecutable --LineTension 0.08 --ID 32
./projects/SizeControl2015/apps/src/VaryLineTensionExecutable --LineTension 0.08 --ID 33
./projects/SizeControl2015/apps/src/VaryLineTensionExecutable --LineTension 0.08 --ID 34
./projects/SizeControl2015/apps/src/VaryLineTensionExecutable --LineTension 0.08 --ID 35
./projects/SizeControl2015/apps/src/VaryLineTensionExecutable --LineTension 0.08 --ID 36
./projects/SizeControl2015/apps/src/VaryLineTensionExecutable --LineTension 0.08 --ID 37
./projects/SizeControl2015/apps/src/VaryLineTensionExecutable --LineTension 0.08 --ID 38
./projects/SizeControl2015/apps/src/VaryLineTensionExecutable --LineTension 0.08 --ID 39
./projects/SizeControl2015/apps/src/VaryLineTensionExecutable --LineTension 0.08 --ID 40
./projects/SizeControl2015/apps/src/VaryLineTensionExecutable --LineTension 0.08 --ID 41
./projects/SizeControl2015/apps/src/VaryLineTensionExecutable --LineTension 0.08 --ID 42
./projects/SizeControl2015/apps/src/VaryLineTensionExecutable --LineTension 0.08 --ID 43
./projects/SizeControl2015/apps/src/VaryLineTensionExecutable --LineTension 0.08 --ID 44
./projects/SizeControl2015/apps/src/VaryLineTensionExecutable --LineTension 0.08 --ID 45
./projects/SizeControl2015/apps/src/VaryLineTensionExecutable --LineTension 0.08 --ID 46
./projects/SizeControl2015/apps/src/VaryLineTensionExecutable --LineTension 0.08 --ID 47
./projects/SizeControl2015/apps/src/VaryLineTensionExecutable --LineTension 0.08 --ID 48
./projects/SizeControl2015/apps/src/VaryLineTensionExecutable --LineTension 0.08 --ID 49
./projects/SizeControl2015/apps/src/VaryLineTensionExecutable --LineTension 0.08 --ID 50
./projects/SizeControl2015/apps/src/VaryLineTensionExecutable --LineTension 0.08 --ID 51
./projects/SizeControl2015/apps/src/VaryLineTensionExecutable --LineTension 0.08 --ID 52
./projects/SizeControl2015/apps/src/VaryLineTensionExecutable --LineTension 0.08 --ID 53
./projects/SizeControl2015/apps/src/VaryLineTensionExecutable --LineTension 0.08 --ID 54
./projects/SizeControl2015/apps/src/VaryLineTensionExecutable --LineTension 0.08 --ID 55
./projects/SizeControl2015/apps/src/VaryLineTensionExecutable --LineTension 0.08 --ID 56
./projects/SizeControl2015/apps/src/VaryLineTensionExecutable --LineTension 0.08 --ID 57
./projects/SizeControl2015/apps/src/VaryLineTensionExecutable --LineTension 0.08 --ID 58
./projects/SizeControl2015/apps/src/VaryLineTensionExecutable --LineTension 0.08 --ID 59
./projects/SizeControl2015/apps/src/VaryLineTensionExecutable --LineTension 0.08 --ID 60
./projects/SizeControl2015/apps/src/VaryLineTensionExecutable --LineTension 0.08 --ID 61
./projects/SizeControl2015/apps/src/VaryLineTensionExecutable --LineTension 0.08 --ID 62
./projects/SizeControl2015/apps/src/VaryLineTensionExecutable --LineTension 0.08 --ID 63
./projects/SizeControl2015/apps/src/VaryLineTensionExecutable --LineTension 0.08 --ID 64
./projects/SizeControl2015/apps/src/VaryLineTensionExecutable --LineTension 0.08 --ID 65
./projects/SizeControl2015/apps/src/VaryLineTensionExecutable --LineTension 0.08 --ID 66
./projects/SizeControl2015/apps/src/VaryLineTensionExecutable --LineTension 0.08 --ID 67
./projects/SizeControl2015/apps/src/VaryLineTensionExecutable --LineTension 0.08 --ID 68
./projects/SizeControl2015/apps/src/VaryLineTensionExecutable --LineTension 0.08 --ID 69
./projects/SizeControl2015/apps/src/VaryLineTensionExecutable --LineTension 0.08 --ID 70
./projects/SizeControl2015/apps/src/VaryLineTensionExecutable --LineTension 0.08 --ID 71
./projects/SizeControl2015/apps/src/VaryLineTensionExecutable --LineTension 0.08 --ID 72
./projects/SizeControl2015/apps/src/VaryLineTensionExecutable --LineTension 0.08 --ID 73
./projects/SizeControl2015/apps/src/VaryLineTensionExecutable --LineTension 0.08 --ID 74
./projects/SizeControl2015/apps/src/VaryLineTensionExecutable --LineTension 0.08 --ID 75
./projects/SizeControl2015/apps/src/VaryLineTensionExecutable --LineTension 0.08 --ID 76
./projects/SizeControl2015/apps/src/VaryLineTensionExecutable --LineTension 0.08 --ID 77
./projects/SizeControl2015/apps/src/VaryLineTensionExecutable --LineTension 0.08 --ID 78
./projects/SizeControl2015/apps/src/VaryLineTensionExecutable --LineTension 0.08 --ID 79
./projects/SizeControl2015/apps/src/VaryLineTensionExecutable --LineTension 0.08 --ID 80
./projects/SizeControl2015/apps/src/VaryLineTensionExecutable --LineTension 0.08 --ID 81
./projects/SizeControl2015/apps/src/VaryLineTensionExecutable --LineTension 0.08 --ID 82
./projects/SizeControl2015/apps/src/VaryLineTensionExecutable --LineTension 0.08 --ID 83
./projects/SizeControl2015/apps/src/VaryLineTensionExecutable --LineTension 0.08 --ID 84
./projects/SizeControl2015/apps/src/VaryLineTensionExecutable --LineTension 0.08 --ID 85
./projects/SizeControl2015/apps/src/VaryLineTensionExecutable --LineTension 0.08 --ID 86
./projects/SizeControl2015/apps/src/VaryLineTensionExecutable --LineTension 0.08 --ID 87
./projects/SizeControl2015/apps/src/VaryLineTensionExecutable --LineTension 0.08 --ID 88
./projects/SizeControl2015/apps/src/VaryLineTensionExecutable --LineTension 0.08 --ID 89
./projects/SizeControl2015/apps/src/VaryLineTensionExecutable --LineTension 0.08 --ID 90
./projects/SizeControl2015/apps/src/VaryLineTensionExecutable --LineTension 0.08 --ID 91
./projects/SizeControl2015/apps/src/VaryLineTensionExecutable --LineTension 0.08 --ID 92
./projects/SizeControl2015/apps/src/VaryLineTensionExecutable --LineTension 0.08 --ID 93
./projects/SizeControl2015/apps/src/VaryLineTensionExecutable --LineTension 0.08 --ID 94
./projects/SizeControl2015/apps/src/VaryLineTensionExecutable --LineTension 0.08 --ID 95
./projects/SizeControl2015/apps/src/VaryLineTensionExecutable --LineTension 0.08 --ID 96
./projects/SizeControl2015/apps/src/VaryLineTensionExecutable --LineTension 0.08 --ID 97
./projects/SizeControl2015/apps/src/VaryLineTensionExecutable --LineTension 0.08 --ID 98
./projects/SizeControl2015/apps/src/VaryLineTensionExecutable --LineTension 0.08 --ID 99
./projects/SizeControl2015/apps/src/VaryLineTensionExecutable --LineTension 0.08 --ID 100
./projects/SizeControl2015/apps/src/VaryLineTensionExecutable --LineTension 0.12 --ID 1
./projects/SizeControl2015/apps/src/VaryLineTensionExecutable --LineTension 0.12 --ID 2
./projects/SizeControl2015/apps/src/VaryLineTensionExecutable --LineTension 0.12 --ID 3
./projects/SizeControl2015/apps/src/VaryLineTensionExecutable --LineTension 0.12 --ID 4
./projects/SizeControl2015/apps/src/VaryLineTensionExecutable --LineTension 0.12 --ID 5
./projects/SizeControl2015/apps/src/VaryLineTensionExecutable --LineTension 0.12 --ID 6
./projects/SizeControl2015/apps/src/VaryLineTensionExecutable --LineTension 0.12 --ID 7
./projects/SizeControl2015/apps/src/VaryLineTensionExecutable --LineTension 0.12 --ID 8
./projects/SizeControl2015/apps/src/VaryLineTensionExecutable --LineTension 0.12 --ID 9
./projects/SizeControl2015/apps/src/VaryLineTensionExecutable --LineTension 0.12 --ID 10
./projects/SizeControl2015/apps/src/VaryLineTensionExecutable --LineTension 0.12 --ID 11
./projects/SizeControl2015/apps/src/VaryLineTensionExecutable --LineTension 0.12 --ID 12
./projects/SizeControl2015/apps/src/VaryLineTensionExecutable --LineTension 0.12 --ID 13
./projects/SizeControl2015/apps/src/VaryLineTensionExecutable --LineTension 0.12 --ID 14
./projects/SizeControl2015/apps/src/VaryLineTensionExecutable --LineTension 0.12 --ID 15
./projects/SizeControl2015/apps/src/VaryLineTensionExecutable --LineTension 0.12 --ID 16
./projects/SizeControl2015/apps/src/VaryLineTensionExecutable --LineTension 0.12 --ID 17
./projects/SizeControl2015/apps/src/VaryLineTensionExecutable --LineTension 0.12 --ID 18
./projects/SizeControl2015/apps/src/VaryLineTensionExecutable --LineTension 0.12 --ID 19
./projects/SizeControl2015/apps/src/VaryLineTensionExecutable --LineTension 0.12 --ID 20
./projects/SizeControl2015/apps/src/VaryLineTensionExecutable --LineTension 0.12 --ID 21
./projects/SizeControl2015/apps/src/VaryLineTensionExecutable --LineTension 0.12 --ID 22
./projects/SizeControl2015/apps/src/VaryLineTensionExecutable --LineTension 0.12 --ID 23
./projects/SizeControl2015/apps/src/VaryLineTensionExecutable --LineTension 0.12 --ID 24
./projects/SizeControl2015/apps/src/VaryLineTensionExecutable --LineTension 0.12 --ID 25
./projects/SizeControl2015/apps/src/VaryLineTensionExecutable --LineTension 0.12 --ID 26
./projects/SizeControl2015/apps/src/VaryLineTensionExecutable --LineTension 0.12 --ID 27
./projects/SizeControl2015/apps/src/VaryLineTensionExecutable --LineTension 0.12 --ID 28
./projects/SizeControl2015/apps/src/VaryLineTensionExecutable --LineTension 0.12 --ID 29
./projects/SizeControl2015/apps/src/VaryLineTensionExecutable --LineTension 0.12 --ID 30
./projects/SizeControl2015/apps/src/VaryLineTensionExecutable --LineTension 0.12 --ID 31
./projects/SizeControl2015/apps/src/VaryLineTensionExecutable --LineTension 0.12 --ID 32
./projects/SizeControl2015/apps/src/VaryLineTensionExecutable --LineTension 0.12 --ID 33
./projects/SizeControl2015/apps/src/VaryLineTensionExecutable --LineTension 0.12 --ID 34
./projects/SizeControl2015/apps/src/VaryLineTensionExecutable --LineTension 0.12 --ID 35
./projects/SizeControl2015/apps/src/VaryLineTensionExecutable --LineTension 0.12 --ID 36
./projects/SizeControl2015/apps/src/VaryLineTensionExecutable --LineTension 0.12 --ID 37
./projects/SizeControl2015/apps/src/VaryLineTensionExecutable --LineTension 0.12 --ID 38
./projects/SizeControl2015/apps/src/VaryLineTensionExecutable --LineTension 0.12 --ID 39
./projects/SizeControl2015/apps/src/VaryLineTensionExecutable --LineTension 0.12 --ID 40
./projects/SizeControl2015/apps/src/VaryLineTensionExecutable --LineTension 0.12 --ID 41
./projects/SizeControl2015/apps/src/VaryLineTensionExecutable --LineTension 0.12 --ID 42
./projects/SizeControl2015/apps/src/VaryLineTensionExecutable --LineTension 0.12 --ID 43
./projects/SizeControl2015/apps/src/VaryLineTensionExecutable --LineTension 0.12 --ID 44
./projects/SizeControl2015/apps/src/VaryLineTensionExecutable --LineTension 0.12 --ID 45
./projects/SizeControl2015/apps/src/VaryLineTensionExecutable --LineTension 0.12 --ID 46
./projects/SizeControl2015/apps/src/VaryLineTensionExecutable --LineTension 0.12 --ID 47
./projects/SizeControl2015/apps/src/VaryLineTensionExecutable --LineTension 0.12 --ID 48
./projects/SizeControl2015/apps/src/VaryLineTensionExecutable --LineTension 0.12 --ID 49
./projects/SizeControl2015/apps/src/VaryLineTensionExecutable --LineTension 0.12 --ID 50
./projects/SizeControl2015/apps/src/VaryLineTensionExecutable --LineTension 0.12 --ID 51
./projects/SizeControl2015/apps/src/VaryLineTensionExecutable --LineTension 0.12 --ID 52
./projects/SizeControl2015/apps/src/VaryLineTensionExecutable --LineTension 0.12 --ID 53
./projects/SizeControl2015/apps/src/VaryLineTensionExecutable --LineTension 0.12 --ID 54
./projects/SizeControl2015/apps/src/VaryLineTensionExecutable --LineTension 0.12 --ID 55
./projects/SizeControl2015/apps/src/VaryLineTensionExecutable --LineTension 0.12 --ID 56
./projects/SizeControl2015/apps/src/VaryLineTensionExecutable --LineTension 0.12 --ID 57
./projects/SizeControl2015/apps/src/VaryLineTensionExecutable --LineTension 0.12 --ID 58
./projects/SizeControl2015/apps/src/VaryLineTensionExecutable --LineTension 0.12 --ID 59
./projects/SizeControl2015/apps/src/VaryLineTensionExecutable --LineTension 0.12 --ID 60
./projects/SizeControl2015/apps/src/VaryLineTensionExecutable --LineTension 0.12 --ID 61
./projects/SizeControl2015/apps/src/VaryLineTensionExecutable --LineTension 0.12 --ID 62
./projects/SizeControl2015/apps/src/VaryLineTensionExecutable --LineTension 0.12 --ID 63
./projects/SizeControl2015/apps/src/VaryLineTensionExecutable --LineTension 0.12 --ID 64
./projects/SizeControl2015/apps/src/VaryLineTensionExecutable --LineTension 0.12 --ID 65
./projects/SizeControl2015/apps/src/VaryLineTensionExecutable --LineTension 0.12 --ID 66
./projects/SizeControl2015/apps/src/VaryLineTensionExecutable --LineTension 0.12 --ID 67
./projects/SizeControl2015/apps/src/VaryLineTensionExecutable --LineTension 0.12 --ID 68
./projects/SizeControl2015/apps/src/VaryLineTensionExecutable --LineTension 0.12 --ID 69
./projects/SizeControl2015/apps/src/VaryLineTensionExecutable --LineTension 0.12 --ID 70
./projects/SizeControl2015/apps/src/VaryLineTensionExecutable --LineTension 0.12 --ID 71
./projects/SizeControl2015/apps/src/VaryLineTensionExecutable --LineTension 0.12 --ID 72
./projects/SizeControl2015/apps/src/VaryLineTensionExecutable --LineTension 0.12 --ID 73
./projects/SizeControl2015/apps/src/VaryLineTensionExecutable --LineTension 0.12 --ID 74
./projects/SizeControl2015/apps/src/VaryLineTensionExecutable --LineTension 0.12 --ID 75
./projects/SizeControl2015/apps/src/VaryLineTensionExecutable --LineTension 0.12 --ID 76
./projects/SizeControl2015/apps/src/VaryLineTensionExecutable --LineTension 0.12 --ID 77
./projects/SizeControl2015/apps/src/VaryLineTensionExecutable --LineTension 0.12 --ID 78
./projects/SizeControl2015/apps/src/VaryLineTensionExecutable --LineTension 0.12 --ID 79
./projects/SizeControl2015/apps/src/VaryLineTensionExecutable --LineTension 0.12 --ID 80
./projects/SizeControl2015/apps/src/VaryLineTensionExecutable --LineTension 0.12 --ID 81
./projects/SizeControl2015/apps/src/VaryLineTensionExecutable --LineTension 0.12 --ID 82
./projects/SizeControl2015/apps/src/VaryLineTensionExecutable --LineTension 0.12 --ID 83
./projects/SizeControl2015/apps/src/VaryLineTensionExecutable --LineTension 0.12 --ID 84
./projects/SizeControl2015/apps/src/VaryLineTensionExecutable --LineTension 0.12 --ID 85
./projects/SizeControl2015/apps/src/VaryLineTensionExecutable --LineTension 0.12 --ID 86
./projects/SizeControl2015/apps/src/VaryLineTensionExecutable --LineTension 0.12 --ID 87
./projects/SizeControl2015/apps/src/VaryLineTensionExecutable --LineTension 0.12 --ID 88
./projects/SizeControl2015/apps/src/VaryLineTensionExecutable --LineTension 0.12 --ID 89
./projects/SizeControl2015/apps/src/VaryLineTensionExecutable --LineTension 0.12 --ID 90
./projects/SizeControl2015/apps/src/VaryLineTensionExecutable --LineTension 0.12 --ID 91
./projects/SizeControl2015/apps/src/VaryLineTensionExecutable --LineTension 0.12 --ID 92
./projects/SizeControl2015/apps/src/VaryLineTensionExecutable --LineTension 0.12 --ID 93
./projects/SizeControl2015/apps/src/VaryLineTensionExecutable --LineTension 0.12 --ID 94
./projects/SizeControl2015/apps/src/VaryLineTensionExecutable --LineTension 0.12 --ID 95
./projects/SizeControl2015/apps/src/VaryLineTensionExecutable --LineTension 0.12 --ID 96
./projects/SizeControl2015/apps/src/VaryLineTensionExecutable --LineTension 0.12 --ID 97
./projects/SizeControl2015/apps/src/VaryLineTensionExecutable --LineTension 0.12 --ID 98
./projects/SizeControl2015/apps/src/VaryLineTensionExecutable --LineTension 0.12 --ID 99
./projects/SizeControl2015/apps/src/VaryLineTensionExecutable --LineTension 0.12 --ID 100
./projects/SizeControl2015/apps/src/VaryLineTensionExecutable --LineTension 0.16 --ID 1
./projects/SizeControl2015/apps/src/VaryLineTensionExecutable --LineTension 0.16 --ID 2
./projects/SizeControl2015/apps/src/VaryLineTensionExecutable --LineTension 0.16 --ID 3
./projects/SizeControl2015/apps/src/VaryLineTensionExecutable --LineTension 0.16 --ID 4
./projects/SizeControl2015/apps/src/VaryLineTensionExecutable --LineTension 0.16 --ID 5
./projects/SizeControl2015/apps/src/VaryLineTensionExecutable --LineTension 0.16 --ID 6
./projects/SizeControl2015/apps/src/VaryLineTensionExecutable --LineTension 0.16 --ID 7
./projects/SizeControl2015/apps/src/VaryLineTensionExecutable --LineTension 0.16 --ID 8
./projects/SizeControl2015/apps/src/VaryLineTensionExecutable --LineTension 0.16 --ID 9
./projects/SizeControl2015/apps/src/VaryLineTensionExecutable --LineTension 0.16 --ID 10
./projects/SizeControl2015/apps/src/VaryLineTensionExecutable --LineTension 0.16 --ID 11
./projects/SizeControl2015/apps/src/VaryLineTensionExecutable --LineTension 0.16 --ID 12
./projects/SizeControl2015/apps/src/VaryLineTensionExecutable --LineTension 0.16 --ID 13
./projects/SizeControl2015/apps/src/VaryLineTensionExecutable --LineTension 0.16 --ID 14
./projects/SizeControl2015/apps/src/VaryLineTensionExecutable --LineTension 0.16 --ID 15
./projects/SizeControl2015/apps/src/VaryLineTensionExecutable --LineTension 0.16 --ID 16
./projects/SizeControl2015/apps/src/VaryLineTensionExecutable --LineTension 0.16 --ID 17
./projects/SizeControl2015/apps/src/VaryLineTensionExecutable --LineTension 0.16 --ID 18
./projects/SizeControl2015/apps/src/VaryLineTensionExecutable --LineTension 0.16 --ID 19
./projects/SizeControl2015/apps/src/VaryLineTensionExecutable --LineTension 0.16 --ID 20
./projects/SizeControl2015/apps/src/VaryLineTensionExecutable --LineTension 0.16 --ID 21
./projects/SizeControl2015/apps/src/VaryLineTensionExecutable --LineTension 0.16 --ID 22
./projects/SizeControl2015/apps/src/VaryLineTensionExecutable --LineTension 0.16 --ID 23
./projects/SizeControl2015/apps/src/VaryLineTensionExecutable --LineTension 0.16 --ID 24
./projects/SizeControl2015/apps/src/VaryLineTensionExecutable --LineTension 0.16 --ID 25
./projects/SizeControl2015/apps/src/VaryLineTensionExecutable --LineTension 0.16 --ID 26
./projects/SizeControl2015/apps/src/VaryLineTensionExecutable --LineTension 0.16 --ID 27
./projects/SizeControl2015/apps/src/VaryLineTensionExecutable --LineTension 0.16 --ID 28
./projects/SizeControl2015/apps/src/VaryLineTensionExecutable --LineTension 0.16 --ID 29
./projects/SizeControl2015/apps/src/VaryLineTensionExecutable --LineTension 0.16 --ID 30
./projects/SizeControl2015/apps/src/VaryLineTensionExecutable --LineTension 0.16 --ID 31
./projects/SizeControl2015/apps/src/VaryLineTensionExecutable --LineTension 0.16 --ID 32
./projects/SizeControl2015/apps/src/VaryLineTensionExecutable --LineTension 0.16 --ID 33
./projects/SizeControl2015/apps/src/VaryLineTensionExecutable --LineTension 0.16 --ID 34
./projects/SizeControl2015/apps/src/VaryLineTensionExecutable --LineTension 0.16 --ID 35
./projects/SizeControl2015/apps/src/VaryLineTensionExecutable --LineTension 0.16 --ID 36
./projects/SizeControl2015/apps/src/VaryLineTensionExecutable --LineTension 0.16 --ID 37
./projects/SizeControl2015/apps/src/VaryLineTensionExecutable --LineTension 0.16 --ID 38
./projects/SizeControl2015/apps/src/VaryLineTensionExecutable --LineTension 0.16 --ID 39
./projects/SizeControl2015/apps/src/VaryLineTensionExecutable --LineTension 0.16 --ID 40
./projects/SizeControl2015/apps/src/VaryLineTensionExecutable --LineTension 0.16 --ID 41
./projects/SizeControl2015/apps/src/VaryLineTensionExecutable --LineTension 0.16 --ID 42
./projects/SizeControl2015/apps/src/VaryLineTensionExecutable --LineTension 0.16 --ID 43
./projects/SizeControl2015/apps/src/VaryLineTensionExecutable --LineTension 0.16 --ID 44
./projects/SizeControl2015/apps/src/VaryLineTensionExecutable --LineTension 0.16 --ID 45
./projects/SizeControl2015/apps/src/VaryLineTensionExecutable --LineTension 0.16 --ID 46
./projects/SizeControl2015/apps/src/VaryLineTensionExecutable --LineTension 0.16 --ID 47
./projects/SizeControl2015/apps/src/VaryLineTensionExecutable --LineTension 0.16 --ID 48
./projects/SizeControl2015/apps/src/VaryLineTensionExecutable --LineTension 0.16 --ID 49
./projects/SizeControl2015/apps/src/VaryLineTensionExecutable --LineTension 0.16 --ID 50
./projects/SizeControl2015/apps/src/VaryLineTensionExecutable --LineTension 0.16 --ID 51
./projects/SizeControl2015/apps/src/VaryLineTensionExecutable --LineTension 0.16 --ID 52
./projects/SizeControl2015/apps/src/VaryLineTensionExecutable --LineTension 0.16 --ID 53
./projects/SizeControl2015/apps/src/VaryLineTensionExecutable --LineTension 0.16 --ID 54
./projects/SizeControl2015/apps/src/VaryLineTensionExecutable --LineTension 0.16 --ID 55
./projects/SizeControl2015/apps/src/VaryLineTensionExecutable --LineTension 0.16 --ID 56
./projects/SizeControl2015/apps/src/VaryLineTensionExecutable --LineTension 0.16 --ID 57
./projects/SizeControl2015/apps/src/VaryLineTensionExecutable --LineTension 0.16 --ID 58
./projects/SizeControl2015/apps/src/VaryLineTensionExecutable --LineTension 0.16 --ID 59
./projects/SizeControl2015/apps/src/VaryLineTensionExecutable --LineTension 0.16 --ID 60
./projects/SizeControl2015/apps/src/VaryLineTensionExecutable --LineTension 0.16 --ID 61
./projects/SizeControl2015/apps/src/VaryLineTensionExecutable --LineTension 0.16 --ID 62
./projects/SizeControl2015/apps/src/VaryLineTensionExecutable --LineTension 0.16 --ID 63
./projects/SizeControl2015/apps/src/VaryLineTensionExecutable --LineTension 0.16 --ID 64
./projects/SizeControl2015/apps/src/VaryLineTensionExecutable --LineTension 0.16 --ID 65
./projects/SizeControl2015/apps/src/VaryLineTensionExecutable --LineTension 0.16 --ID 66
./projects/SizeControl2015/apps/src/VaryLineTensionExecutable --LineTension 0.16 --ID 67
./projects/SizeControl2015/apps/src/VaryLineTensionExecutable --LineTension 0.16 --ID 68
./projects/SizeControl2015/apps/src/VaryLineTensionExecutable --LineTension 0.16 --ID 69
./projects/SizeControl2015/apps/src/VaryLineTensionExecutable --LineTension 0.16 --ID 70
./projects/SizeControl2015/apps/src/VaryLineTensionExecutable --LineTension 0.16 --ID 71
./projects/SizeControl2015/apps/src/VaryLineTensionExecutable --LineTension 0.16 --ID 72
./projects/SizeControl2015/apps/src/VaryLineTensionExecutable --LineTension 0.16 --ID 73
./projects/SizeControl2015/apps/src/VaryLineTensionExecutable --LineTension 0.16 --ID 74
./projects/SizeControl2015/apps/src/VaryLineTensionExecutable --LineTension 0.16 --ID 75
./projects/SizeControl2015/apps/src/VaryLineTensionExecutable --LineTension 0.16 --ID 76
./projects/SizeControl2015/apps/src/VaryLineTensionExecutable --LineTension 0.16 --ID 77
./projects/SizeControl2015/apps/src/VaryLineTensionExecutable --LineTension 0.16 --ID 78
./projects/SizeControl2015/apps/src/VaryLineTensionExecutable --LineTension 0.16 --ID 79
./projects/SizeControl2015/apps/src/VaryLineTensionExecutable --LineTension 0.16 --ID 80
./projects/SizeControl2015/apps/src/VaryLineTensionExecutable --LineTension 0.16 --ID 81
./projects/SizeControl2015/apps/src/VaryLineTensionExecutable --LineTension 0.16 --ID 82
./projects/SizeControl2015/apps/src/VaryLineTensionExecutable --LineTension 0.16 --ID 83
./projects/SizeControl2015/apps/src/VaryLineTensionExecutable --LineTension 0.16 --ID 84
./projects/SizeControl2015/apps/src/VaryLineTensionExecutable --LineTension 0.16 --ID 85
./projects/SizeControl2015/apps/src/VaryLineTensionExecutable --LineTension 0.16 --ID 86
./projects/SizeControl2015/apps/src/VaryLineTensionExecutable --LineTension 0.16 --ID 87
./projects/SizeControl2015/apps/src/VaryLineTensionExecutable --LineTension 0.16 --ID 88
./projects/SizeControl2015/apps/src/VaryLineTensionExecutable --LineTension 0.16 --ID 89
./projects/SizeControl2015/apps/src/VaryLineTensionExecutable --LineTension 0.16 --ID 90
./projects/SizeControl2015/apps/src/VaryLineTensionExecutable --LineTension 0.16 --ID 91
./projects/SizeControl2015/apps/src/VaryLineTensionExecutable --LineTension 0.16 --ID 92
./projects/SizeControl2015/apps/src/VaryLineTensionExecutable --LineTension 0.16 --ID 93
./projects/SizeControl2015/apps/src/VaryLineTensionExecutable --LineTension 0.16 --ID 94
./projects/SizeControl2015/apps/src/VaryLineTensionExecutable --LineTension 0.16 --ID 95
./projects/SizeControl2015/apps/src/VaryLineTensionExecutable --LineTension 0.16 --ID 96
./projects/SizeControl2015/apps/src/VaryLineTensionExecutable --LineTension 0.16 --ID 97
./projects/SizeControl2015/apps/src/VaryLineTensionExecutable --LineTension 0.16 --ID 98
./projects/SizeControl2015/apps/src/VaryLineTensionExecutable --LineTension 0.16 --ID 99
./projects/SizeControl2015/apps/src/VaryLineTensionExecutable --LineTension 0.16 --ID 100
./projects/SizeControl2015/apps/src/VaryLineTensionExecutable --LineTension 0.2 --ID 1
./projects/SizeControl2015/apps/src/VaryLineTensionExecutable --LineTension 0.2 --ID 2
./projects/SizeControl2015/apps/src/VaryLineTensionExecutable --LineTension 0.2 --ID 3
./projects/SizeControl2015/apps/src/VaryLineTensionExecutable --LineTension 0.2 --ID 4
./projects/SizeControl2015/apps/src/VaryLineTensionExecutable --LineTension 0.2 --ID 5
./projects/SizeControl2015/apps/src/VaryLineTensionExecutable --LineTension 0.2 --ID 6
./projects/SizeControl2015/apps/src/VaryLineTensionExecutable --LineTension 0.2 --ID 7
./projects/SizeControl2015/apps/src/VaryLineTensionExecutable --LineTension 0.2 --ID 8
./projects/SizeControl2015/apps/src/VaryLineTensionExecutable --LineTension 0.2 --ID 9
./projects/SizeControl2015/apps/src/VaryLineTensionExecutable --LineTension 0.2 --ID 10
./projects/SizeControl2015/apps/src/VaryLineTensionExecutable --LineTension 0.2 --ID 11
./projects/SizeControl2015/apps/src/VaryLineTensionExecutable --LineTension 0.2 --ID 12
./projects/SizeControl2015/apps/src/VaryLineTensionExecutable --LineTension 0.2 --ID 13
./projects/SizeControl2015/apps/src/VaryLineTensionExecutable --LineTension 0.2 --ID 14
./projects/SizeControl2015/apps/src/VaryLineTensionExecutable --LineTension 0.2 --ID 15
./projects/SizeControl2015/apps/src/VaryLineTensionExecutable --LineTension 0.2 --ID 16
./projects/SizeControl2015/apps/src/VaryLineTensionExecutable --LineTension 0.2 --ID 17
./projects/SizeControl2015/apps/src/VaryLineTensionExecutable --LineTension 0.2 --ID 18
./projects/SizeControl2015/apps/src/VaryLineTensionExecutable --LineTension 0.2 --ID 19
./projects/SizeControl2015/apps/src/VaryLineTensionExecutable --LineTension 0.2 --ID 20
./projects/SizeControl2015/apps/src/VaryLineTensionExecutable --LineTension 0.2 --ID 21
./projects/SizeControl2015/apps/src/VaryLineTensionExecutable --LineTension 0.2 --ID 22
./projects/SizeControl2015/apps/src/VaryLineTensionExecutable --LineTension 0.2 --ID 23
./projects/SizeControl2015/apps/src/VaryLineTensionExecutable --LineTension 0.2 --ID 24
./projects/SizeControl2015/apps/src/VaryLineTensionExecutable --LineTension 0.2 --ID 25
./projects/SizeControl2015/apps/src/VaryLineTensionExecutable --LineTension 0.2 --ID 26
./projects/SizeControl2015/apps/src/VaryLineTensionExecutable --LineTension 0.2 --ID 27
./projects/SizeControl2015/apps/src/VaryLineTensionExecutable --LineTension 0.2 --ID 28
./projects/SizeControl2015/apps/src/VaryLineTensionExecutable --LineTension 0.2 --ID 29
./projects/SizeControl2015/apps/src/VaryLineTensionExecutable --LineTension 0.2 --ID 30
./projects/SizeControl2015/apps/src/VaryLineTensionExecutable --LineTension 0.2 --ID 31
./projects/SizeControl2015/apps/src/VaryLineTensionExecutable --LineTension 0.2 --ID 32
./projects/SizeControl2015/apps/src/VaryLineTensionExecutable --LineTension 0.2 --ID 33
./projects/SizeControl2015/apps/src/VaryLineTensionExecutable --LineTension 0.2 --ID 34
./projects/SizeControl2015/apps/src/VaryLineTensionExecutable --LineTension 0.2 --ID 35
./projects/SizeControl2015/apps/src/VaryLineTensionExecutable --LineTension 0.2 --ID 36
./projects/SizeControl2015/apps/src/VaryLineTensionExecutable --LineTension 0.2 --ID 37
./projects/SizeControl2015/apps/src/VaryLineTensionExecutable --LineTension 0.2 --ID 38
./projects/SizeControl2015/apps/src/VaryLineTensionExecutable --LineTension 0.2 --ID 39
./projects/SizeControl2015/apps/src/VaryLineTensionExecutable --LineTension 0.2 --ID 40
./projects/SizeControl2015/apps/src/VaryLineTensionExecutable --LineTension 0.2 --ID 41
./projects/SizeControl2015/apps/src/VaryLineTensionExecutable --LineTension 0.2 --ID 42
./projects/SizeControl2015/apps/src/VaryLineTensionExecutable --LineTension 0.2 --ID 43
./projects/SizeControl2015/apps/src/VaryLineTensionExecutable --LineTension 0.2 --ID 44
./projects/SizeControl2015/apps/src/VaryLineTensionExecutable --LineTension 0.2 --ID 45
./projects/SizeControl2015/apps/src/VaryLineTensionExecutable --LineTension 0.2 --ID 46
./projects/SizeControl2015/apps/src/VaryLineTensionExecutable --LineTension 0.2 --ID 47
./projects/SizeControl2015/apps/src/VaryLineTensionExecutable --LineTension 0.2 --ID 48
./projects/SizeControl2015/apps/src/VaryLineTensionExecutable --LineTension 0.2 --ID 49
./projects/SizeControl2015/apps/src/VaryLineTensionExecutable --LineTension 0.2 --ID 50
./projects/SizeControl2015/apps/src/VaryLineTensionExecutable --LineTension 0.2 --ID 51
./projects/SizeControl2015/apps/src/VaryLineTensionExecutable --LineTension 0.2 --ID 52
./projects/SizeControl2015/apps/src/VaryLineTensionExecutable --LineTension 0.2 --ID 53
./projects/SizeControl2015/apps/src/VaryLineTensionExecutable --LineTension 0.2 --ID 54
./projects/SizeControl2015/apps/src/VaryLineTensionExecutable --LineTension 0.2 --ID 55
./projects/SizeControl2015/apps/src/VaryLineTensionExecutable --LineTension 0.2 --ID 56
./projects/SizeControl2015/apps/src/VaryLineTensionExecutable --LineTension 0.2 --ID 57
./projects/SizeControl2015/apps/src/VaryLineTensionExecutable --LineTension 0.2 --ID 58
./projects/SizeControl2015/apps/src/VaryLineTensionExecutable --LineTension 0.2 --ID 59
./projects/SizeControl2015/apps/src/VaryLineTensionExecutable --LineTension 0.2 --ID 60
./projects/SizeControl2015/apps/src/VaryLineTensionExecutable --LineTension 0.2 --ID 61
./projects/SizeControl2015/apps/src/VaryLineTensionExecutable --LineTension 0.2 --ID 62
./projects/SizeControl2015/apps/src/VaryLineTensionExecutable --LineTension 0.2 --ID 63
./projects/SizeControl2015/apps/src/VaryLineTensionExecutable --LineTension 0.2 --ID 64
./projects/SizeControl2015/apps/src/VaryLineTensionExecutable --LineTension 0.2 --ID 65
./projects/SizeControl2015/apps/src/VaryLineTensionExecutable --LineTension 0.2 --ID 66
./projects/SizeControl2015/apps/src/VaryLineTensionExecutable --LineTension 0.2 --ID 67
./projects/SizeControl2015/apps/src/VaryLineTensionExecutable --LineTension 0.2 --ID 68
./projects/SizeControl2015/apps/src/VaryLineTensionExecutable --LineTension 0.2 --ID 69
./projects/SizeControl2015/apps/src/VaryLineTensionExecutable --LineTension 0.2 --ID 70
./projects/SizeControl2015/apps/src/VaryLineTensionExecutable --LineTension 0.2 --ID 71
./projects/SizeControl2015/apps/src/VaryLineTensionExecutable --LineTension 0.2 --ID 72
./projects/SizeControl2015/apps/src/VaryLineTensionExecutable --LineTension 0.2 --ID 73
./projects/SizeControl2015/apps/src/VaryLineTensionExecutable --LineTension 0.2 --ID 74
./projects/SizeControl2015/apps/src/VaryLineTensionExecutable --LineTension 0.2 --ID 75
./projects/SizeControl2015/apps/src/VaryLineTensionExecutable --LineTension 0.2 --ID 76
./projects/SizeControl2015/apps/src/VaryLineTensionExecutable --LineTension 0.2 --ID 77
./projects/SizeControl2015/apps/src/VaryLineTensionExecutable --LineTension 0.2 --ID 78
./projects/SizeControl2015/apps/src/VaryLineTensionExecutable --LineTension 0.2 --ID 79
./projects/SizeControl2015/apps/src/VaryLineTensionExecutable --LineTension 0.2 --ID 80
./projects/SizeControl2015/apps/src/VaryLineTensionExecutable --LineTension 0.2 --ID 81
./projects/SizeControl2015/apps/src/VaryLineTensionExecutable --LineTension 0.2 --ID 82
./projects/SizeControl2015/apps/src/VaryLineTensionExecutable --LineTension 0.2 --ID 83
./projects/SizeControl2015/apps/src/VaryLineTensionExecutable --LineTension 0.2 --ID 84
./projects/SizeControl2015/apps/src/VaryLineTensionExecutable --LineTension 0.2 --ID 85
./projects/SizeControl2015/apps/src/VaryLineTensionExecutable --LineTension 0.2 --ID 86
./projects/SizeControl2015/apps/src/VaryLineTensionExecutable --LineTension 0.2 --ID 87
./projects/SizeControl2015/apps/src/VaryLineTensionExecutable --LineTension 0.2 --ID 88
./projects/SizeControl2015/apps/src/VaryLineTensionExecutable --LineTension 0.2 --ID 89
./projects/SizeControl2015/apps/src/VaryLineTensionExecutable --LineTension 0.2 --ID 90
./projects/SizeControl2015/apps/src/VaryLineTensionExecutable --LineTension 0.2 --ID 91
./projects/SizeControl2015/apps/src/VaryLineTensionExecutable --LineTension 0.2 --ID 92
./projects/SizeControl2015/apps/src/VaryLineTensionExecutable --LineTension 0.2 --ID 93
./projects/SizeControl2015/apps/src/VaryLineTensionExecutable --LineTension 0.2 --ID 94
./projects/SizeControl2015/apps/src/VaryLineTensionExecutable --LineTension 0.2 --ID 95
./projects/SizeControl2015/apps/src/VaryLineTensionExecutable --LineTension 0.2 --ID 96
./projects/SizeControl2015/apps/src/VaryLineTensionExecutable --LineTension 0.2 --ID 97
./projects/SizeControl2015/apps/src/VaryLineTensionExecutable --LineTension 0.2 --ID 98
./projects/SizeControl2015/apps/src/VaryLineTensionExecutable --LineTension 0.2 --ID 99
./projects/SizeControl2015/apps/src/VaryLineTensionExecutable --LineTension 0.2 --ID 100
./projects/SizeControl2015/apps/src/VaryLineTensionExecutable --LineTension 0.24 --ID 1
./projects/SizeControl2015/apps/src/VaryLineTensionExecutable --LineTension 0.24 --ID 2
./projects/SizeControl2015/apps/src/VaryLineTensionExecutable --LineTension 0.24 --ID 3
./projects/SizeControl2015/apps/src/VaryLineTensionExecutable --LineTension 0.24 --ID 4
./projects/SizeControl2015/apps/src/VaryLineTensionExecutable --LineTension 0.24 --ID 5
./projects/SizeControl2015/apps/src/VaryLineTensionExecutable --LineTension 0.24 --ID 6
./projects/SizeControl2015/apps/src/VaryLineTensionExecutable --LineTension 0.24 --ID 7
./projects/SizeControl2015/apps/src/VaryLineTensionExecutable --LineTension 0.24 --ID 8
./projects/SizeControl2015/apps/src/VaryLineTensionExecutable --LineTension 0.24 --ID 9
./projects/SizeControl2015/apps/src/VaryLineTensionExecutable --LineTension 0.24 --ID 10
./projects/SizeControl2015/apps/src/VaryLineTensionExecutable --LineTension 0.24 --ID 11
./projects/SizeControl2015/apps/src/VaryLineTensionExecutable --LineTension 0.24 --ID 12
./projects/SizeControl2015/apps/src/VaryLineTensionExecutable --LineTension 0.24 --ID 13
./projects/SizeControl2015/apps/src/VaryLineTensionExecutable --LineTension 0.24 --ID 14
./projects/SizeControl2015/apps/src/VaryLineTensionExecutable --LineTension 0.24 --ID 15
./projects/SizeControl2015/apps/src/VaryLineTensionExecutable --LineTension 0.24 --ID 16
./projects/SizeControl2015/apps/src/VaryLineTensionExecutable --LineTension 0.24 --ID 17
./projects/SizeControl2015/apps/src/VaryLineTensionExecutable --LineTension 0.24 --ID 18
./projects/SizeControl2015/apps/src/VaryLineTensionExecutable --LineTension 0.24 --ID 19
./projects/SizeControl2015/apps/src/VaryLineTensionExecutable --LineTension 0.24 --ID 20
./projects/SizeControl2015/apps/src/VaryLineTensionExecutable --LineTension 0.24 --ID 21
./projects/SizeControl2015/apps/src/VaryLineTensionExecutable --LineTension 0.24 --ID 22
./projects/SizeControl2015/apps/src/VaryLineTensionExecutable --LineTension 0.24 --ID 23
./projects/SizeControl2015/apps/src/VaryLineTensionExecutable --LineTension 0.24 --ID 24
./projects/SizeControl2015/apps/src/VaryLineTensionExecutable --LineTension 0.24 --ID 25
./projects/SizeControl2015/apps/src/VaryLineTensionExecutable --LineTension 0.24 --ID 26
./projects/SizeControl2015/apps/src/VaryLineTensionExecutable --LineTension 0.24 --ID 27
./projects/SizeControl2015/apps/src/VaryLineTensionExecutable --LineTension 0.24 --ID 28
./projects/SizeControl2015/apps/src/VaryLineTensionExecutable --LineTension 0.24 --ID 29
./projects/SizeControl2015/apps/src/VaryLineTensionExecutable --LineTension 0.24 --ID 30
./projects/SizeControl2015/apps/src/VaryLineTensionExecutable --LineTension 0.24 --ID 31
./projects/SizeControl2015/apps/src/VaryLineTensionExecutable --LineTension 0.24 --ID 32
./projects/SizeControl2015/apps/src/VaryLineTensionExecutable --LineTension 0.24 --ID 33
./projects/SizeControl2015/apps/src/VaryLineTensionExecutable --LineTension 0.24 --ID 34
./projects/SizeControl2015/apps/src/VaryLineTensionExecutable --LineTension 0.24 --ID 35
./projects/SizeControl2015/apps/src/VaryLineTensionExecutable --LineTension 0.24 --ID 36
./projects/SizeControl2015/apps/src/VaryLineTensionExecutable --LineTension 0.24 --ID 37
./projects/SizeControl2015/apps/src/VaryLineTensionExecutable --LineTension 0.24 --ID 38
./projects/SizeControl2015/apps/src/VaryLineTensionExecutable --LineTension 0.24 --ID 39
./projects/SizeControl2015/apps/src/VaryLineTensionExecutable --LineTension 0.24 --ID 40
./projects/SizeControl2015/apps/src/VaryLineTensionExecutable --LineTension 0.24 --ID 41
./projects/SizeControl2015/apps/src/VaryLineTensionExecutable --LineTension 0.24 --ID 42
./projects/SizeControl2015/apps/src/VaryLineTensionExecutable --LineTension 0.24 --ID 43
./projects/SizeControl2015/apps/src/VaryLineTensionExecutable --LineTension 0.24 --ID 44
./projects/SizeControl2015/apps/src/VaryLineTensionExecutable --LineTension 0.24 --ID 45
./projects/SizeControl2015/apps/src/VaryLineTensionExecutable --LineTension 0.24 --ID 46
./projects/SizeControl2015/apps/src/VaryLineTensionExecutable --LineTension 0.24 --ID 47
./projects/SizeControl2015/apps/src/VaryLineTensionExecutable --LineTension 0.24 --ID 48
./projects/SizeControl2015/apps/src/VaryLineTensionExecutable --LineTension 0.24 --ID 49
./projects/SizeControl2015/apps/src/VaryLineTensionExecutable --LineTension 0.24 --ID 50
./projects/SizeControl2015/apps/src/VaryLineTensionExecutable --LineTension 0.24 --ID 51
./projects/SizeControl2015/apps/src/VaryLineTensionExecutable --LineTension 0.24 --ID 52
./projects/SizeControl2015/apps/src/VaryLineTensionExecutable --LineTension 0.24 --ID 53
./projects/SizeControl2015/apps/src/VaryLineTensionExecutable --LineTension 0.24 --ID 54
./projects/SizeControl2015/apps/src/VaryLineTensionExecutable --LineTension 0.24 --ID 55
./projects/SizeControl2015/apps/src/VaryLineTensionExecutable --LineTension 0.24 --ID 56
./projects/SizeControl2015/apps/src/VaryLineTensionExecutable --LineTension 0.24 --ID 57
./projects/SizeControl2015/apps/src/VaryLineTensionExecutable --LineTension 0.24 --ID 58
./projects/SizeControl2015/apps/src/VaryLineTensionExecutable --LineTension 0.24 --ID 59
./projects/SizeControl2015/apps/src/VaryLineTensionExecutable --LineTension 0.24 --ID 60
./projects/SizeControl2015/apps/src/VaryLineTensionExecutable --LineTension 0.24 --ID 61
./projects/SizeControl2015/apps/src/VaryLineTensionExecutable --LineTension 0.24 --ID 62
./projects/SizeControl2015/apps/src/VaryLineTensionExecutable --LineTension 0.24 --ID 63
./projects/SizeControl2015/apps/src/VaryLineTensionExecutable --LineTension 0.24 --ID 64
./projects/SizeControl2015/apps/src/VaryLineTensionExecutable --LineTension 0.24 --ID 65
./projects/SizeControl2015/apps/src/VaryLineTensionExecutable --LineTension 0.24 --ID 66
./projects/SizeControl2015/apps/src/VaryLineTensionExecutable --LineTension 0.24 --ID 67
./projects/SizeControl2015/apps/src/VaryLineTensionExecutable --LineTension 0.24 --ID 68
./projects/SizeControl2015/apps/src/VaryLineTensionExecutable --LineTension 0.24 --ID 69
./projects/SizeControl2015/apps/src/VaryLineTensionExecutable --LineTension 0.24 --ID 70
./projects/SizeControl2015/apps/src/VaryLineTensionExecutable --LineTension 0.24 --ID 71
./projects/SizeControl2015/apps/src/VaryLineTensionExecutable --LineTension 0.24 --ID 72
./projects/SizeControl2015/apps/src/VaryLineTensionExecutable --LineTension 0.24 --ID 73
./projects/SizeControl2015/apps/src/VaryLineTensionExecutable --LineTension 0.24 --ID 74
./projects/SizeControl2015/apps/src/VaryLineTensionExecutable --LineTension 0.24 --ID 75
./projects/SizeControl2015/apps/src/VaryLineTensionExecutable --LineTension 0.24 --ID 76
./projects/SizeControl2015/apps/src/VaryLineTensionExecutable --LineTension 0.24 --ID 77
./projects/SizeControl2015/apps/src/VaryLineTensionExecutable --LineTension 0.24 --ID 78
./projects/SizeControl2015/apps/src/VaryLineTensionExecutable --LineTension 0.24 --ID 79
./projects/SizeControl2015/apps/src/VaryLineTensionExecutable --LineTension 0.24 --ID 80
./projects/SizeControl2015/apps/src/VaryLineTensionExecutable --LineTension 0.24 --ID 81
./projects/SizeControl2015/apps/src/VaryLineTensionExecutable --LineTension 0.24 --ID 82
./projects/SizeControl2015/apps/src/VaryLineTensionExecutable --LineTension 0.24 --ID 83
./projects/SizeControl2015/apps/src/VaryLineTensionExecutable --LineTension 0.24 --ID 84
./projects/SizeControl2015/apps/src/VaryLineTensionExecutable --LineTension 0.24 --ID 85
./projects/SizeControl2015/apps/src/VaryLineTensionExecutable --LineTension 0.24 --ID 86
./projects/SizeControl2015/apps/src/VaryLineTensionExecutable --LineTension 0.24 --ID 87
./projects/SizeControl2015/apps/src/VaryLineTensionExecutable --LineTension 0.24 --ID 88
./projects/SizeControl2015/apps/src/VaryLineTensionExecutable --LineTension 0.24 --ID 89
./projects/SizeControl2015/apps/src/VaryLineTensionExecutable --LineTension 0.24 --ID 90
./projects/SizeControl2015/apps/src/VaryLineTensionExecutable --LineTension 0.24 --ID 91
./projects/SizeControl2015/apps/src/VaryLineTensionExecutable --LineTension 0.24 --ID 92
./projects/SizeControl2015/apps/src/VaryLineTensionExecutable --LineTension 0.24 --ID 93
./projects/SizeControl2015/apps/src/VaryLineTensionExecutable --LineTension 0.24 --ID 94
./projects/SizeControl2015/apps/src/VaryLineTensionExecutable --LineTension 0.24 --ID 95
./projects/SizeControl2015/apps/src/VaryLineTensionExecutable --LineTension 0.24 --ID 96
./projects/SizeControl2015/apps/src/VaryLineTensionExecutable --LineTension 0.24 --ID 97
./projects/SizeControl2015/apps/src/VaryLineTensionExecutable --LineTension 0.24 --ID 98
./projects/SizeControl2015/apps/src/VaryLineTensionExecutable --LineTension 0.24 --ID 99
./projects/SizeControl2015/apps/src/VaryLineTensionExecutable --LineTension 0.24 --ID 100
./projects/SizeControl2015/apps/src/VaryPerimeterContractilityExecutable --PerimeterContractility 0.0 --ID 1
./projects/SizeControl2015/apps/src/VaryPerimeterContractilityExecutable --PerimeterContractility 0.0 --ID 2
./projects/SizeControl2015/apps/src/VaryPerimeterContractilityExecutable --PerimeterContractility 0.0 --ID 3
./projects/SizeControl2015/apps/src/VaryPerimeterContractilityExecutable --PerimeterContractility 0.0 --ID 4
./projects/SizeControl2015/apps/src/VaryPerimeterContractilityExecutable --PerimeterContractility 0.0 --ID 5
./projects/SizeControl2015/apps/src/VaryPerimeterContractilityExecutable --PerimeterContractility 0.0 --ID 6
./projects/SizeControl2015/apps/src/VaryPerimeterContractilityExecutable --PerimeterContractility 0.0 --ID 7
./projects/SizeControl2015/apps/src/VaryPerimeterContractilityExecutable --PerimeterContractility 0.0 --ID 8
./projects/SizeControl2015/apps/src/VaryPerimeterContractilityExecutable --PerimeterContractility 0.0 --ID 9
./projects/SizeControl2015/apps/src/VaryPerimeterContractilityExecutable --PerimeterContractility 0.0 --ID 10
./projects/SizeControl2015/apps/src/VaryPerimeterContractilityExecutable --PerimeterContractility 0.0 --ID 11
./projects/SizeControl2015/apps/src/VaryPerimeterContractilityExecutable --PerimeterContractility 0.0 --ID 12
./projects/SizeControl2015/apps/src/VaryPerimeterContractilityExecutable --PerimeterContractility 0.0 --ID 13
./projects/SizeControl2015/apps/src/VaryPerimeterContractilityExecutable --PerimeterContractility 0.0 --ID 14
./projects/SizeControl2015/apps/src/VaryPerimeterContractilityExecutable --PerimeterContractility 0.0 --ID 15
./projects/SizeControl2015/apps/src/VaryPerimeterContractilityExecutable --PerimeterContractility 0.0 --ID 16
./projects/SizeControl2015/apps/src/VaryPerimeterContractilityExecutable --PerimeterContractility 0.0 --ID 17
./projects/SizeControl2015/apps/src/VaryPerimeterContractilityExecutable --PerimeterContractility 0.0 --ID 18
./projects/SizeControl2015/apps/src/VaryPerimeterContractilityExecutable --PerimeterContractility 0.0 --ID 19
./projects/SizeControl2015/apps/src/VaryPerimeterContractilityExecutable --PerimeterContractility 0.0 --ID 20
./projects/SizeControl2015/apps/src/VaryPerimeterContractilityExecutable --PerimeterContractility 0.0 --ID 21
./projects/SizeControl2015/apps/src/VaryPerimeterContractilityExecutable --PerimeterContractility 0.0 --ID 22
./projects/SizeControl2015/apps/src/VaryPerimeterContractilityExecutable --PerimeterContractility 0.0 --ID 23
./projects/SizeControl2015/apps/src/VaryPerimeterContractilityExecutable --PerimeterContractility 0.0 --ID 24
./projects/SizeControl2015/apps/src/VaryPerimeterContractilityExecutable --PerimeterContractility 0.0 --ID 25
./projects/SizeControl2015/apps/src/VaryPerimeterContractilityExecutable --PerimeterContractility 0.0 --ID 26
./projects/SizeControl2015/apps/src/VaryPerimeterContractilityExecutable --PerimeterContractility 0.0 --ID 27
./projects/SizeControl2015/apps/src/VaryPerimeterContractilityExecutable --PerimeterContractility 0.0 --ID 28
./projects/SizeControl2015/apps/src/VaryPerimeterContractilityExecutable --PerimeterContractility 0.0 --ID 29
./projects/SizeControl2015/apps/src/VaryPerimeterContractilityExecutable --PerimeterContractility 0.0 --ID 30
./projects/SizeControl2015/apps/src/VaryPerimeterContractilityExecutable --PerimeterContractility 0.0 --ID 31
./projects/SizeControl2015/apps/src/VaryPerimeterContractilityExecutable --PerimeterContractility 0.0 --ID 32
./projects/SizeControl2015/apps/src/VaryPerimeterContractilityExecutable --PerimeterContractility 0.0 --ID 33
./projects/SizeControl2015/apps/src/VaryPerimeterContractilityExecutable --PerimeterContractility 0.0 --ID 34
./projects/SizeControl2015/apps/src/VaryPerimeterContractilityExecutable --PerimeterContractility 0.0 --ID 35
./projects/SizeControl2015/apps/src/VaryPerimeterContractilityExecutable --PerimeterContractility 0.0 --ID 36
./projects/SizeControl2015/apps/src/VaryPerimeterContractilityExecutable --PerimeterContractility 0.0 --ID 37
./projects/SizeControl2015/apps/src/VaryPerimeterContractilityExecutable --PerimeterContractility 0.0 --ID 38
./projects/SizeControl2015/apps/src/VaryPerimeterContractilityExecutable --PerimeterContractility 0.0 --ID 39
./projects/SizeControl2015/apps/src/VaryPerimeterContractilityExecutable --PerimeterContractility 0.0 --ID 40
./projects/SizeControl2015/apps/src/VaryPerimeterContractilityExecutable --PerimeterContractility 0.0 --ID 41
./projects/SizeControl2015/apps/src/VaryPerimeterContractilityExecutable --PerimeterContractility 0.0 --ID 42
./projects/SizeControl2015/apps/src/VaryPerimeterContractilityExecutable --PerimeterContractility 0.0 --ID 43
./projects/SizeControl2015/apps/src/VaryPerimeterContractilityExecutable --PerimeterContractility 0.0 --ID 44
./projects/SizeControl2015/apps/src/VaryPerimeterContractilityExecutable --PerimeterContractility 0.0 --ID 45
./projects/SizeControl2015/apps/src/VaryPerimeterContractilityExecutable --PerimeterContractility 0.0 --ID 46
./projects/SizeControl2015/apps/src/VaryPerimeterContractilityExecutable --PerimeterContractility 0.0 --ID 47
./projects/SizeControl2015/apps/src/VaryPerimeterContractilityExecutable --PerimeterContractility 0.0 --ID 48
./projects/SizeControl2015/apps/src/VaryPerimeterContractilityExecutable --PerimeterContractility 0.0 --ID 49
./projects/SizeControl2015/apps/src/VaryPerimeterContractilityExecutable --PerimeterContractility 0.0 --ID 50
./projects/SizeControl2015/apps/src/VaryPerimeterContractilityExecutable --PerimeterContractility 0.0 --ID 51
./projects/SizeControl2015/apps/src/VaryPerimeterContractilityExecutable --PerimeterContractility 0.0 --ID 52
./projects/SizeControl2015/apps/src/VaryPerimeterContractilityExecutable --PerimeterContractility 0.0 --ID 53
./projects/SizeControl2015/apps/src/VaryPerimeterContractilityExecutable --PerimeterContractility 0.0 --ID 54
./projects/SizeControl2015/apps/src/VaryPerimeterContractilityExecutable --PerimeterContractility 0.0 --ID 55
./projects/SizeControl2015/apps/src/VaryPerimeterContractilityExecutable --PerimeterContractility 0.0 --ID 56
./projects/SizeControl2015/apps/src/VaryPerimeterContractilityExecutable --PerimeterContractility 0.0 --ID 57
./projects/SizeControl2015/apps/src/VaryPerimeterContractilityExecutable --PerimeterContractility 0.0 --ID 58
./projects/SizeControl2015/apps/src/VaryPerimeterContractilityExecutable --PerimeterContractility 0.0 --ID 59
./projects/SizeControl2015/apps/src/VaryPerimeterContractilityExecutable --PerimeterContractility 0.0 --ID 60
./projects/SizeControl2015/apps/src/VaryPerimeterContractilityExecutable --PerimeterContractility 0.0 --ID 61
./projects/SizeControl2015/apps/src/VaryPerimeterContractilityExecutable --PerimeterContractility 0.0 --ID 62
./projects/SizeControl2015/apps/src/VaryPerimeterContractilityExecutable --PerimeterContractility 0.0 --ID 63
./projects/SizeControl2015/apps/src/VaryPerimeterContractilityExecutable --PerimeterContractility 0.0 --ID 64
./projects/SizeControl2015/apps/src/VaryPerimeterContractilityExecutable --PerimeterContractility 0.0 --ID 65
./projects/SizeControl2015/apps/src/VaryPerimeterContractilityExecutable --PerimeterContractility 0.0 --ID 66
./projects/SizeControl2015/apps/src/VaryPerimeterContractilityExecutable --PerimeterContractility 0.0 --ID 67
./projects/SizeControl2015/apps/src/VaryPerimeterContractilityExecutable --PerimeterContractility 0.0 --ID 68
./projects/SizeControl2015/apps/src/VaryPerimeterContractilityExecutable --PerimeterContractility 0.0 --ID 69
./projects/SizeControl2015/apps/src/VaryPerimeterContractilityExecutable --PerimeterContractility 0.0 --ID 70
./projects/SizeControl2015/apps/src/VaryPerimeterContractilityExecutable --PerimeterContractility 0.0 --ID 71
./projects/SizeControl2015/apps/src/VaryPerimeterContractilityExecutable --PerimeterContractility 0.0 --ID 72
./projects/SizeControl2015/apps/src/VaryPerimeterContractilityExecutable --PerimeterContractility 0.0 --ID 73
./projects/SizeControl2015/apps/src/VaryPerimeterContractilityExecutable --PerimeterContractility 0.0 --ID 74
./projects/SizeControl2015/apps/src/VaryPerimeterContractilityExecutable --PerimeterContractility 0.0 --ID 75
./projects/SizeControl2015/apps/src/VaryPerimeterContractilityExecutable --PerimeterContractility 0.0 --ID 76
./projects/SizeControl2015/apps/src/VaryPerimeterContractilityExecutable --PerimeterContractility 0.0 --ID 77
./projects/SizeControl2015/apps/src/VaryPerimeterContractilityExecutable --PerimeterContractility 0.0 --ID 78
./projects/SizeControl2015/apps/src/VaryPerimeterContractilityExecutable --PerimeterContractility 0.0 --ID 79
./projects/SizeControl2015/apps/src/VaryPerimeterContractilityExecutable --PerimeterContractility 0.0 --ID 80
./projects/SizeControl2015/apps/src/VaryPerimeterContractilityExecutable --PerimeterContractility 0.0 --ID 81
./projects/SizeControl2015/apps/src/VaryPerimeterContractilityExecutable --PerimeterContractility 0.0 --ID 82
./projects/SizeControl2015/apps/src/VaryPerimeterContractilityExecutable --PerimeterContractility 0.0 --ID 83
./projects/SizeControl2015/apps/src/VaryPerimeterContractilityExecutable --PerimeterContractility 0.0 --ID 84
./projects/SizeControl2015/apps/src/VaryPerimeterContractilityExecutable --PerimeterContractility 0.0 --ID 85
./projects/SizeControl2015/apps/src/VaryPerimeterContractilityExecutable --PerimeterContractility 0.0 --ID 86
./projects/SizeControl2015/apps/src/VaryPerimeterContractilityExecutable --PerimeterContractility 0.0 --ID 87
./projects/SizeControl2015/apps/src/VaryPerimeterContractilityExecutable --PerimeterContractility 0.0 --ID 88
./projects/SizeControl2015/apps/src/VaryPerimeterContractilityExecutable --PerimeterContractility 0.0 --ID 89
./projects/SizeControl2015/apps/src/VaryPerimeterContractilityExecutable --PerimeterContractility 0.0 --ID 90
./projects/SizeControl2015/apps/src/VaryPerimeterContractilityExecutable --PerimeterContractility 0.0 --ID 91
./projects/SizeControl2015/apps/src/VaryPerimeterContractilityExecutable --PerimeterContractility 0.0 --ID 92
./projects/SizeControl2015/apps/src/VaryPerimeterContractilityExecutable --PerimeterContractility 0.0 --ID 93
./projects/SizeControl2015/apps/src/VaryPerimeterContractilityExecutable --PerimeterContractility 0.0 --ID 94
./projects/SizeControl2015/apps/src/VaryPerimeterContractilityExecutable --PerimeterContractility 0.0 --ID 95
./projects/SizeControl2015/apps/src/VaryPerimeterContractilityExecutable --PerimeterContractility 0.0 --ID 96
./projects/SizeControl2015/apps/src/VaryPerimeterContractilityExecutable --PerimeterContractility 0.0 --ID 97
./projects/SizeControl2015/apps/src/VaryPerimeterContractilityExecutable --PerimeterContractility 0.0 --ID 98
./projects/SizeControl2015/apps/src/VaryPerimeterContractilityExecutable --PerimeterContractility 0.0 --ID 99
./projects/SizeControl2015/apps/src/VaryPerimeterContractilityExecutable --PerimeterContractility 0.0 --ID 100
./projects/SizeControl2015/apps/src/VaryPerimeterContractilityExecutable --PerimeterContractility 0.02 --ID 1
./projects/SizeControl2015/apps/src/VaryPerimeterContractilityExecutable --PerimeterContractility 0.02 --ID 2
./projects/SizeControl2015/apps/src/VaryPerimeterContractilityExecutable --PerimeterContractility 0.02 --ID 3
./projects/SizeControl2015/apps/src/VaryPerimeterContractilityExecutable --PerimeterContractility 0.02 --ID 4
./projects/SizeControl2015/apps/src/VaryPerimeterContractilityExecutable --PerimeterContractility 0.02 --ID 5
./projects/SizeControl2015/apps/src/VaryPerimeterContractilityExecutable --PerimeterContractility 0.02 --ID 6
./projects/SizeControl2015/apps/src/VaryPerimeterContractilityExecutable --PerimeterContractility 0.02 --ID 7
./projects/SizeControl2015/apps/src/VaryPerimeterContractilityExecutable --PerimeterContractility 0.02 --ID 8
./projects/SizeControl2015/apps/src/VaryPerimeterContractilityExecutable --PerimeterContractility 0.02 --ID 9
./projects/SizeControl2015/apps/src/VaryPerimeterContractilityExecutable --PerimeterContractility 0.02 --ID 10
./projects/SizeControl2015/apps/src/VaryPerimeterContractilityExecutable --PerimeterContractility 0.02 --ID 11
./projects/SizeControl2015/apps/src/VaryPerimeterContractilityExecutable --PerimeterContractility 0.02 --ID 12
./projects/SizeControl2015/apps/src/VaryPerimeterContractilityExecutable --PerimeterContractility 0.02 --ID 13
./projects/SizeControl2015/apps/src/VaryPerimeterContractilityExecutable --PerimeterContractility 0.02 --ID 14
./projects/SizeControl2015/apps/src/VaryPerimeterContractilityExecutable --PerimeterContractility 0.02 --ID 15
./projects/SizeControl2015/apps/src/VaryPerimeterContractilityExecutable --PerimeterContractility 0.02 --ID 16
./projects/SizeControl2015/apps/src/VaryPerimeterContractilityExecutable --PerimeterContractility 0.02 --ID 17
./projects/SizeControl2015/apps/src/VaryPerimeterContractilityExecutable --PerimeterContractility 0.02 --ID 18
./projects/SizeControl2015/apps/src/VaryPerimeterContractilityExecutable --PerimeterContractility 0.02 --ID 19
./projects/SizeControl2015/apps/src/VaryPerimeterContractilityExecutable --PerimeterContractility 0.02 --ID 20
./projects/SizeControl2015/apps/src/VaryPerimeterContractilityExecutable --PerimeterContractility 0.02 --ID 21
./projects/SizeControl2015/apps/src/VaryPerimeterContractilityExecutable --PerimeterContractility 0.02 --ID 22
./projects/SizeControl2015/apps/src/VaryPerimeterContractilityExecutable --PerimeterContractility 0.02 --ID 23
./projects/SizeControl2015/apps/src/VaryPerimeterContractilityExecutable --PerimeterContractility 0.02 --ID 24
./projects/SizeControl2015/apps/src/VaryPerimeterContractilityExecutable --PerimeterContractility 0.02 --ID 25
./projects/SizeControl2015/apps/src/VaryPerimeterContractilityExecutable --PerimeterContractility 0.02 --ID 26
./projects/SizeControl2015/apps/src/VaryPerimeterContractilityExecutable --PerimeterContractility 0.02 --ID 27
./projects/SizeControl2015/apps/src/VaryPerimeterContractilityExecutable --PerimeterContractility 0.02 --ID 28
./projects/SizeControl2015/apps/src/VaryPerimeterContractilityExecutable --PerimeterContractility 0.02 --ID 29
./projects/SizeControl2015/apps/src/VaryPerimeterContractilityExecutable --PerimeterContractility 0.02 --ID 30
./projects/SizeControl2015/apps/src/VaryPerimeterContractilityExecutable --PerimeterContractility 0.02 --ID 31
./projects/SizeControl2015/apps/src/VaryPerimeterContractilityExecutable --PerimeterContractility 0.02 --ID 32
./projects/SizeControl2015/apps/src/VaryPerimeterContractilityExecutable --PerimeterContractility 0.02 --ID 33
./projects/SizeControl2015/apps/src/VaryPerimeterContractilityExecutable --PerimeterContractility 0.02 --ID 34
./projects/SizeControl2015/apps/src/VaryPerimeterContractilityExecutable --PerimeterContractility 0.02 --ID 35
./projects/SizeControl2015/apps/src/VaryPerimeterContractilityExecutable --PerimeterContractility 0.02 --ID 36
./projects/SizeControl2015/apps/src/VaryPerimeterContractilityExecutable --PerimeterContractility 0.02 --ID 37
./projects/SizeControl2015/apps/src/VaryPerimeterContractilityExecutable --PerimeterContractility 0.02 --ID 38
./projects/SizeControl2015/apps/src/VaryPerimeterContractilityExecutable --PerimeterContractility 0.02 --ID 39
./projects/SizeControl2015/apps/src/VaryPerimeterContractilityExecutable --PerimeterContractility 0.02 --ID 40
./projects/SizeControl2015/apps/src/VaryPerimeterContractilityExecutable --PerimeterContractility 0.02 --ID 41
./projects/SizeControl2015/apps/src/VaryPerimeterContractilityExecutable --PerimeterContractility 0.02 --ID 42
./projects/SizeControl2015/apps/src/VaryPerimeterContractilityExecutable --PerimeterContractility 0.02 --ID 43
./projects/SizeControl2015/apps/src/VaryPerimeterContractilityExecutable --PerimeterContractility 0.02 --ID 44
./projects/SizeControl2015/apps/src/VaryPerimeterContractilityExecutable --PerimeterContractility 0.02 --ID 45
./projects/SizeControl2015/apps/src/VaryPerimeterContractilityExecutable --PerimeterContractility 0.02 --ID 46
./projects/SizeControl2015/apps/src/VaryPerimeterContractilityExecutable --PerimeterContractility 0.02 --ID 47
./projects/SizeControl2015/apps/src/VaryPerimeterContractilityExecutable --PerimeterContractility 0.02 --ID 48
./projects/SizeControl2015/apps/src/VaryPerimeterContractilityExecutable --PerimeterContractility 0.02 --ID 49
./projects/SizeControl2015/apps/src/VaryPerimeterContractilityExecutable --PerimeterContractility 0.02 --ID 50
./projects/SizeControl2015/apps/src/VaryPerimeterContractilityExecutable --PerimeterContractility 0.02 --ID 51
./projects/SizeControl2015/apps/src/VaryPerimeterContractilityExecutable --PerimeterContractility 0.02 --ID 52
./projects/SizeControl2015/apps/src/VaryPerimeterContractilityExecutable --PerimeterContractility 0.02 --ID 53
./projects/SizeControl2015/apps/src/VaryPerimeterContractilityExecutable --PerimeterContractility 0.02 --ID 54
./projects/SizeControl2015/apps/src/VaryPerimeterContractilityExecutable --PerimeterContractility 0.02 --ID 55
./projects/SizeControl2015/apps/src/VaryPerimeterContractilityExecutable --PerimeterContractility 0.02 --ID 56
./projects/SizeControl2015/apps/src/VaryPerimeterContractilityExecutable --PerimeterContractility 0.02 --ID 57
./projects/SizeControl2015/apps/src/VaryPerimeterContractilityExecutable --PerimeterContractility 0.02 --ID 58
./projects/SizeControl2015/apps/src/VaryPerimeterContractilityExecutable --PerimeterContractility 0.02 --ID 59
./projects/SizeControl2015/apps/src/VaryPerimeterContractilityExecutable --PerimeterContractility 0.02 --ID 60
./projects/SizeControl2015/apps/src/VaryPerimeterContractilityExecutable --PerimeterContractility 0.02 --ID 61
./projects/SizeControl2015/apps/src/VaryPerimeterContractilityExecutable --PerimeterContractility 0.02 --ID 62
./projects/SizeControl2015/apps/src/VaryPerimeterContractilityExecutable --PerimeterContractility 0.02 --ID 63
./projects/SizeControl2015/apps/src/VaryPerimeterContractilityExecutable --PerimeterContractility 0.02 --ID 64
./projects/SizeControl2015/apps/src/VaryPerimeterContractilityExecutable --PerimeterContractility 0.02 --ID 65
./projects/SizeControl2015/apps/src/VaryPerimeterContractilityExecutable --PerimeterContractility 0.02 --ID 66
./projects/SizeControl2015/apps/src/VaryPerimeterContractilityExecutable --PerimeterContractility 0.02 --ID 67
./projects/SizeControl2015/apps/src/VaryPerimeterContractilityExecutable --PerimeterContractility 0.02 --ID 68
./projects/SizeControl2015/apps/src/VaryPerimeterContractilityExecutable --PerimeterContractility 0.02 --ID 69
./projects/SizeControl2015/apps/src/VaryPerimeterContractilityExecutable --PerimeterContractility 0.02 --ID 70
./projects/SizeControl2015/apps/src/VaryPerimeterContractilityExecutable --PerimeterContractility 0.02 --ID 71
./projects/SizeControl2015/apps/src/VaryPerimeterContractilityExecutable --PerimeterContractility 0.02 --ID 72
./projects/SizeControl2015/apps/src/VaryPerimeterContractilityExecutable --PerimeterContractility 0.02 --ID 73
./projects/SizeControl2015/apps/src/VaryPerimeterContractilityExecutable --PerimeterContractility 0.02 --ID 74
./projects/SizeControl2015/apps/src/VaryPerimeterContractilityExecutable --PerimeterContractility 0.02 --ID 75
./projects/SizeControl2015/apps/src/VaryPerimeterContractilityExecutable --PerimeterContractility 0.02 --ID 76
./projects/SizeControl2015/apps/src/VaryPerimeterContractilityExecutable --PerimeterContractility 0.02 --ID 77
./projects/SizeControl2015/apps/src/VaryPerimeterContractilityExecutable --PerimeterContractility 0.02 --ID 78
./projects/SizeControl2015/apps/src/VaryPerimeterContractilityExecutable --PerimeterContractility 0.02 --ID 79
./projects/SizeControl2015/apps/src/VaryPerimeterContractilityExecutable --PerimeterContractility 0.02 --ID 80
./projects/SizeControl2015/apps/src/VaryPerimeterContractilityExecutable --PerimeterContractility 0.02 --ID 81
./projects/SizeControl2015/apps/src/VaryPerimeterContractilityExecutable --PerimeterContractility 0.02 --ID 82
./projects/SizeControl2015/apps/src/VaryPerimeterContractilityExecutable --PerimeterContractility 0.02 --ID 83
./projects/SizeControl2015/apps/src/VaryPerimeterContractilityExecutable --PerimeterContractility 0.02 --ID 84
./projects/SizeControl2015/apps/src/VaryPerimeterContractilityExecutable --PerimeterContractility 0.02 --ID 85
./projects/SizeControl2015/apps/src/VaryPerimeterContractilityExecutable --PerimeterContractility 0.02 --ID 86
./projects/SizeControl2015/apps/src/VaryPerimeterContractilityExecutable --PerimeterContractility 0.02 --ID 87
./projects/SizeControl2015/apps/src/VaryPerimeterContractilityExecutable --PerimeterContractility 0.02 --ID 88
./projects/SizeControl2015/apps/src/VaryPerimeterContractilityExecutable --PerimeterContractility 0.02 --ID 89
./projects/SizeControl2015/apps/src/VaryPerimeterContractilityExecutable --PerimeterContractility 0.02 --ID 90
./projects/SizeControl2015/apps/src/VaryPerimeterContractilityExecutable --PerimeterContractility 0.02 --ID 91
./projects/SizeControl2015/apps/src/VaryPerimeterContractilityExecutable --PerimeterContractility 0.02 --ID 92
./projects/SizeControl2015/apps/src/VaryPerimeterContractilityExecutable --PerimeterContractility 0.02 --ID 93
./projects/SizeControl2015/apps/src/VaryPerimeterContractilityExecutable --PerimeterContractility 0.02 --ID 94
./projects/SizeControl2015/apps/src/VaryPerimeterContractilityExecutable --PerimeterContractility 0.02 --ID 95
./projects/SizeControl2015/apps/src/VaryPerimeterContractilityExecutable --PerimeterContractility 0.02 --ID 96
./projects/SizeControl2015/apps/src/VaryPerimeterContractilityExecutable --PerimeterContractility 0.02 --ID 97
./projects/SizeControl2015/apps/src/VaryPerimeterContractilityExecutable --PerimeterContractility 0.02 --ID 98
./projects/SizeControl2015/apps/src/VaryPerimeterContractilityExecutable --PerimeterContractility 0.02 --ID 99
./projects/SizeControl2015/apps/src/VaryPerimeterContractilityExecutable --PerimeterContractility 0.02 --ID 100
./projects/SizeControl2015/apps/src/VaryPerimeterContractilityExecutable --PerimeterContractility 0.04 --ID 1
./projects/SizeControl2015/apps/src/VaryPerimeterContractilityExecutable --PerimeterContractility 0.04 --ID 2
./projects/SizeControl2015/apps/src/VaryPerimeterContractilityExecutable --PerimeterContractility 0.04 --ID 3
./projects/SizeControl2015/apps/src/VaryPerimeterContractilityExecutable --PerimeterContractility 0.04 --ID 4
./projects/SizeControl2015/apps/src/VaryPerimeterContractilityExecutable --PerimeterContractility 0.04 --ID 5
./projects/SizeControl2015/apps/src/VaryPerimeterContractilityExecutable --PerimeterContractility 0.04 --ID 6
./projects/SizeControl2015/apps/src/VaryPerimeterContractilityExecutable --PerimeterContractility 0.04 --ID 7
./projects/SizeControl2015/apps/src/VaryPerimeterContractilityExecutable --PerimeterContractility 0.04 --ID 8
./projects/SizeControl2015/apps/src/VaryPerimeterContractilityExecutable --PerimeterContractility 0.04 --ID 9
./projects/SizeControl2015/apps/src/VaryPerimeterContractilityExecutable --PerimeterContractility 0.04 --ID 10
./projects/SizeControl2015/apps/src/VaryPerimeterContractilityExecutable --PerimeterContractility 0.04 --ID 11
./projects/SizeControl2015/apps/src/VaryPerimeterContractilityExecutable --PerimeterContractility 0.04 --ID 12
./projects/SizeControl2015/apps/src/VaryPerimeterContractilityExecutable --PerimeterContractility 0.04 --ID 13
./projects/SizeControl2015/apps/src/VaryPerimeterContractilityExecutable --PerimeterContractility 0.04 --ID 14
./projects/SizeControl2015/apps/src/VaryPerimeterContractilityExecutable --PerimeterContractility 0.04 --ID 15
./projects/SizeControl2015/apps/src/VaryPerimeterContractilityExecutable --PerimeterContractility 0.04 --ID 16
./projects/SizeControl2015/apps/src/VaryPerimeterContractilityExecutable --PerimeterContractility 0.04 --ID 17
./projects/SizeControl2015/apps/src/VaryPerimeterContractilityExecutable --PerimeterContractility 0.04 --ID 18
./projects/SizeControl2015/apps/src/VaryPerimeterContractilityExecutable --PerimeterContractility 0.04 --ID 19
./projects/SizeControl2015/apps/src/VaryPerimeterContractilityExecutable --PerimeterContractility 0.04 --ID 20
./projects/SizeControl2015/apps/src/VaryPerimeterContractilityExecutable --PerimeterContractility 0.04 --ID 21
./projects/SizeControl2015/apps/src/VaryPerimeterContractilityExecutable --PerimeterContractility 0.04 --ID 22
./projects/SizeControl2015/apps/src/VaryPerimeterContractilityExecutable --PerimeterContractility 0.04 --ID 23
./projects/SizeControl2015/apps/src/VaryPerimeterContractilityExecutable --PerimeterContractility 0.04 --ID 24
./projects/SizeControl2015/apps/src/VaryPerimeterContractilityExecutable --PerimeterContractility 0.04 --ID 25
./projects/SizeControl2015/apps/src/VaryPerimeterContractilityExecutable --PerimeterContractility 0.04 --ID 26
./projects/SizeControl2015/apps/src/VaryPerimeterContractilityExecutable --PerimeterContractility 0.04 --ID 27
./projects/SizeControl2015/apps/src/VaryPerimeterContractilityExecutable --PerimeterContractility 0.04 --ID 28
./projects/SizeControl2015/apps/src/VaryPerimeterContractilityExecutable --PerimeterContractility 0.04 --ID 29
./projects/SizeControl2015/apps/src/VaryPerimeterContractilityExecutable --PerimeterContractility 0.04 --ID 30
./projects/SizeControl2015/apps/src/VaryPerimeterContractilityExecutable --PerimeterContractility 0.04 --ID 31
./projects/SizeControl2015/apps/src/VaryPerimeterContractilityExecutable --PerimeterContractility 0.04 --ID 32
./projects/SizeControl2015/apps/src/VaryPerimeterContractilityExecutable --PerimeterContractility 0.04 --ID 33
./projects/SizeControl2015/apps/src/VaryPerimeterContractilityExecutable --PerimeterContractility 0.04 --ID 34
./projects/SizeControl2015/apps/src/VaryPerimeterContractilityExecutable --PerimeterContractility 0.04 --ID 35
./projects/SizeControl2015/apps/src/VaryPerimeterContractilityExecutable --PerimeterContractility 0.04 --ID 36
./projects/SizeControl2015/apps/src/VaryPerimeterContractilityExecutable --PerimeterContractility 0.04 --ID 37
./projects/SizeControl2015/apps/src/VaryPerimeterContractilityExecutable --PerimeterContractility 0.04 --ID 38
./projects/SizeControl2015/apps/src/VaryPerimeterContractilityExecutable --PerimeterContractility 0.04 --ID 39
./projects/SizeControl2015/apps/src/VaryPerimeterContractilityExecutable --PerimeterContractility 0.04 --ID 40
./projects/SizeControl2015/apps/src/VaryPerimeterContractilityExecutable --PerimeterContractility 0.04 --ID 41
./projects/SizeControl2015/apps/src/VaryPerimeterContractilityExecutable --PerimeterContractility 0.04 --ID 42
./projects/SizeControl2015/apps/src/VaryPerimeterContractilityExecutable --PerimeterContractility 0.04 --ID 43
./projects/SizeControl2015/apps/src/VaryPerimeterContractilityExecutable --PerimeterContractility 0.04 --ID 44
./projects/SizeControl2015/apps/src/VaryPerimeterContractilityExecutable --PerimeterContractility 0.04 --ID 45
./projects/SizeControl2015/apps/src/VaryPerimeterContractilityExecutable --PerimeterContractility 0.04 --ID 46
./projects/SizeControl2015/apps/src/VaryPerimeterContractilityExecutable --PerimeterContractility 0.04 --ID 47
./projects/SizeControl2015/apps/src/VaryPerimeterContractilityExecutable --PerimeterContractility 0.04 --ID 48
./projects/SizeControl2015/apps/src/VaryPerimeterContractilityExecutable --PerimeterContractility 0.04 --ID 49
./projects/SizeControl2015/apps/src/VaryPerimeterContractilityExecutable --PerimeterContractility 0.04 --ID 50
./projects/SizeControl2015/apps/src/VaryPerimeterContractilityExecutable --PerimeterContractility 0.04 --ID 51
./projects/SizeControl2015/apps/src/VaryPerimeterContractilityExecutable --PerimeterContractility 0.04 --ID 52
./projects/SizeControl2015/apps/src/VaryPerimeterContractilityExecutable --PerimeterContractility 0.04 --ID 53
./projects/SizeControl2015/apps/src/VaryPerimeterContractilityExecutable --PerimeterContractility 0.04 --ID 54
./projects/SizeControl2015/apps/src/VaryPerimeterContractilityExecutable --PerimeterContractility 0.04 --ID 55
./projects/SizeControl2015/apps/src/VaryPerimeterContractilityExecutable --PerimeterContractility 0.04 --ID 56
./projects/SizeControl2015/apps/src/VaryPerimeterContractilityExecutable --PerimeterContractility 0.04 --ID 57
./projects/SizeControl2015/apps/src/VaryPerimeterContractilityExecutable --PerimeterContractility 0.04 --ID 58
./projects/SizeControl2015/apps/src/VaryPerimeterContractilityExecutable --PerimeterContractility 0.04 --ID 59
./projects/SizeControl2015/apps/src/VaryPerimeterContractilityExecutable --PerimeterContractility 0.04 --ID 60
./projects/SizeControl2015/apps/src/VaryPerimeterContractilityExecutable --PerimeterContractility 0.04 --ID 61
./projects/SizeControl2015/apps/src/VaryPerimeterContractilityExecutable --PerimeterContractility 0.04 --ID 62
./projects/SizeControl2015/apps/src/VaryPerimeterContractilityExecutable --PerimeterContractility 0.04 --ID 63
./projects/SizeControl2015/apps/src/VaryPerimeterContractilityExecutable --PerimeterContractility 0.04 --ID 64
./projects/SizeControl2015/apps/src/VaryPerimeterContractilityExecutable --PerimeterContractility 0.04 --ID 65
./projects/SizeControl2015/apps/src/VaryPerimeterContractilityExecutable --PerimeterContractility 0.04 --ID 66
./projects/SizeControl2015/apps/src/VaryPerimeterContractilityExecutable --PerimeterContractility 0.04 --ID 67
./projects/SizeControl2015/apps/src/VaryPerimeterContractilityExecutable --PerimeterContractility 0.04 --ID 68
./projects/SizeControl2015/apps/src/VaryPerimeterContractilityExecutable --PerimeterContractility 0.04 --ID 69
./projects/SizeControl2015/apps/src/VaryPerimeterContractilityExecutable --PerimeterContractility 0.04 --ID 70
./projects/SizeControl2015/apps/src/VaryPerimeterContractilityExecutable --PerimeterContractility 0.04 --ID 71
./projects/SizeControl2015/apps/src/VaryPerimeterContractilityExecutable --PerimeterContractility 0.04 --ID 72
./projects/SizeControl2015/apps/src/VaryPerimeterContractilityExecutable --PerimeterContractility 0.04 --ID 73
./projects/SizeControl2015/apps/src/VaryPerimeterContractilityExecutable --PerimeterContractility 0.04 --ID 74
./projects/SizeControl2015/apps/src/VaryPerimeterContractilityExecutable --PerimeterContractility 0.04 --ID 75
./projects/SizeControl2015/apps/src/VaryPerimeterContractilityExecutable --PerimeterContractility 0.04 --ID 76
./projects/SizeControl2015/apps/src/VaryPerimeterContractilityExecutable --PerimeterContractility 0.04 --ID 77
./projects/SizeControl2015/apps/src/VaryPerimeterContractilityExecutable --PerimeterContractility 0.04 --ID 78
./projects/SizeControl2015/apps/src/VaryPerimeterContractilityExecutable --PerimeterContractility 0.04 --ID 79
./projects/SizeControl2015/apps/src/VaryPerimeterContractilityExecutable --PerimeterContractility 0.04 --ID 80
./projects/SizeControl2015/apps/src/VaryPerimeterContractilityExecutable --PerimeterContractility 0.04 --ID 81
./projects/SizeControl2015/apps/src/VaryPerimeterContractilityExecutable --PerimeterContractility 0.04 --ID 82
./projects/SizeControl2015/apps/src/VaryPerimeterContractilityExecutable --PerimeterContractility 0.04 --ID 83
./projects/SizeControl2015/apps/src/VaryPerimeterContractilityExecutable --PerimeterContractility 0.04 --ID 84
./projects/SizeControl2015/apps/src/VaryPerimeterContractilityExecutable --PerimeterContractility 0.04 --ID 85
./projects/SizeControl2015/apps/src/VaryPerimeterContractilityExecutable --PerimeterContractility 0.04 --ID 86
./projects/SizeControl2015/apps/src/VaryPerimeterContractilityExecutable --PerimeterContractility 0.04 --ID 87
./projects/SizeControl2015/apps/src/VaryPerimeterContractilityExecutable --PerimeterContractility 0.04 --ID 88
./projects/SizeControl2015/apps/src/VaryPerimeterContractilityExecutable --PerimeterContractility 0.04 --ID 89
./projects/SizeControl2015/apps/src/VaryPerimeterContractilityExecutable --PerimeterContractility 0.04 --ID 90
./projects/SizeControl2015/apps/src/VaryPerimeterContractilityExecutable --PerimeterContractility 0.04 --ID 91
./projects/SizeControl2015/apps/src/VaryPerimeterContractilityExecutable --PerimeterContractility 0.04 --ID 92
./projects/SizeControl2015/apps/src/VaryPerimeterContractilityExecutable --PerimeterContractility 0.04 --ID 93
./projects/SizeControl2015/apps/src/VaryPerimeterContractilityExecutable --PerimeterContractility 0.04 --ID 94
./projects/SizeControl2015/apps/src/VaryPerimeterContractilityExecutable --PerimeterContractility 0.04 --ID 95
./projects/SizeControl2015/apps/src/VaryPerimeterContractilityExecutable --PerimeterContractility 0.04 --ID 96
./projects/SizeControl2015/apps/src/VaryPerimeterContractilityExecutable --PerimeterContractility 0.04 --ID 97
./projects/SizeControl2015/apps/src/VaryPerimeterContractilityExecutable --PerimeterContractility 0.04 --ID 98
./projects/SizeControl2015/apps/src/VaryPerimeterContractilityExecutable --PerimeterContractility 0.04 --ID 99
./projects/SizeControl2015/apps/src/VaryPerimeterContractilityExecutable --PerimeterContractility 0.04 --ID 100
./projects/SizeControl2015/apps/src/VaryPerimeterContractilityExecutable --PerimeterContractility 0.06 --ID 1
./projects/SizeControl2015/apps/src/VaryPerimeterContractilityExecutable --PerimeterContractility 0.06 --ID 2
./projects/SizeControl2015/apps/src/VaryPerimeterContractilityExecutable --PerimeterContractility 0.06 --ID 3
./projects/SizeControl2015/apps/src/VaryPerimeterContractilityExecutable --PerimeterContractility 0.06 --ID 4
./projects/SizeControl2015/apps/src/VaryPerimeterContractilityExecutable --PerimeterContractility 0.06 --ID 5
./projects/SizeControl2015/apps/src/VaryPerimeterContractilityExecutable --PerimeterContractility 0.06 --ID 6
./projects/SizeControl2015/apps/src/VaryPerimeterContractilityExecutable --PerimeterContractility 0.06 --ID 7
./projects/SizeControl2015/apps/src/VaryPerimeterContractilityExecutable --PerimeterContractility 0.06 --ID 8
./projects/SizeControl2015/apps/src/VaryPerimeterContractilityExecutable --PerimeterContractility 0.06 --ID 9
./projects/SizeControl2015/apps/src/VaryPerimeterContractilityExecutable --PerimeterContractility 0.06 --ID 10
./projects/SizeControl2015/apps/src/VaryPerimeterContractilityExecutable --PerimeterContractility 0.06 --ID 11
./projects/SizeControl2015/apps/src/VaryPerimeterContractilityExecutable --PerimeterContractility 0.06 --ID 12
./projects/SizeControl2015/apps/src/VaryPerimeterContractilityExecutable --PerimeterContractility 0.06 --ID 13
./projects/SizeControl2015/apps/src/VaryPerimeterContractilityExecutable --PerimeterContractility 0.06 --ID 14
./projects/SizeControl2015/apps/src/VaryPerimeterContractilityExecutable --PerimeterContractility 0.06 --ID 15
./projects/SizeControl2015/apps/src/VaryPerimeterContractilityExecutable --PerimeterContractility 0.06 --ID 16
./projects/SizeControl2015/apps/src/VaryPerimeterContractilityExecutable --PerimeterContractility 0.06 --ID 17
./projects/SizeControl2015/apps/src/VaryPerimeterContractilityExecutable --PerimeterContractility 0.06 --ID 18
./projects/SizeControl2015/apps/src/VaryPerimeterContractilityExecutable --PerimeterContractility 0.06 --ID 19
./projects/SizeControl2015/apps/src/VaryPerimeterContractilityExecutable --PerimeterContractility 0.06 --ID 20
./projects/SizeControl2015/apps/src/VaryPerimeterContractilityExecutable --PerimeterContractility 0.06 --ID 21
./projects/SizeControl2015/apps/src/VaryPerimeterContractilityExecutable --PerimeterContractility 0.06 --ID 22
./projects/SizeControl2015/apps/src/VaryPerimeterContractilityExecutable --PerimeterContractility 0.06 --ID 23
./projects/SizeControl2015/apps/src/VaryPerimeterContractilityExecutable --PerimeterContractility 0.06 --ID 24
./projects/SizeControl2015/apps/src/VaryPerimeterContractilityExecutable --PerimeterContractility 0.06 --ID 25
./projects/SizeControl2015/apps/src/VaryPerimeterContractilityExecutable --PerimeterContractility 0.06 --ID 26
./projects/SizeControl2015/apps/src/VaryPerimeterContractilityExecutable --PerimeterContractility 0.06 --ID 27
./projects/SizeControl2015/apps/src/VaryPerimeterContractilityExecutable --PerimeterContractility 0.06 --ID 28
./projects/SizeControl2015/apps/src/VaryPerimeterContractilityExecutable --PerimeterContractility 0.06 --ID 29
./projects/SizeControl2015/apps/src/VaryPerimeterContractilityExecutable --PerimeterContractility 0.06 --ID 30
./projects/SizeControl2015/apps/src/VaryPerimeterContractilityExecutable --PerimeterContractility 0.06 --ID 31
./projects/SizeControl2015/apps/src/VaryPerimeterContractilityExecutable --PerimeterContractility 0.06 --ID 32
./projects/SizeControl2015/apps/src/VaryPerimeterContractilityExecutable --PerimeterContractility 0.06 --ID 33
./projects/SizeControl2015/apps/src/VaryPerimeterContractilityExecutable --PerimeterContractility 0.06 --ID 34
./projects/SizeControl2015/apps/src/VaryPerimeterContractilityExecutable --PerimeterContractility 0.06 --ID 35
./projects/SizeControl2015/apps/src/VaryPerimeterContractilityExecutable --PerimeterContractility 0.06 --ID 36
./projects/SizeControl2015/apps/src/VaryPerimeterContractilityExecutable --PerimeterContractility 0.06 --ID 37
./projects/SizeControl2015/apps/src/VaryPerimeterContractilityExecutable --PerimeterContractility 0.06 --ID 38
./projects/SizeControl2015/apps/src/VaryPerimeterContractilityExecutable --PerimeterContractility 0.06 --ID 39
./projects/SizeControl2015/apps/src/VaryPerimeterContractilityExecutable --PerimeterContractility 0.06 --ID 40
./projects/SizeControl2015/apps/src/VaryPerimeterContractilityExecutable --PerimeterContractility 0.06 --ID 41
./projects/SizeControl2015/apps/src/VaryPerimeterContractilityExecutable --PerimeterContractility 0.06 --ID 42
./projects/SizeControl2015/apps/src/VaryPerimeterContractilityExecutable --PerimeterContractility 0.06 --ID 43
./projects/SizeControl2015/apps/src/VaryPerimeterContractilityExecutable --PerimeterContractility 0.06 --ID 44
./projects/SizeControl2015/apps/src/VaryPerimeterContractilityExecutable --PerimeterContractility 0.06 --ID 45
./projects/SizeControl2015/apps/src/VaryPerimeterContractilityExecutable --PerimeterContractility 0.06 --ID 46
./projects/SizeControl2015/apps/src/VaryPerimeterContractilityExecutable --PerimeterContractility 0.06 --ID 47
./projects/SizeControl2015/apps/src/VaryPerimeterContractilityExecutable --PerimeterContractility 0.06 --ID 48
./projects/SizeControl2015/apps/src/VaryPerimeterContractilityExecutable --PerimeterContractility 0.06 --ID 49
./projects/SizeControl2015/apps/src/VaryPerimeterContractilityExecutable --PerimeterContractility 0.06 --ID 50
./projects/SizeControl2015/apps/src/VaryPerimeterContractilityExecutable --PerimeterContractility 0.06 --ID 51
./projects/SizeControl2015/apps/src/VaryPerimeterContractilityExecutable --PerimeterContractility 0.06 --ID 52
./projects/SizeControl2015/apps/src/VaryPerimeterContractilityExecutable --PerimeterContractility 0.06 --ID 53
./projects/SizeControl2015/apps/src/VaryPerimeterContractilityExecutable --PerimeterContractility 0.06 --ID 54
./projects/SizeControl2015/apps/src/VaryPerimeterContractilityExecutable --PerimeterContractility 0.06 --ID 55
./projects/SizeControl2015/apps/src/VaryPerimeterContractilityExecutable --PerimeterContractility 0.06 --ID 56
./projects/SizeControl2015/apps/src/VaryPerimeterContractilityExecutable --PerimeterContractility 0.06 --ID 57
./projects/SizeControl2015/apps/src/VaryPerimeterContractilityExecutable --PerimeterContractility 0.06 --ID 58
./projects/SizeControl2015/apps/src/VaryPerimeterContractilityExecutable --PerimeterContractility 0.06 --ID 59
./projects/SizeControl2015/apps/src/VaryPerimeterContractilityExecutable --PerimeterContractility 0.06 --ID 60
./projects/SizeControl2015/apps/src/VaryPerimeterContractilityExecutable --PerimeterContractility 0.06 --ID 61
./projects/SizeControl2015/apps/src/VaryPerimeterContractilityExecutable --PerimeterContractility 0.06 --ID 62
./projects/SizeControl2015/apps/src/VaryPerimeterContractilityExecutable --PerimeterContractility 0.06 --ID 63
./projects/SizeControl2015/apps/src/VaryPerimeterContractilityExecutable --PerimeterContractility 0.06 --ID 64
./projects/SizeControl2015/apps/src/VaryPerimeterContractilityExecutable --PerimeterContractility 0.06 --ID 65
./projects/SizeControl2015/apps/src/VaryPerimeterContractilityExecutable --PerimeterContractility 0.06 --ID 66
./projects/SizeControl2015/apps/src/VaryPerimeterContractilityExecutable --PerimeterContractility 0.06 --ID 67
./projects/SizeControl2015/apps/src/VaryPerimeterContractilityExecutable --PerimeterContractility 0.06 --ID 68
./projects/SizeControl2015/apps/src/VaryPerimeterContractilityExecutable --PerimeterContractility 0.06 --ID 69
./projects/SizeControl2015/apps/src/VaryPerimeterContractilityExecutable --PerimeterContractility 0.06 --ID 70
./projects/SizeControl2015/apps/src/VaryPerimeterContractilityExecutable --PerimeterContractility 0.06 --ID 71
./projects/SizeControl2015/apps/src/VaryPerimeterContractilityExecutable --PerimeterContractility 0.06 --ID 72
./projects/SizeControl2015/apps/src/VaryPerimeterContractilityExecutable --PerimeterContractility 0.06 --ID 73
./projects/SizeControl2015/apps/src/VaryPerimeterContractilityExecutable --PerimeterContractility 0.06 --ID 74
./projects/SizeControl2015/apps/src/VaryPerimeterContractilityExecutable --PerimeterContractility 0.06 --ID 75
./projects/SizeControl2015/apps/src/VaryPerimeterContractilityExecutable --PerimeterContractility 0.06 --ID 76
./projects/SizeControl2015/apps/src/VaryPerimeterContractilityExecutable --PerimeterContractility 0.06 --ID 77
./projects/SizeControl2015/apps/src/VaryPerimeterContractilityExecutable --PerimeterContractility 0.06 --ID 78
./projects/SizeControl2015/apps/src/VaryPerimeterContractilityExecutable --PerimeterContractility 0.06 --ID 79
./projects/SizeControl2015/apps/src/VaryPerimeterContractilityExecutable --PerimeterContractility 0.06 --ID 80
./projects/SizeControl2015/apps/src/VaryPerimeterContractilityExecutable --PerimeterContractility 0.06 --ID 81
./projects/SizeControl2015/apps/src/VaryPerimeterContractilityExecutable --PerimeterContractility 0.06 --ID 82
./projects/SizeControl2015/apps/src/VaryPerimeterContractilityExecutable --PerimeterContractility 0.06 --ID 83
./projects/SizeControl2015/apps/src/VaryPerimeterContractilityExecutable --PerimeterContractility 0.06 --ID 84
./projects/SizeControl2015/apps/src/VaryPerimeterContractilityExecutable --PerimeterContractility 0.06 --ID 85
./projects/SizeControl2015/apps/src/VaryPerimeterContractilityExecutable --PerimeterContractility 0.06 --ID 86
./projects/SizeControl2015/apps/src/VaryPerimeterContractilityExecutable --PerimeterContractility 0.06 --ID 87
./projects/SizeControl2015/apps/src/VaryPerimeterContractilityExecutable --PerimeterContractility 0.06 --ID 88
./projects/SizeControl2015/apps/src/VaryPerimeterContractilityExecutable --PerimeterContractility 0.06 --ID 89
./projects/SizeControl2015/apps/src/VaryPerimeterContractilityExecutable --PerimeterContractility 0.06 --ID 90
./projects/SizeControl2015/apps/src/VaryPerimeterContractilityExecutable --PerimeterContractility 0.06 --ID 91
./projects/SizeControl2015/apps/src/VaryPerimeterContractilityExecutable --PerimeterContractility 0.06 --ID 92
./projects/SizeControl2015/apps/src/VaryPerimeterContractilityExecutable --PerimeterContractility 0.06 --ID 93
./projects/SizeControl2015/apps/src/VaryPerimeterContractilityExecutable --PerimeterContractility 0.06 --ID 94
./projects/SizeControl2015/apps/src/VaryPerimeterContractilityExecutable --PerimeterContractility 0.06 --ID 95
./projects/SizeControl2015/apps/src/VaryPerimeterContractilityExecutable --PerimeterContractility 0.06 --ID 96
./projects/SizeControl2015/apps/src/VaryPerimeterContractilityExecutable --PerimeterContractility 0.06 --ID 97
./projects/SizeControl2015/apps/src/VaryPerimeterContractilityExecutable --PerimeterContractility 0.06 --ID 98
./projects/SizeControl2015/apps/src/VaryPerimeterContractilityExecutable --PerimeterContractility 0.06 --ID 99
./projects/SizeControl2015/apps/src/VaryPerimeterContractilityExecutable --PerimeterContractility 0.06 --ID 100
./projects/SizeControl2015/apps/src/VaryPerimeterContractilityExecutable --PerimeterContractility 0.08 --ID 1
./projects/SizeControl2015/apps/src/VaryPerimeterContractilityExecutable --PerimeterContractility 0.08 --ID 2
./projects/SizeControl2015/apps/src/VaryPerimeterContractilityExecutable --PerimeterContractility 0.08 --ID 3
./projects/SizeControl2015/apps/src/VaryPerimeterContractilityExecutable --PerimeterContractility 0.08 --ID 4
./projects/SizeControl2015/apps/src/VaryPerimeterContractilityExecutable --PerimeterContractility 0.08 --ID 5
./projects/SizeControl2015/apps/src/VaryPerimeterContractilityExecutable --PerimeterContractility 0.08 --ID 6
./projects/SizeControl2015/apps/src/VaryPerimeterContractilityExecutable --PerimeterContractility 0.08 --ID 7
./projects/SizeControl2015/apps/src/VaryPerimeterContractilityExecutable --PerimeterContractility 0.08 --ID 8
./projects/SizeControl2015/apps/src/VaryPerimeterContractilityExecutable --PerimeterContractility 0.08 --ID 9
./projects/SizeControl2015/apps/src/VaryPerimeterContractilityExecutable --PerimeterContractility 0.08 --ID 10
./projects/SizeControl2015/apps/src/VaryPerimeterContractilityExecutable --PerimeterContractility 0.08 --ID 11
./projects/SizeControl2015/apps/src/VaryPerimeterContractilityExecutable --PerimeterContractility 0.08 --ID 12
./projects/SizeControl2015/apps/src/VaryPerimeterContractilityExecutable --PerimeterContractility 0.08 --ID 13
./projects/SizeControl2015/apps/src/VaryPerimeterContractilityExecutable --PerimeterContractility 0.08 --ID 14
./projects/SizeControl2015/apps/src/VaryPerimeterContractilityExecutable --PerimeterContractility 0.08 --ID 15
./projects/SizeControl2015/apps/src/VaryPerimeterContractilityExecutable --PerimeterContractility 0.08 --ID 16
./projects/SizeControl2015/apps/src/VaryPerimeterContractilityExecutable --PerimeterContractility 0.08 --ID 17
./projects/SizeControl2015/apps/src/VaryPerimeterContractilityExecutable --PerimeterContractility 0.08 --ID 18
./projects/SizeControl2015/apps/src/VaryPerimeterContractilityExecutable --PerimeterContractility 0.08 --ID 19
./projects/SizeControl2015/apps/src/VaryPerimeterContractilityExecutable --PerimeterContractility 0.08 --ID 20
./projects/SizeControl2015/apps/src/VaryPerimeterContractilityExecutable --PerimeterContractility 0.08 --ID 21
./projects/SizeControl2015/apps/src/VaryPerimeterContractilityExecutable --PerimeterContractility 0.08 --ID 22
./projects/SizeControl2015/apps/src/VaryPerimeterContractilityExecutable --PerimeterContractility 0.08 --ID 23
./projects/SizeControl2015/apps/src/VaryPerimeterContractilityExecutable --PerimeterContractility 0.08 --ID 24
./projects/SizeControl2015/apps/src/VaryPerimeterContractilityExecutable --PerimeterContractility 0.08 --ID 25
./projects/SizeControl2015/apps/src/VaryPerimeterContractilityExecutable --PerimeterContractility 0.08 --ID 26
./projects/SizeControl2015/apps/src/VaryPerimeterContractilityExecutable --PerimeterContractility 0.08 --ID 27
./projects/SizeControl2015/apps/src/VaryPerimeterContractilityExecutable --PerimeterContractility 0.08 --ID 28
./projects/SizeControl2015/apps/src/VaryPerimeterContractilityExecutable --PerimeterContractility 0.08 --ID 29
./projects/SizeControl2015/apps/src/VaryPerimeterContractilityExecutable --PerimeterContractility 0.08 --ID 30
./projects/SizeControl2015/apps/src/VaryPerimeterContractilityExecutable --PerimeterContractility 0.08 --ID 31
./projects/SizeControl2015/apps/src/VaryPerimeterContractilityExecutable --PerimeterContractility 0.08 --ID 32
./projects/SizeControl2015/apps/src/VaryPerimeterContractilityExecutable --PerimeterContractility 0.08 --ID 33
./projects/SizeControl2015/apps/src/VaryPerimeterContractilityExecutable --PerimeterContractility 0.08 --ID 34
./projects/SizeControl2015/apps/src/VaryPerimeterContractilityExecutable --PerimeterContractility 0.08 --ID 35
./projects/SizeControl2015/apps/src/VaryPerimeterContractilityExecutable --PerimeterContractility 0.08 --ID 36
./projects/SizeControl2015/apps/src/VaryPerimeterContractilityExecutable --PerimeterContractility 0.08 --ID 37
./projects/SizeControl2015/apps/src/VaryPerimeterContractilityExecutable --PerimeterContractility 0.08 --ID 38
./projects/SizeControl2015/apps/src/VaryPerimeterContractilityExecutable --PerimeterContractility 0.08 --ID 39
./projects/SizeControl2015/apps/src/VaryPerimeterContractilityExecutable --PerimeterContractility 0.08 --ID 40
./projects/SizeControl2015/apps/src/VaryPerimeterContractilityExecutable --PerimeterContractility 0.08 --ID 41
./projects/SizeControl2015/apps/src/VaryPerimeterContractilityExecutable --PerimeterContractility 0.08 --ID 42
./projects/SizeControl2015/apps/src/VaryPerimeterContractilityExecutable --PerimeterContractility 0.08 --ID 43
./projects/SizeControl2015/apps/src/VaryPerimeterContractilityExecutable --PerimeterContractility 0.08 --ID 44
./projects/SizeControl2015/apps/src/VaryPerimeterContractilityExecutable --PerimeterContractility 0.08 --ID 45
./projects/SizeControl2015/apps/src/VaryPerimeterContractilityExecutable --PerimeterContractility 0.08 --ID 46
./projects/SizeControl2015/apps/src/VaryPerimeterContractilityExecutable --PerimeterContractility 0.08 --ID 47
./projects/SizeControl2015/apps/src/VaryPerimeterContractilityExecutable --PerimeterContractility 0.08 --ID 48
./projects/SizeControl2015/apps/src/VaryPerimeterContractilityExecutable --PerimeterContractility 0.08 --ID 49
./projects/SizeControl2015/apps/src/VaryPerimeterContractilityExecutable --PerimeterContractility 0.08 --ID 50
./projects/SizeControl2015/apps/src/VaryPerimeterContractilityExecutable --PerimeterContractility 0.08 --ID 51
./projects/SizeControl2015/apps/src/VaryPerimeterContractilityExecutable --PerimeterContractility 0.08 --ID 52
./projects/SizeControl2015/apps/src/VaryPerimeterContractilityExecutable --PerimeterContractility 0.08 --ID 53
./projects/SizeControl2015/apps/src/VaryPerimeterContractilityExecutable --PerimeterContractility 0.08 --ID 54
./projects/SizeControl2015/apps/src/VaryPerimeterContractilityExecutable --PerimeterContractility 0.08 --ID 55
./projects/SizeControl2015/apps/src/VaryPerimeterContractilityExecutable --PerimeterContractility 0.08 --ID 56
./projects/SizeControl2015/apps/src/VaryPerimeterContractilityExecutable --PerimeterContractility 0.08 --ID 57
./projects/SizeControl2015/apps/src/VaryPerimeterContractilityExecutable --PerimeterContractility 0.08 --ID 58
./projects/SizeControl2015/apps/src/VaryPerimeterContractilityExecutable --PerimeterContractility 0.08 --ID 59
./projects/SizeControl2015/apps/src/VaryPerimeterContractilityExecutable --PerimeterContractility 0.08 --ID 60
./projects/SizeControl2015/apps/src/VaryPerimeterContractilityExecutable --PerimeterContractility 0.08 --ID 61
./projects/SizeControl2015/apps/src/VaryPerimeterContractilityExecutable --PerimeterContractility 0.08 --ID 62
./projects/SizeControl2015/apps/src/VaryPerimeterContractilityExecutable --PerimeterContractility 0.08 --ID 63
./projects/SizeControl2015/apps/src/VaryPerimeterContractilityExecutable --PerimeterContractility 0.08 --ID 64
./projects/SizeControl2015/apps/src/VaryPerimeterContractilityExecutable --PerimeterContractility 0.08 --ID 65
./projects/SizeControl2015/apps/src/VaryPerimeterContractilityExecutable --PerimeterContractility 0.08 --ID 66
./projects/SizeControl2015/apps/src/VaryPerimeterContractilityExecutable --PerimeterContractility 0.08 --ID 67
./projects/SizeControl2015/apps/src/VaryPerimeterContractilityExecutable --PerimeterContractility 0.08 --ID 68
./projects/SizeControl2015/apps/src/VaryPerimeterContractilityExecutable --PerimeterContractility 0.08 --ID 69
./projects/SizeControl2015/apps/src/VaryPerimeterContractilityExecutable --PerimeterContractility 0.08 --ID 70
./projects/SizeControl2015/apps/src/VaryPerimeterContractilityExecutable --PerimeterContractility 0.08 --ID 71
./projects/SizeControl2015/apps/src/VaryPerimeterContractilityExecutable --PerimeterContractility 0.08 --ID 72
./projects/SizeControl2015/apps/src/VaryPerimeterContractilityExecutable --PerimeterContractility 0.08 --ID 73
./projects/SizeControl2015/apps/src/VaryPerimeterContractilityExecutable --PerimeterContractility 0.08 --ID 74
./projects/SizeControl2015/apps/src/VaryPerimeterContractilityExecutable --PerimeterContractility 0.08 --ID 75
./projects/SizeControl2015/apps/src/VaryPerimeterContractilityExecutable --PerimeterContractility 0.08 --ID 76
./projects/SizeControl2015/apps/src/VaryPerimeterContractilityExecutable --PerimeterContractility 0.08 --ID 77
./projects/SizeControl2015/apps/src/VaryPerimeterContractilityExecutable --PerimeterContractility 0.08 --ID 78
./projects/SizeControl2015/apps/src/VaryPerimeterContractilityExecutable --PerimeterContractility 0.08 --ID 79
./projects/SizeControl2015/apps/src/VaryPerimeterContractilityExecutable --PerimeterContractility 0.08 --ID 80
./projects/SizeControl2015/apps/src/VaryPerimeterContractilityExecutable --PerimeterContractility 0.08 --ID 81
./projects/SizeControl2015/apps/src/VaryPerimeterContractilityExecutable --PerimeterContractility 0.08 --ID 82
./projects/SizeControl2015/apps/src/VaryPerimeterContractilityExecutable --PerimeterContractility 0.08 --ID 83
./projects/SizeControl2015/apps/src/VaryPerimeterContractilityExecutable --PerimeterContractility 0.08 --ID 84
./projects/SizeControl2015/apps/src/VaryPerimeterContractilityExecutable --PerimeterContractility 0.08 --ID 85
./projects/SizeControl2015/apps/src/VaryPerimeterContractilityExecutable --PerimeterContractility 0.08 --ID 86
./projects/SizeControl2015/apps/src/VaryPerimeterContractilityExecutable --PerimeterContractility 0.08 --ID 87
./projects/SizeControl2015/apps/src/VaryPerimeterContractilityExecutable --PerimeterContractility 0.08 --ID 88
./projects/SizeControl2015/apps/src/VaryPerimeterContractilityExecutable --PerimeterContractility 0.08 --ID 89
./projects/SizeControl2015/apps/src/VaryPerimeterContractilityExecutable --PerimeterContractility 0.08 --ID 90
./projects/SizeControl2015/apps/src/VaryPerimeterContractilityExecutable --PerimeterContractility 0.08 --ID 91
./projects/SizeControl2015/apps/src/VaryPerimeterContractilityExecutable --PerimeterContractility 0.08 --ID 92
./projects/SizeControl2015/apps/src/VaryPerimeterContractilityExecutable --PerimeterContractility 0.08 --ID 93
./projects/SizeControl2015/apps/src/VaryPerimeterContractilityExecutable --PerimeterContractility 0.08 --ID 94
./projects/SizeControl2015/apps/src/VaryPerimeterContractilityExecutable --PerimeterContractility 0.08 --ID 95
./projects/SizeControl2015/apps/src/VaryPerimeterContractilityExecutable --PerimeterContractility 0.08 --ID 96
./projects/SizeControl2015/apps/src/VaryPerimeterContractilityExecutable --PerimeterContractility 0.08 --ID 97
./projects/SizeControl2015/apps/src/VaryPerimeterContractilityExecutable --PerimeterContractility 0.08 --ID 98
./projects/SizeControl2015/apps/src/VaryPerimeterContractilityExecutable --PerimeterContractility 0.08 --ID 99
./projects/SizeControl2015/apps/src/VaryPerimeterContractilityExecutable --PerimeterContractility 0.08 --ID 100
./projects/SizeControl2015/apps/src/VaryPerimeterContractilityExecutable --PerimeterContractility 0.12 --ID 1
./projects/SizeControl2015/apps/src/VaryPerimeterContractilityExecutable --PerimeterContractility 0.12 --ID 2
./projects/SizeControl2015/apps/src/VaryPerimeterContractilityExecutable --PerimeterContractility 0.12 --ID 3
./projects/SizeControl2015/apps/src/VaryPerimeterContractilityExecutable --PerimeterContractility 0.12 --ID 4
./projects/SizeControl2015/apps/src/VaryPerimeterContractilityExecutable --PerimeterContractility 0.12 --ID 5
./projects/SizeControl2015/apps/src/VaryPerimeterContractilityExecutable --PerimeterContractility 0.12 --ID 6
./projects/SizeControl2015/apps/src/VaryPerimeterContractilityExecutable --PerimeterContractility 0.12 --ID 7
./projects/SizeControl2015/apps/src/VaryPerimeterContractilityExecutable --PerimeterContractility 0.12 --ID 8
./projects/SizeControl2015/apps/src/VaryPerimeterContractilityExecutable --PerimeterContractility 0.12 --ID 9
./projects/SizeControl2015/apps/src/VaryPerimeterContractilityExecutable --PerimeterContractility 0.12 --ID 10
./projects/SizeControl2015/apps/src/VaryPerimeterContractilityExecutable --PerimeterContractility 0.12 --ID 11
./projects/SizeControl2015/apps/src/VaryPerimeterContractilityExecutable --PerimeterContractility 0.12 --ID 12
./projects/SizeControl2015/apps/src/VaryPerimeterContractilityExecutable --PerimeterContractility 0.12 --ID 13
./projects/SizeControl2015/apps/src/VaryPerimeterContractilityExecutable --PerimeterContractility 0.12 --ID 14
./projects/SizeControl2015/apps/src/VaryPerimeterContractilityExecutable --PerimeterContractility 0.12 --ID 15
./projects/SizeControl2015/apps/src/VaryPerimeterContractilityExecutable --PerimeterContractility 0.12 --ID 16
./projects/SizeControl2015/apps/src/VaryPerimeterContractilityExecutable --PerimeterContractility 0.12 --ID 17
./projects/SizeControl2015/apps/src/VaryPerimeterContractilityExecutable --PerimeterContractility 0.12 --ID 18
./projects/SizeControl2015/apps/src/VaryPerimeterContractilityExecutable --PerimeterContractility 0.12 --ID 19
./projects/SizeControl2015/apps/src/VaryPerimeterContractilityExecutable --PerimeterContractility 0.12 --ID 20
./projects/SizeControl2015/apps/src/VaryPerimeterContractilityExecutable --PerimeterContractility 0.12 --ID 21
./projects/SizeControl2015/apps/src/VaryPerimeterContractilityExecutable --PerimeterContractility 0.12 --ID 22
./projects/SizeControl2015/apps/src/VaryPerimeterContractilityExecutable --PerimeterContractility 0.12 --ID 23
./projects/SizeControl2015/apps/src/VaryPerimeterContractilityExecutable --PerimeterContractility 0.12 --ID 24
./projects/SizeControl2015/apps/src/VaryPerimeterContractilityExecutable --PerimeterContractility 0.12 --ID 25
./projects/SizeControl2015/apps/src/VaryPerimeterContractilityExecutable --PerimeterContractility 0.12 --ID 26
./projects/SizeControl2015/apps/src/VaryPerimeterContractilityExecutable --PerimeterContractility 0.12 --ID 27
./projects/SizeControl2015/apps/src/VaryPerimeterContractilityExecutable --PerimeterContractility 0.12 --ID 28
./projects/SizeControl2015/apps/src/VaryPerimeterContractilityExecutable --PerimeterContractility 0.12 --ID 29
./projects/SizeControl2015/apps/src/VaryPerimeterContractilityExecutable --PerimeterContractility 0.12 --ID 30
./projects/SizeControl2015/apps/src/VaryPerimeterContractilityExecutable --PerimeterContractility 0.12 --ID 31
./projects/SizeControl2015/apps/src/VaryPerimeterContractilityExecutable --PerimeterContractility 0.12 --ID 32
./projects/SizeControl2015/apps/src/VaryPerimeterContractilityExecutable --PerimeterContractility 0.12 --ID 33
./projects/SizeControl2015/apps/src/VaryPerimeterContractilityExecutable --PerimeterContractility 0.12 --ID 34
./projects/SizeControl2015/apps/src/VaryPerimeterContractilityExecutable --PerimeterContractility 0.12 --ID 35
./projects/SizeControl2015/apps/src/VaryPerimeterContractilityExecutable --PerimeterContractility 0.12 --ID 36
./projects/SizeControl2015/apps/src/VaryPerimeterContractilityExecutable --PerimeterContractility 0.12 --ID 37
./projects/SizeControl2015/apps/src/VaryPerimeterContractilityExecutable --PerimeterContractility 0.12 --ID 38
./projects/SizeControl2015/apps/src/VaryPerimeterContractilityExecutable --PerimeterContractility 0.12 --ID 39
./projects/SizeControl2015/apps/src/VaryPerimeterContractilityExecutable --PerimeterContractility 0.12 --ID 40
./projects/SizeControl2015/apps/src/VaryPerimeterContractilityExecutable --PerimeterContractility 0.12 --ID 41
./projects/SizeControl2015/apps/src/VaryPerimeterContractilityExecutable --PerimeterContractility 0.12 --ID 42
./projects/SizeControl2015/apps/src/VaryPerimeterContractilityExecutable --PerimeterContractility 0.12 --ID 43
./projects/SizeControl2015/apps/src/VaryPerimeterContractilityExecutable --PerimeterContractility 0.12 --ID 44
./projects/SizeControl2015/apps/src/VaryPerimeterContractilityExecutable --PerimeterContractility 0.12 --ID 45
./projects/SizeControl2015/apps/src/VaryPerimeterContractilityExecutable --PerimeterContractility 0.12 --ID 46
./projects/SizeControl2015/apps/src/VaryPerimeterContractilityExecutable --PerimeterContractility 0.12 --ID 47
./projects/SizeControl2015/apps/src/VaryPerimeterContractilityExecutable --PerimeterContractility 0.12 --ID 48
./projects/SizeControl2015/apps/src/VaryPerimeterContractilityExecutable --PerimeterContractility 0.12 --ID 49
./projects/SizeControl2015/apps/src/VaryPerimeterContractilityExecutable --PerimeterContractility 0.12 --ID 50
./projects/SizeControl2015/apps/src/VaryPerimeterContractilityExecutable --PerimeterContractility 0.12 --ID 51
./projects/SizeControl2015/apps/src/VaryPerimeterContractilityExecutable --PerimeterContractility 0.12 --ID 52
./projects/SizeControl2015/apps/src/VaryPerimeterContractilityExecutable --PerimeterContractility 0.12 --ID 53
./projects/SizeControl2015/apps/src/VaryPerimeterContractilityExecutable --PerimeterContractility 0.12 --ID 54
./projects/SizeControl2015/apps/src/VaryPerimeterContractilityExecutable --PerimeterContractility 0.12 --ID 55
./projects/SizeControl2015/apps/src/VaryPerimeterContractilityExecutable --PerimeterContractility 0.12 --ID 56
./projects/SizeControl2015/apps/src/VaryPerimeterContractilityExecutable --PerimeterContractility 0.12 --ID 57
./projects/SizeControl2015/apps/src/VaryPerimeterContractilityExecutable --PerimeterContractility 0.12 --ID 58
./projects/SizeControl2015/apps/src/VaryPerimeterContractilityExecutable --PerimeterContractility 0.12 --ID 59
./projects/SizeControl2015/apps/src/VaryPerimeterContractilityExecutable --PerimeterContractility 0.12 --ID 60
./projects/SizeControl2015/apps/src/VaryPerimeterContractilityExecutable --PerimeterContractility 0.12 --ID 61
./projects/SizeControl2015/apps/src/VaryPerimeterContractilityExecutable --PerimeterContractility 0.12 --ID 62
./projects/SizeControl2015/apps/src/VaryPerimeterContractilityExecutable --PerimeterContractility 0.12 --ID 63
./projects/SizeControl2015/apps/src/VaryPerimeterContractilityExecutable --PerimeterContractility 0.12 --ID 64
./projects/SizeControl2015/apps/src/VaryPerimeterContractilityExecutable --PerimeterContractility 0.12 --ID 65
./projects/SizeControl2015/apps/src/VaryPerimeterContractilityExecutable --PerimeterContractility 0.12 --ID 66
./projects/SizeControl2015/apps/src/VaryPerimeterContractilityExecutable --PerimeterContractility 0.12 --ID 67
./projects/SizeControl2015/apps/src/VaryPerimeterContractilityExecutable --PerimeterContractility 0.12 --ID 68
./projects/SizeControl2015/apps/src/VaryPerimeterContractilityExecutable --PerimeterContractility 0.12 --ID 69
./projects/SizeControl2015/apps/src/VaryPerimeterContractilityExecutable --PerimeterContractility 0.12 --ID 70
./projects/SizeControl2015/apps/src/VaryPerimeterContractilityExecutable --PerimeterContractility 0.12 --ID 71
./projects/SizeControl2015/apps/src/VaryPerimeterContractilityExecutable --PerimeterContractility 0.12 --ID 72
./projects/SizeControl2015/apps/src/VaryPerimeterContractilityExecutable --PerimeterContractility 0.12 --ID 73
./projects/SizeControl2015/apps/src/VaryPerimeterContractilityExecutable --PerimeterContractility 0.12 --ID 74
./projects/SizeControl2015/apps/src/VaryPerimeterContractilityExecutable --PerimeterContractility 0.12 --ID 75
./projects/SizeControl2015/apps/src/VaryPerimeterContractilityExecutable --PerimeterContractility 0.12 --ID 76
./projects/SizeControl2015/apps/src/VaryPerimeterContractilityExecutable --PerimeterContractility 0.12 --ID 77
./projects/SizeControl2015/apps/src/VaryPerimeterContractilityExecutable --PerimeterContractility 0.12 --ID 78
./projects/SizeControl2015/apps/src/VaryPerimeterContractilityExecutable --PerimeterContractility 0.12 --ID 79
./projects/SizeControl2015/apps/src/VaryPerimeterContractilityExecutable --PerimeterContractility 0.12 --ID 80
./projects/SizeControl2015/apps/src/VaryPerimeterContractilityExecutable --PerimeterContractility 0.12 --ID 81
./projects/SizeControl2015/apps/src/VaryPerimeterContractilityExecutable --PerimeterContractility 0.12 --ID 82
./projects/SizeControl2015/apps/src/VaryPerimeterContractilityExecutable --PerimeterContractility 0.12 --ID 83
./projects/SizeControl2015/apps/src/VaryPerimeterContractilityExecutable --PerimeterContractility 0.12 --ID 84
./projects/SizeControl2015/apps/src/VaryPerimeterContractilityExecutable --PerimeterContractility 0.12 --ID 85
./projects/SizeControl2015/apps/src/VaryPerimeterContractilityExecutable --PerimeterContractility 0.12 --ID 86
./projects/SizeControl2015/apps/src/VaryPerimeterContractilityExecutable --PerimeterContractility 0.12 --ID 87
./projects/SizeControl2015/apps/src/VaryPerimeterContractilityExecutable --PerimeterContractility 0.12 --ID 88
./projects/SizeControl2015/apps/src/VaryPerimeterContractilityExecutable --PerimeterContractility 0.12 --ID 89
./projects/SizeControl2015/apps/src/VaryPerimeterContractilityExecutable --PerimeterContractility 0.12 --ID 90
./projects/SizeControl2015/apps/src/VaryPerimeterContractilityExecutable --PerimeterContractility 0.12 --ID 91
./projects/SizeControl2015/apps/src/VaryPerimeterContractilityExecutable --PerimeterContractility 0.12 --ID 92
./projects/SizeControl2015/apps/src/VaryPerimeterContractilityExecutable --PerimeterContractility 0.12 --ID 93
./projects/SizeControl2015/apps/src/VaryPerimeterContractilityExecutable --PerimeterContractility 0.12 --ID 94
./projects/SizeControl2015/apps/src/VaryPerimeterContractilityExecutable --PerimeterContractility 0.12 --ID 95
./projects/SizeControl2015/apps/src/VaryPerimeterContractilityExecutable --PerimeterContractility 0.12 --ID 96
./projects/SizeControl2015/apps/src/VaryPerimeterContractilityExecutable --PerimeterContractility 0.12 --ID 97
./projects/SizeControl2015/apps/src/VaryPerimeterContractilityExecutable --PerimeterContractility 0.12 --ID 98
./projects/SizeControl2015/apps/src/VaryPerimeterContractilityExecutable --PerimeterContractility 0.12 --ID 99
./projects/SizeControl2015/apps/src/VaryPerimeterContractilityExecutable --PerimeterContractility 0.12 --ID 100
./projects/SizeControl2015/apps/src/ScenarioExecutable --straightboundaries 1 --scenarioname MechanicsOnly --ID 1
./projects/SizeControl2015/apps/src/ScenarioExecutable --straightboundaries 1 --scenarioname MechanicsOnly --ID 2
./projects/SizeControl2015/apps/src/ScenarioExecutable --straightboundaries 1 --scenarioname MechanicsOnly --ID 3
./projects/SizeControl2015/apps/src/ScenarioExecutable --straightboundaries 1 --scenarioname MechanicsOnly --ID 4
./projects/SizeControl2015/apps/src/ScenarioExecutable --straightboundaries 1 --scenarioname MechanicsOnly --ID 5
./projects/SizeControl2015/apps/src/ScenarioExecutable --straightboundaries 1 --scenarioname MechanicsOnly --ID 6
./projects/SizeControl2015/apps/src/ScenarioExecutable --straightboundaries 1 --scenarioname MechanicsOnly --ID 7
./projects/SizeControl2015/apps/src/ScenarioExecutable --straightboundaries 1 --scenarioname MechanicsOnly --ID 8
./projects/SizeControl2015/apps/src/ScenarioExecutable --straightboundaries 1 --scenarioname MechanicsOnly --ID 9
./projects/SizeControl2015/apps/src/ScenarioExecutable --straightboundaries 1 --scenarioname MechanicsOnly --ID 10
./projects/SizeControl2015/apps/src/ScenarioExecutable --straightboundaries 1 --scenarioname MechanicsOnly --ID 11
./projects/SizeControl2015/apps/src/ScenarioExecutable --straightboundaries 1 --scenarioname MechanicsOnly --ID 12
./projects/SizeControl2015/apps/src/ScenarioExecutable --straightboundaries 1 --scenarioname MechanicsOnly --ID 13
./projects/SizeControl2015/apps/src/ScenarioExecutable --straightboundaries 1 --scenarioname MechanicsOnly --ID 14
./projects/SizeControl2015/apps/src/ScenarioExecutable --straightboundaries 1 --scenarioname MechanicsOnly --ID 15
./projects/SizeControl2015/apps/src/ScenarioExecutable --straightboundaries 1 --scenarioname MechanicsOnly --ID 16
./projects/SizeControl2015/apps/src/ScenarioExecutable --straightboundaries 1 --scenarioname MechanicsOnly --ID 17
./projects/SizeControl2015/apps/src/ScenarioExecutable --straightboundaries 1 --scenarioname MechanicsOnly --ID 18
./projects/SizeControl2015/apps/src/ScenarioExecutable --straightboundaries 1 --scenarioname MechanicsOnly --ID 19
./projects/SizeControl2015/apps/src/ScenarioExecutable --straightboundaries 1 --scenarioname MechanicsOnly --ID 20
./projects/SizeControl2015/apps/src/ScenarioExecutable --straightboundaries 1 --scenarioname MechanicsOnly --ID 21
./projects/SizeControl2015/apps/src/ScenarioExecutable --straightboundaries 1 --scenarioname MechanicsOnly --ID 22
./projects/SizeControl2015/apps/src/ScenarioExecutable --straightboundaries 1 --scenarioname MechanicsOnly --ID 23
./projects/SizeControl2015/apps/src/ScenarioExecutable --straightboundaries 1 --scenarioname MechanicsOnly --ID 24
./projects/SizeControl2015/apps/src/ScenarioExecutable --straightboundaries 1 --scenarioname MechanicsOnly --ID 25
./projects/SizeControl2015/apps/src/ScenarioExecutable --straightboundaries 1 --scenarioname MechanicsOnly --ID 26
./projects/SizeControl2015/apps/src/ScenarioExecutable --straightboundaries 1 --scenarioname MechanicsOnly --ID 27
./projects/SizeControl2015/apps/src/ScenarioExecutable --straightboundaries 1 --scenarioname MechanicsOnly --ID 28
./projects/SizeControl2015/apps/src/ScenarioExecutable --straightboundaries 1 --scenarioname MechanicsOnly --ID 29
./projects/SizeControl2015/apps/src/ScenarioExecutable --straightboundaries 1 --scenarioname MechanicsOnly --ID 30
./projects/SizeControl2015/apps/src/ScenarioExecutable --straightboundaries 1 --scenarioname MechanicsOnly --ID 31
./projects/SizeControl2015/apps/src/ScenarioExecutable --straightboundaries 1 --scenarioname MechanicsOnly --ID 32
./projects/SizeControl2015/apps/src/ScenarioExecutable --straightboundaries 1 --scenarioname MechanicsOnly --ID 33
./projects/SizeControl2015/apps/src/ScenarioExecutable --straightboundaries 1 --scenarioname MechanicsOnly --ID 34
./projects/SizeControl2015/apps/src/ScenarioExecutable --straightboundaries 1 --scenarioname MechanicsOnly --ID 35
./projects/SizeControl2015/apps/src/ScenarioExecutable --straightboundaries 1 --scenarioname MechanicsOnly --ID 36
./projects/SizeControl2015/apps/src/ScenarioExecutable --straightboundaries 1 --scenarioname MechanicsOnly --ID 37
./projects/SizeControl2015/apps/src/ScenarioExecutable --straightboundaries 1 --scenarioname MechanicsOnly --ID 38
./projects/SizeControl2015/apps/src/ScenarioExecutable --straightboundaries 1 --scenarioname MechanicsOnly --ID 39
./projects/SizeControl2015/apps/src/ScenarioExecutable --straightboundaries 1 --scenarioname MechanicsOnly --ID 40
./projects/SizeControl2015/apps/src/ScenarioExecutable --straightboundaries 1 --scenarioname MechanicsOnly --ID 41
./projects/SizeControl2015/apps/src/ScenarioExecutable --straightboundaries 1 --scenarioname MechanicsOnly --ID 42
./projects/SizeControl2015/apps/src/ScenarioExecutable --straightboundaries 1 --scenarioname MechanicsOnly --ID 43
./projects/SizeControl2015/apps/src/ScenarioExecutable --straightboundaries 1 --scenarioname MechanicsOnly --ID 44
./projects/SizeControl2015/apps/src/ScenarioExecutable --straightboundaries 1 --scenarioname MechanicsOnly --ID 45
./projects/SizeControl2015/apps/src/ScenarioExecutable --straightboundaries 1 --scenarioname MechanicsOnly --ID 46
./projects/SizeControl2015/apps/src/ScenarioExecutable --straightboundaries 1 --scenarioname MechanicsOnly --ID 47
./projects/SizeControl2015/apps/src/ScenarioExecutable --straightboundaries 1 --scenarioname MechanicsOnly --ID 48
./projects/SizeControl2015/apps/src/ScenarioExecutable --straightboundaries 1 --scenarioname MechanicsOnly --ID 49
./projects/SizeControl2015/apps/src/ScenarioExecutable --straightboundaries 1 --scenarioname MechanicsOnly --ID 50
./projects/SizeControl2015/apps/src/ScenarioExecutable --straightboundaries 1 --scenarioname MechanicsOnly --ID 51
./projects/SizeControl2015/apps/src/ScenarioExecutable --straightboundaries 1 --scenarioname MechanicsOnly --ID 52
./projects/SizeControl2015/apps/src/ScenarioExecutable --straightboundaries 1 --scenarioname MechanicsOnly --ID 53
./projects/SizeControl2015/apps/src/ScenarioExecutable --straightboundaries 1 --scenarioname MechanicsOnly --ID 54
./projects/SizeControl2015/apps/src/ScenarioExecutable --straightboundaries 1 --scenarioname MechanicsOnly --ID 55
./projects/SizeControl2015/apps/src/ScenarioExecutable --straightboundaries 1 --scenarioname MechanicsOnly --ID 56
./projects/SizeControl2015/apps/src/ScenarioExecutable --straightboundaries 1 --scenarioname MechanicsOnly --ID 57
./projects/SizeControl2015/apps/src/ScenarioExecutable --straightboundaries 1 --scenarioname MechanicsOnly --ID 58
./projects/SizeControl2015/apps/src/ScenarioExecutable --straightboundaries 1 --scenarioname MechanicsOnly --ID 59
./projects/SizeControl2015/apps/src/ScenarioExecutable --straightboundaries 1 --scenarioname MechanicsOnly --ID 60
./projects/SizeControl2015/apps/src/ScenarioExecutable --straightboundaries 1 --scenarioname MechanicsOnly --ID 61
./projects/SizeControl2015/apps/src/ScenarioExecutable --straightboundaries 1 --scenarioname MechanicsOnly --ID 62
./projects/SizeControl2015/apps/src/ScenarioExecutable --straightboundaries 1 --scenarioname MechanicsOnly --ID 63
./projects/SizeControl2015/apps/src/ScenarioExecutable --straightboundaries 1 --scenarioname MechanicsOnly --ID 64
./projects/SizeControl2015/apps/src/ScenarioExecutable --straightboundaries 1 --scenarioname MechanicsOnly --ID 65
./projects/SizeControl2015/apps/src/ScenarioExecutable --straightboundaries 1 --scenarioname MechanicsOnly --ID 66
./projects/SizeControl2015/apps/src/ScenarioExecutable --straightboundaries 1 --scenarioname MechanicsOnly --ID 67
./projects/SizeControl2015/apps/src/ScenarioExecutable --straightboundaries 1 --scenarioname MechanicsOnly --ID 68
./projects/SizeControl2015/apps/src/ScenarioExecutable --straightboundaries 1 --scenarioname MechanicsOnly --ID 69
./projects/SizeControl2015/apps/src/ScenarioExecutable --straightboundaries 1 --scenarioname MechanicsOnly --ID 70
./projects/SizeControl2015/apps/src/ScenarioExecutable --straightboundaries 1 --scenarioname MechanicsOnly --ID 71
./projects/SizeControl2015/apps/src/ScenarioExecutable --straightboundaries 1 --scenarioname MechanicsOnly --ID 72
./projects/SizeControl2015/apps/src/ScenarioExecutable --straightboundaries 1 --scenarioname MechanicsOnly --ID 73
./projects/SizeControl2015/apps/src/ScenarioExecutable --straightboundaries 1 --scenarioname MechanicsOnly --ID 74
./projects/SizeControl2015/apps/src/ScenarioExecutable --straightboundaries 1 --scenarioname MechanicsOnly --ID 75
./projects/SizeControl2015/apps/src/ScenarioExecutable --straightboundaries 1 --scenarioname MechanicsOnly --ID 76
./projects/SizeControl2015/apps/src/ScenarioExecutable --straightboundaries 1 --scenarioname MechanicsOnly --ID 77
./projects/SizeControl2015/apps/src/ScenarioExecutable --straightboundaries 1 --scenarioname MechanicsOnly --ID 78
./projects/SizeControl2015/apps/src/ScenarioExecutable --straightboundaries 1 --scenarioname MechanicsOnly --ID 79
./projects/SizeControl2015/apps/src/ScenarioExecutable --straightboundaries 1 --scenarioname MechanicsOnly --ID 80
./projects/SizeControl2015/apps/src/ScenarioExecutable --straightboundaries 1 --scenarioname MechanicsOnly --ID 81
./projects/SizeControl2015/apps/src/ScenarioExecutable --straightboundaries 1 --scenarioname MechanicsOnly --ID 82
./projects/SizeControl2015/apps/src/ScenarioExecutable --straightboundaries 1 --scenarioname MechanicsOnly --ID 83
./projects/SizeControl2015/apps/src/ScenarioExecutable --straightboundaries 1 --scenarioname MechanicsOnly --ID 84
./projects/SizeControl2015/apps/src/ScenarioExecutable --straightboundaries 1 --scenarioname MechanicsOnly --ID 85
./projects/SizeControl2015/apps/src/ScenarioExecutable --straightboundaries 1 --scenarioname MechanicsOnly --ID 86
./projects/SizeControl2015/apps/src/ScenarioExecutable --straightboundaries 1 --scenarioname MechanicsOnly --ID 87
./projects/SizeControl2015/apps/src/ScenarioExecutable --straightboundaries 1 --scenarioname MechanicsOnly --ID 88
./projects/SizeControl2015/apps/src/ScenarioExecutable --straightboundaries 1 --scenarioname MechanicsOnly --ID 89
./projects/SizeControl2015/apps/src/ScenarioExecutable --straightboundaries 1 --scenarioname MechanicsOnly --ID 90
./projects/SizeControl2015/apps/src/ScenarioExecutable --straightboundaries 1 --scenarioname MechanicsOnly --ID 91
./projects/SizeControl2015/apps/src/ScenarioExecutable --straightboundaries 1 --scenarioname MechanicsOnly --ID 92
./projects/SizeControl2015/apps/src/ScenarioExecutable --straightboundaries 1 --scenarioname MechanicsOnly --ID 93
./projects/SizeControl2015/apps/src/ScenarioExecutable --straightboundaries 1 --scenarioname MechanicsOnly --ID 94
./projects/SizeControl2015/apps/src/ScenarioExecutable --straightboundaries 1 --scenarioname MechanicsOnly --ID 95
./projects/SizeControl2015/apps/src/ScenarioExecutable --straightboundaries 1 --scenarioname MechanicsOnly --ID 96
./projects/SizeControl2015/apps/src/ScenarioExecutable --straightboundaries 1 --scenarioname MechanicsOnly --ID 97
./projects/SizeControl2015/apps/src/ScenarioExecutable --straightboundaries 1 --scenarioname MechanicsOnly --ID 98
./projects/SizeControl2015/apps/src/ScenarioExecutable --straightboundaries 1 --scenarioname MechanicsOnly --ID 99
./projects/SizeControl2015/apps/src/ScenarioExecutable --straightboundaries 1 --scenarioname MechanicsOnly --ID 100
./projects/SizeControl2015/apps/src/ScenarioExecutable --random_ic 1 --scenarioname MechanicsOnly --ID 1
./projects/SizeControl2015/apps/src/ScenarioExecutable --random_ic 1 --scenarioname MechanicsOnly --ID 2
./projects/SizeControl2015/apps/src/ScenarioExecutable --random_ic 1 --scenarioname MechanicsOnly --ID 3
./projects/SizeControl2015/apps/src/ScenarioExecutable --random_ic 1 --scenarioname MechanicsOnly --ID 4
./projects/SizeControl2015/apps/src/ScenarioExecutable --random_ic 1 --scenarioname MechanicsOnly --ID 5
./projects/SizeControl2015/apps/src/ScenarioExecutable --random_ic 1 --scenarioname MechanicsOnly --ID 6
./projects/SizeControl2015/apps/src/ScenarioExecutable --random_ic 1 --scenarioname MechanicsOnly --ID 7
./projects/SizeControl2015/apps/src/ScenarioExecutable --random_ic 1 --scenarioname MechanicsOnly --ID 8
./projects/SizeControl2015/apps/src/ScenarioExecutable --random_ic 1 --scenarioname MechanicsOnly --ID 9
./projects/SizeControl2015/apps/src/ScenarioExecutable --random_ic 1 --scenarioname MechanicsOnly --ID 10
./projects/SizeControl2015/apps/src/ScenarioExecutable --random_ic 1 --scenarioname MechanicsOnly --ID 11
./projects/SizeControl2015/apps/src/ScenarioExecutable --random_ic 1 --scenarioname MechanicsOnly --ID 12
./projects/SizeControl2015/apps/src/ScenarioExecutable --random_ic 1 --scenarioname MechanicsOnly --ID 13
./projects/SizeControl2015/apps/src/ScenarioExecutable --random_ic 1 --scenarioname MechanicsOnly --ID 14
./projects/SizeControl2015/apps/src/ScenarioExecutable --random_ic 1 --scenarioname MechanicsOnly --ID 15
./projects/SizeControl2015/apps/src/ScenarioExecutable --random_ic 1 --scenarioname MechanicsOnly --ID 16
./projects/SizeControl2015/apps/src/ScenarioExecutable --random_ic 1 --scenarioname MechanicsOnly --ID 17
./projects/SizeControl2015/apps/src/ScenarioExecutable --random_ic 1 --scenarioname MechanicsOnly --ID 18
./projects/SizeControl2015/apps/src/ScenarioExecutable --random_ic 1 --scenarioname MechanicsOnly --ID 19
./projects/SizeControl2015/apps/src/ScenarioExecutable --random_ic 1 --scenarioname MechanicsOnly --ID 20
./projects/SizeControl2015/apps/src/ScenarioExecutable --random_ic 1 --scenarioname MechanicsOnly --ID 21
./projects/SizeControl2015/apps/src/ScenarioExecutable --random_ic 1 --scenarioname MechanicsOnly --ID 22
./projects/SizeControl2015/apps/src/ScenarioExecutable --random_ic 1 --scenarioname MechanicsOnly --ID 23
./projects/SizeControl2015/apps/src/ScenarioExecutable --random_ic 1 --scenarioname MechanicsOnly --ID 24
./projects/SizeControl2015/apps/src/ScenarioExecutable --random_ic 1 --scenarioname MechanicsOnly --ID 25
./projects/SizeControl2015/apps/src/ScenarioExecutable --random_ic 1 --scenarioname MechanicsOnly --ID 26
./projects/SizeControl2015/apps/src/ScenarioExecutable --random_ic 1 --scenarioname MechanicsOnly --ID 27
./projects/SizeControl2015/apps/src/ScenarioExecutable --random_ic 1 --scenarioname MechanicsOnly --ID 28
./projects/SizeControl2015/apps/src/ScenarioExecutable --random_ic 1 --scenarioname MechanicsOnly --ID 29
./projects/SizeControl2015/apps/src/ScenarioExecutable --random_ic 1 --scenarioname MechanicsOnly --ID 30
./projects/SizeControl2015/apps/src/ScenarioExecutable --random_ic 1 --scenarioname MechanicsOnly --ID 31
./projects/SizeControl2015/apps/src/ScenarioExecutable --random_ic 1 --scenarioname MechanicsOnly --ID 32
./projects/SizeControl2015/apps/src/ScenarioExecutable --random_ic 1 --scenarioname MechanicsOnly --ID 33
./projects/SizeControl2015/apps/src/ScenarioExecutable --random_ic 1 --scenarioname MechanicsOnly --ID 34
./projects/SizeControl2015/apps/src/ScenarioExecutable --random_ic 1 --scenarioname MechanicsOnly --ID 35
./projects/SizeControl2015/apps/src/ScenarioExecutable --random_ic 1 --scenarioname MechanicsOnly --ID 36
./projects/SizeControl2015/apps/src/ScenarioExecutable --random_ic 1 --scenarioname MechanicsOnly --ID 37
./projects/SizeControl2015/apps/src/ScenarioExecutable --random_ic 1 --scenarioname MechanicsOnly --ID 38
./projects/SizeControl2015/apps/src/ScenarioExecutable --random_ic 1 --scenarioname MechanicsOnly --ID 39
./projects/SizeControl2015/apps/src/ScenarioExecutable --random_ic 1 --scenarioname MechanicsOnly --ID 40
./projects/SizeControl2015/apps/src/ScenarioExecutable --random_ic 1 --scenarioname MechanicsOnly --ID 41
./projects/SizeControl2015/apps/src/ScenarioExecutable --random_ic 1 --scenarioname MechanicsOnly --ID 42
./projects/SizeControl2015/apps/src/ScenarioExecutable --random_ic 1 --scenarioname MechanicsOnly --ID 43
./projects/SizeControl2015/apps/src/ScenarioExecutable --random_ic 1 --scenarioname MechanicsOnly --ID 44
./projects/SizeControl2015/apps/src/ScenarioExecutable --random_ic 1 --scenarioname MechanicsOnly --ID 45
./projects/SizeControl2015/apps/src/ScenarioExecutable --random_ic 1 --scenarioname MechanicsOnly --ID 46
./projects/SizeControl2015/apps/src/ScenarioExecutable --random_ic 1 --scenarioname MechanicsOnly --ID 47
./projects/SizeControl2015/apps/src/ScenarioExecutable --random_ic 1 --scenarioname MechanicsOnly --ID 48
./projects/SizeControl2015/apps/src/ScenarioExecutable --random_ic 1 --scenarioname MechanicsOnly --ID 49
./projects/SizeControl2015/apps/src/ScenarioExecutable --random_ic 1 --scenarioname MechanicsOnly --ID 50
./projects/SizeControl2015/apps/src/ScenarioExecutable --random_ic 1 --scenarioname MechanicsOnly --ID 51
./projects/SizeControl2015/apps/src/ScenarioExecutable --random_ic 1 --scenarioname MechanicsOnly --ID 52
./projects/SizeControl2015/apps/src/ScenarioExecutable --random_ic 1 --scenarioname MechanicsOnly --ID 53
./projects/SizeControl2015/apps/src/ScenarioExecutable --random_ic 1 --scenarioname MechanicsOnly --ID 54
./projects/SizeControl2015/apps/src/ScenarioExecutable --random_ic 1 --scenarioname MechanicsOnly --ID 55
./projects/SizeControl2015/apps/src/ScenarioExecutable --random_ic 1 --scenarioname MechanicsOnly --ID 56
./projects/SizeControl2015/apps/src/ScenarioExecutable --random_ic 1 --scenarioname MechanicsOnly --ID 57
./projects/SizeControl2015/apps/src/ScenarioExecutable --random_ic 1 --scenarioname MechanicsOnly --ID 58
./projects/SizeControl2015/apps/src/ScenarioExecutable --random_ic 1 --scenarioname MechanicsOnly --ID 59
./projects/SizeControl2015/apps/src/ScenarioExecutable --random_ic 1 --scenarioname MechanicsOnly --ID 60
./projects/SizeControl2015/apps/src/ScenarioExecutable --random_ic 1 --scenarioname MechanicsOnly --ID 61
./projects/SizeControl2015/apps/src/ScenarioExecutable --random_ic 1 --scenarioname MechanicsOnly --ID 62
./projects/SizeControl2015/apps/src/ScenarioExecutable --random_ic 1 --scenarioname MechanicsOnly --ID 63
./projects/SizeControl2015/apps/src/ScenarioExecutable --random_ic 1 --scenarioname MechanicsOnly --ID 64
./projects/SizeControl2015/apps/src/ScenarioExecutable --random_ic 1 --scenarioname MechanicsOnly --ID 65
./projects/SizeControl2015/apps/src/ScenarioExecutable --random_ic 1 --scenarioname MechanicsOnly --ID 66
./projects/SizeControl2015/apps/src/ScenarioExecutable --random_ic 1 --scenarioname MechanicsOnly --ID 67
./projects/SizeControl2015/apps/src/ScenarioExecutable --random_ic 1 --scenarioname MechanicsOnly --ID 68
./projects/SizeControl2015/apps/src/ScenarioExecutable --random_ic 1 --scenarioname MechanicsOnly --ID 69
./projects/SizeControl2015/apps/src/ScenarioExecutable --random_ic 1 --scenarioname MechanicsOnly --ID 70
./projects/SizeControl2015/apps/src/ScenarioExecutable --random_ic 1 --scenarioname MechanicsOnly --ID 71
./projects/SizeControl2015/apps/src/ScenarioExecutable --random_ic 1 --scenarioname MechanicsOnly --ID 72
./projects/SizeControl2015/apps/src/ScenarioExecutable --random_ic 1 --scenarioname MechanicsOnly --ID 73
./projects/SizeControl2015/apps/src/ScenarioExecutable --random_ic 1 --scenarioname MechanicsOnly --ID 74
./projects/SizeControl2015/apps/src/ScenarioExecutable --random_ic 1 --scenarioname MechanicsOnly --ID 75
./projects/SizeControl2015/apps/src/ScenarioExecutable --random_ic 1 --scenarioname MechanicsOnly --ID 76
./projects/SizeControl2015/apps/src/ScenarioExecutable --random_ic 1 --scenarioname MechanicsOnly --ID 77
./projects/SizeControl2015/apps/src/ScenarioExecutable --random_ic 1 --scenarioname MechanicsOnly --ID 78
./projects/SizeControl2015/apps/src/ScenarioExecutable --random_ic 1 --scenarioname MechanicsOnly --ID 79
./projects/SizeControl2015/apps/src/ScenarioExecutable --random_ic 1 --scenarioname MechanicsOnly --ID 80
./projects/SizeControl2015/apps/src/ScenarioExecutable --random_ic 1 --scenarioname MechanicsOnly --ID 81
./projects/SizeControl2015/apps/src/ScenarioExecutable --random_ic 1 --scenarioname MechanicsOnly --ID 82
./projects/SizeControl2015/apps/src/ScenarioExecutable --random_ic 1 --scenarioname MechanicsOnly --ID 83
./projects/SizeControl2015/apps/src/ScenarioExecutable --random_ic 1 --scenarioname MechanicsOnly --ID 84
./projects/SizeControl2015/apps/src/ScenarioExecutable --random_ic 1 --scenarioname MechanicsOnly --ID 85
./projects/SizeControl2015/apps/src/ScenarioExecutable --random_ic 1 --scenarioname MechanicsOnly --ID 86
./projects/SizeControl2015/apps/src/ScenarioExecutable --random_ic 1 --scenarioname MechanicsOnly --ID 87
./projects/SizeControl2015/apps/src/ScenarioExecutable --random_ic 1 --scenarioname MechanicsOnly --ID 88
./projects/SizeControl2015/apps/src/ScenarioExecutable --random_ic 1 --scenarioname MechanicsOnly --ID 89
./projects/SizeControl2015/apps/src/ScenarioExecutable --random_ic 1 --scenarioname MechanicsOnly --ID 90
./projects/SizeControl2015/apps/src/ScenarioExecutable --random_ic 1 --scenarioname MechanicsOnly --ID 91
./projects/SizeControl2015/apps/src/ScenarioExecutable --random_ic 1 --scenarioname MechanicsOnly --ID 92
./projects/SizeControl2015/apps/src/ScenarioExecutable --random_ic 1 --scenarioname MechanicsOnly --ID 93
./projects/SizeControl2015/apps/src/ScenarioExecutable --random_ic 1 --scenarioname MechanicsOnly --ID 94
./projects/SizeControl2015/apps/src/ScenarioExecutable --random_ic 1 --scenarioname MechanicsOnly --ID 95
./projects/SizeControl2015/apps/src/ScenarioExecutable --random_ic 1 --scenarioname MechanicsOnly --ID 96
./projects/SizeControl2015/apps/src/ScenarioExecutable --random_ic 1 --scenarioname MechanicsOnly --ID 97
./projects/SizeControl2015/apps/src/ScenarioExecutable --random_ic 1 --scenarioname MechanicsOnly --ID 98
./projects/SizeControl2015/apps/src/ScenarioExecutable --random_ic 1 --scenarioname MechanicsOnly --ID 99
./projects/SizeControl2015/apps/src/ScenarioExecutable --random_ic 1 --scenarioname MechanicsOnly --ID 100
./projects/SizeControl2015/apps/src/LaserAblationExecutable --scenarioname MechanicsOnly --mutantname WildType --ID 1
./projects/SizeControl2015/apps/src/LaserAblationExecutable --scenarioname MechanicsOnly --mutantname MoreDivisions --ID 1
./projects/SizeControl2015/apps/src/LaserAblationExecutable --scenarioname MechanicsOnly --mutantname FewerDivisions --ID 1
./projects/SizeControl2015/apps/src/LaserAblationExecutable --scenarioname MechanicsOnly --mutantname WildType --ID 2
./projects/SizeControl2015/apps/src/LaserAblationExecutable --scenarioname MechanicsOnly --mutantname MoreDivisions --ID 2
./projects/SizeControl2015/apps/src/LaserAblationExecutable --scenarioname MechanicsOnly --mutantname FewerDivisions --ID 2
./projects/SizeControl2015/apps/src/LaserAblationExecutable --scenarioname MechanicsOnly --mutantname WildType --ID 3
./projects/SizeControl2015/apps/src/LaserAblationExecutable --scenarioname MechanicsOnly --mutantname MoreDivisions --ID 3
./projects/SizeControl2015/apps/src/LaserAblationExecutable --scenarioname MechanicsOnly --mutantname FewerDivisions --ID 3
./projects/SizeControl2015/apps/src/LaserAblationExecutable --scenarioname MechanicsOnly --mutantname WildType --ID 4
./projects/SizeControl2015/apps/src/LaserAblationExecutable --scenarioname MechanicsOnly --mutantname MoreDivisions --ID 4
./projects/SizeControl2015/apps/src/LaserAblationExecutable --scenarioname MechanicsOnly --mutantname FewerDivisions --ID 4
./projects/SizeControl2015/apps/src/LaserAblationExecutable --scenarioname MechanicsOnly --mutantname WildType --ID 5
./projects/SizeControl2015/apps/src/LaserAblationExecutable --scenarioname MechanicsOnly --mutantname MoreDivisions --ID 5
./projects/SizeControl2015/apps/src/LaserAblationExecutable --scenarioname MechanicsOnly --mutantname FewerDivisions --ID 5
./projects/SizeControl2015/apps/src/LaserAblationExecutable --scenarioname MechanicsOnly --mutantname WildType --ID 6
./projects/SizeControl2015/apps/src/LaserAblationExecutable --scenarioname MechanicsOnly --mutantname MoreDivisions --ID 6
./projects/SizeControl2015/apps/src/LaserAblationExecutable --scenarioname MechanicsOnly --mutantname FewerDivisions --ID 6
./projects/SizeControl2015/apps/src/LaserAblationExecutable --scenarioname MechanicsOnly --mutantname WildType --ID 7
./projects/SizeControl2015/apps/src/LaserAblationExecutable --scenarioname MechanicsOnly --mutantname MoreDivisions --ID 7
./projects/SizeControl2015/apps/src/LaserAblationExecutable --scenarioname MechanicsOnly --mutantname FewerDivisions --ID 7
./projects/SizeControl2015/apps/src/LaserAblationExecutable --scenarioname MechanicsOnly --mutantname WildType --ID 8
./projects/SizeControl2015/apps/src/LaserAblationExecutable --scenarioname MechanicsOnly --mutantname MoreDivisions --ID 8
./projects/SizeControl2015/apps/src/LaserAblationExecutable --scenarioname MechanicsOnly --mutantname FewerDivisions --ID 8
./projects/SizeControl2015/apps/src/LaserAblationExecutable --scenarioname MechanicsOnly --mutantname WildType --ID 9
./projects/SizeControl2015/apps/src/LaserAblationExecutable --scenarioname MechanicsOnly --mutantname MoreDivisions --ID 9
./projects/SizeControl2015/apps/src/LaserAblationExecutable --scenarioname MechanicsOnly --mutantname FewerDivisions --ID 9
./projects/SizeControl2015/apps/src/LaserAblationExecutable --scenarioname MechanicsOnly --mutantname WildType --ID 10
./projects/SizeControl2015/apps/src/LaserAblationExecutable --scenarioname MechanicsOnly --mutantname MoreDivisions --ID 10
./projects/SizeControl2015/apps/src/LaserAblationExecutable --scenarioname MechanicsOnly --mutantname FewerDivisions --ID 10
./projects/SizeControl2015/apps/src/LaserAblationExecutable --scenarioname MechanicsOnly --mutantname WildType --ID 11
./projects/SizeControl2015/apps/src/LaserAblationExecutable --scenarioname MechanicsOnly --mutantname MoreDivisions --ID 11
./projects/SizeControl2015/apps/src/LaserAblationExecutable --scenarioname MechanicsOnly --mutantname FewerDivisions --ID 11
./projects/SizeControl2015/apps/src/LaserAblationExecutable --scenarioname MechanicsOnly --mutantname WildType --ID 12
./projects/SizeControl2015/apps/src/LaserAblationExecutable --scenarioname MechanicsOnly --mutantname MoreDivisions --ID 12
./projects/SizeControl2015/apps/src/LaserAblationExecutable --scenarioname MechanicsOnly --mutantname FewerDivisions --ID 12
./projects/SizeControl2015/apps/src/LaserAblationExecutable --scenarioname MechanicsOnly --mutantname WildType --ID 13
./projects/SizeControl2015/apps/src/LaserAblationExecutable --scenarioname MechanicsOnly --mutantname MoreDivisions --ID 13
./projects/SizeControl2015/apps/src/LaserAblationExecutable --scenarioname MechanicsOnly --mutantname FewerDivisions --ID 13
./projects/SizeControl2015/apps/src/LaserAblationExecutable --scenarioname MechanicsOnly --mutantname WildType --ID 14
./projects/SizeControl2015/apps/src/LaserAblationExecutable --scenarioname MechanicsOnly --mutantname MoreDivisions --ID 14
./projects/SizeControl2015/apps/src/LaserAblationExecutable --scenarioname MechanicsOnly --mutantname FewerDivisions --ID 14
./projects/SizeControl2015/apps/src/LaserAblationExecutable --scenarioname MechanicsOnly --mutantname WildType --ID 15
./projects/SizeControl2015/apps/src/LaserAblationExecutable --scenarioname MechanicsOnly --mutantname MoreDivisions --ID 15
./projects/SizeControl2015/apps/src/LaserAblationExecutable --scenarioname MechanicsOnly --mutantname FewerDivisions --ID 15
./projects/SizeControl2015/apps/src/LaserAblationExecutable --scenarioname MechanicsOnly --mutantname WildType --ID 16
./projects/SizeControl2015/apps/src/LaserAblationExecutable --scenarioname MechanicsOnly --mutantname MoreDivisions --ID 16
./projects/SizeControl2015/apps/src/LaserAblationExecutable --scenarioname MechanicsOnly --mutantname FewerDivisions --ID 16
./projects/SizeControl2015/apps/src/LaserAblationExecutable --scenarioname MechanicsOnly --mutantname WildType --ID 17
./projects/SizeControl2015/apps/src/LaserAblationExecutable --scenarioname MechanicsOnly --mutantname MoreDivisions --ID 17
./projects/SizeControl2015/apps/src/LaserAblationExecutable --scenarioname MechanicsOnly --mutantname FewerDivisions --ID 17
./projects/SizeControl2015/apps/src/LaserAblationExecutable --scenarioname MechanicsOnly --mutantname WildType --ID 18
./projects/SizeControl2015/apps/src/LaserAblationExecutable --scenarioname MechanicsOnly --mutantname MoreDivisions --ID 18
./projects/SizeControl2015/apps/src/LaserAblationExecutable --scenarioname MechanicsOnly --mutantname FewerDivisions --ID 18
./projects/SizeControl2015/apps/src/LaserAblationExecutable --scenarioname MechanicsOnly --mutantname WildType --ID 19
./projects/SizeControl2015/apps/src/LaserAblationExecutable --scenarioname MechanicsOnly --mutantname MoreDivisions --ID 19
./projects/SizeControl2015/apps/src/LaserAblationExecutable --scenarioname MechanicsOnly --mutantname FewerDivisions --ID 19
./projects/SizeControl2015/apps/src/LaserAblationExecutable --scenarioname MechanicsOnly --mutantname WildType --ID 20
./projects/SizeControl2015/apps/src/LaserAblationExecutable --scenarioname MechanicsOnly --mutantname MoreDivisions --ID 20
./projects/SizeControl2015/apps/src/LaserAblationExecutable --scenarioname MechanicsOnly --mutantname FewerDivisions --ID 20
./projects/SizeControl2015/apps/src/LaserAblationExecutable --scenarioname MechanicsOnly --mutantname WildType --ID 21
./projects/SizeControl2015/apps/src/LaserAblationExecutable --scenarioname MechanicsOnly --mutantname MoreDivisions --ID 21
./projects/SizeControl2015/apps/src/LaserAblationExecutable --scenarioname MechanicsOnly --mutantname FewerDivisions --ID 21
./projects/SizeControl2015/apps/src/LaserAblationExecutable --scenarioname MechanicsOnly --mutantname WildType --ID 22
./projects/SizeControl2015/apps/src/LaserAblationExecutable --scenarioname MechanicsOnly --mutantname MoreDivisions --ID 22
./projects/SizeControl2015/apps/src/LaserAblationExecutable --scenarioname MechanicsOnly --mutantname FewerDivisions --ID 22
./projects/SizeControl2015/apps/src/LaserAblationExecutable --scenarioname MechanicsOnly --mutantname WildType --ID 23
./projects/SizeControl2015/apps/src/LaserAblationExecutable --scenarioname MechanicsOnly --mutantname MoreDivisions --ID 23
./projects/SizeControl2015/apps/src/LaserAblationExecutable --scenarioname MechanicsOnly --mutantname FewerDivisions --ID 23
./projects/SizeControl2015/apps/src/LaserAblationExecutable --scenarioname MechanicsOnly --mutantname WildType --ID 24
./projects/SizeControl2015/apps/src/LaserAblationExecutable --scenarioname MechanicsOnly --mutantname MoreDivisions --ID 24
./projects/SizeControl2015/apps/src/LaserAblationExecutable --scenarioname MechanicsOnly --mutantname FewerDivisions --ID 24
./projects/SizeControl2015/apps/src/LaserAblationExecutable --scenarioname MechanicsOnly --mutantname WildType --ID 25
./projects/SizeControl2015/apps/src/LaserAblationExecutable --scenarioname MechanicsOnly --mutantname MoreDivisions --ID 25
./projects/SizeControl2015/apps/src/LaserAblationExecutable --scenarioname MechanicsOnly --mutantname FewerDivisions --ID 25
./projects/SizeControl2015/apps/src/LaserAblationExecutable --scenarioname MechanicsOnly --mutantname WildType --ID 26
./projects/SizeControl2015/apps/src/LaserAblationExecutable --scenarioname MechanicsOnly --mutantname MoreDivisions --ID 26
./projects/SizeControl2015/apps/src/LaserAblationExecutable --scenarioname MechanicsOnly --mutantname FewerDivisions --ID 26
./projects/SizeControl2015/apps/src/LaserAblationExecutable --scenarioname MechanicsOnly --mutantname WildType --ID 27
./projects/SizeControl2015/apps/src/LaserAblationExecutable --scenarioname MechanicsOnly --mutantname MoreDivisions --ID 27
./projects/SizeControl2015/apps/src/LaserAblationExecutable --scenarioname MechanicsOnly --mutantname FewerDivisions --ID 27
./projects/SizeControl2015/apps/src/LaserAblationExecutable --scenarioname MechanicsOnly --mutantname WildType --ID 28
./projects/SizeControl2015/apps/src/LaserAblationExecutable --scenarioname MechanicsOnly --mutantname MoreDivisions --ID 28
./projects/SizeControl2015/apps/src/LaserAblationExecutable --scenarioname MechanicsOnly --mutantname FewerDivisions --ID 28
./projects/SizeControl2015/apps/src/LaserAblationExecutable --scenarioname MechanicsOnly --mutantname WildType --ID 29
./projects/SizeControl2015/apps/src/LaserAblationExecutable --scenarioname MechanicsOnly --mutantname MoreDivisions --ID 29
./projects/SizeControl2015/apps/src/LaserAblationExecutable --scenarioname MechanicsOnly --mutantname FewerDivisions --ID 29
./projects/SizeControl2015/apps/src/LaserAblationExecutable --scenarioname MechanicsOnly --mutantname WildType --ID 30
./projects/SizeControl2015/apps/src/LaserAblationExecutable --scenarioname MechanicsOnly --mutantname MoreDivisions --ID 30
./projects/SizeControl2015/apps/src/LaserAblationExecutable --scenarioname MechanicsOnly --mutantname FewerDivisions --ID 30
./projects/SizeControl2015/apps/src/LaserAblationExecutable --scenarioname MechanicsOnly --mutantname WildType --ID 31
./projects/SizeControl2015/apps/src/LaserAblationExecutable --scenarioname MechanicsOnly --mutantname MoreDivisions --ID 31
./projects/SizeControl2015/apps/src/LaserAblationExecutable --scenarioname MechanicsOnly --mutantname FewerDivisions --ID 31
./projects/SizeControl2015/apps/src/LaserAblationExecutable --scenarioname MechanicsOnly --mutantname WildType --ID 32
./projects/SizeControl2015/apps/src/LaserAblationExecutable --scenarioname MechanicsOnly --mutantname MoreDivisions --ID 32
./projects/SizeControl2015/apps/src/LaserAblationExecutable --scenarioname MechanicsOnly --mutantname FewerDivisions --ID 32
./projects/SizeControl2015/apps/src/LaserAblationExecutable --scenarioname MechanicsOnly --mutantname WildType --ID 33
./projects/SizeControl2015/apps/src/LaserAblationExecutable --scenarioname MechanicsOnly --mutantname MoreDivisions --ID 33
./projects/SizeControl2015/apps/src/LaserAblationExecutable --scenarioname MechanicsOnly --mutantname FewerDivisions --ID 33
./projects/SizeControl2015/apps/src/LaserAblationExecutable --scenarioname MechanicsOnly --mutantname WildType --ID 34
./projects/SizeControl2015/apps/src/LaserAblationExecutable --scenarioname MechanicsOnly --mutantname MoreDivisions --ID 34
./projects/SizeControl2015/apps/src/LaserAblationExecutable --scenarioname MechanicsOnly --mutantname FewerDivisions --ID 34
./projects/SizeControl2015/apps/src/LaserAblationExecutable --scenarioname MechanicsOnly --mutantname WildType --ID 35
./projects/SizeControl2015/apps/src/LaserAblationExecutable --scenarioname MechanicsOnly --mutantname MoreDivisions --ID 35
./projects/SizeControl2015/apps/src/LaserAblationExecutable --scenarioname MechanicsOnly --mutantname FewerDivisions --ID 35
./projects/SizeControl2015/apps/src/LaserAblationExecutable --scenarioname MechanicsOnly --mutantname WildType --ID 36
./projects/SizeControl2015/apps/src/LaserAblationExecutable --scenarioname MechanicsOnly --mutantname MoreDivisions --ID 36
./projects/SizeControl2015/apps/src/LaserAblationExecutable --scenarioname MechanicsOnly --mutantname FewerDivisions --ID 36
./projects/SizeControl2015/apps/src/LaserAblationExecutable --scenarioname MechanicsOnly --mutantname WildType --ID 37
./projects/SizeControl2015/apps/src/LaserAblationExecutable --scenarioname MechanicsOnly --mutantname MoreDivisions --ID 37
./projects/SizeControl2015/apps/src/LaserAblationExecutable --scenarioname MechanicsOnly --mutantname FewerDivisions --ID 37
./projects/SizeControl2015/apps/src/LaserAblationExecutable --scenarioname MechanicsOnly --mutantname WildType --ID 38
./projects/SizeControl2015/apps/src/LaserAblationExecutable --scenarioname MechanicsOnly --mutantname MoreDivisions --ID 38
./projects/SizeControl2015/apps/src/LaserAblationExecutable --scenarioname MechanicsOnly --mutantname FewerDivisions --ID 38
./projects/SizeControl2015/apps/src/LaserAblationExecutable --scenarioname MechanicsOnly --mutantname WildType --ID 39
./projects/SizeControl2015/apps/src/LaserAblationExecutable --scenarioname MechanicsOnly --mutantname MoreDivisions --ID 39
./projects/SizeControl2015/apps/src/LaserAblationExecutable --scenarioname MechanicsOnly --mutantname FewerDivisions --ID 39
./projects/SizeControl2015/apps/src/LaserAblationExecutable --scenarioname MechanicsOnly --mutantname WildType --ID 40
./projects/SizeControl2015/apps/src/LaserAblationExecutable --scenarioname MechanicsOnly --mutantname MoreDivisions --ID 40
./projects/SizeControl2015/apps/src/LaserAblationExecutable --scenarioname MechanicsOnly --mutantname FewerDivisions --ID 40
./projects/SizeControl2015/apps/src/LaserAblationExecutable --scenarioname MechanicsOnly --mutantname WildType --ID 41
./projects/SizeControl2015/apps/src/LaserAblationExecutable --scenarioname MechanicsOnly --mutantname MoreDivisions --ID 41
./projects/SizeControl2015/apps/src/LaserAblationExecutable --scenarioname MechanicsOnly --mutantname FewerDivisions --ID 41
./projects/SizeControl2015/apps/src/LaserAblationExecutable --scenarioname MechanicsOnly --mutantname WildType --ID 42
./projects/SizeControl2015/apps/src/LaserAblationExecutable --scenarioname MechanicsOnly --mutantname MoreDivisions --ID 42
./projects/SizeControl2015/apps/src/LaserAblationExecutable --scenarioname MechanicsOnly --mutantname FewerDivisions --ID 42
./projects/SizeControl2015/apps/src/LaserAblationExecutable --scenarioname MechanicsOnly --mutantname WildType --ID 43
./projects/SizeControl2015/apps/src/LaserAblationExecutable --scenarioname MechanicsOnly --mutantname MoreDivisions --ID 43
./projects/SizeControl2015/apps/src/LaserAblationExecutable --scenarioname MechanicsOnly --mutantname FewerDivisions --ID 43
./projects/SizeControl2015/apps/src/LaserAblationExecutable --scenarioname MechanicsOnly --mutantname WildType --ID 44
./projects/SizeControl2015/apps/src/LaserAblationExecutable --scenarioname MechanicsOnly --mutantname MoreDivisions --ID 44
./projects/SizeControl2015/apps/src/LaserAblationExecutable --scenarioname MechanicsOnly --mutantname FewerDivisions --ID 44
./projects/SizeControl2015/apps/src/LaserAblationExecutable --scenarioname MechanicsOnly --mutantname WildType --ID 45
./projects/SizeControl2015/apps/src/LaserAblationExecutable --scenarioname MechanicsOnly --mutantname MoreDivisions --ID 45
./projects/SizeControl2015/apps/src/LaserAblationExecutable --scenarioname MechanicsOnly --mutantname FewerDivisions --ID 45
./projects/SizeControl2015/apps/src/LaserAblationExecutable --scenarioname MechanicsOnly --mutantname WildType --ID 46
./projects/SizeControl2015/apps/src/LaserAblationExecutable --scenarioname MechanicsOnly --mutantname MoreDivisions --ID 46
./projects/SizeControl2015/apps/src/LaserAblationExecutable --scenarioname MechanicsOnly --mutantname FewerDivisions --ID 46
./projects/SizeControl2015/apps/src/LaserAblationExecutable --scenarioname MechanicsOnly --mutantname WildType --ID 47
./projects/SizeControl2015/apps/src/LaserAblationExecutable --scenarioname MechanicsOnly --mutantname MoreDivisions --ID 47
./projects/SizeControl2015/apps/src/LaserAblationExecutable --scenarioname MechanicsOnly --mutantname FewerDivisions --ID 47
./projects/SizeControl2015/apps/src/LaserAblationExecutable --scenarioname MechanicsOnly --mutantname WildType --ID 48
./projects/SizeControl2015/apps/src/LaserAblationExecutable --scenarioname MechanicsOnly --mutantname MoreDivisions --ID 48
./projects/SizeControl2015/apps/src/LaserAblationExecutable --scenarioname MechanicsOnly --mutantname FewerDivisions --ID 48
./projects/SizeControl2015/apps/src/LaserAblationExecutable --scenarioname MechanicsOnly --mutantname WildType --ID 49
./projects/SizeControl2015/apps/src/LaserAblationExecutable --scenarioname MechanicsOnly --mutantname MoreDivisions --ID 49
./projects/SizeControl2015/apps/src/LaserAblationExecutable --scenarioname MechanicsOnly --mutantname FewerDivisions --ID 49
./projects/SizeControl2015/apps/src/LaserAblationExecutable --scenarioname MechanicsOnly --mutantname WildType --ID 50
./projects/SizeControl2015/apps/src/LaserAblationExecutable --scenarioname MechanicsOnly --mutantname MoreDivisions --ID 50
./projects/SizeControl2015/apps/src/LaserAblationExecutable --scenarioname MechanicsOnly --mutantname FewerDivisions --ID 50
./projects/SizeControl2015/apps/src/LaserAblationExecutable --scenarioname MechanicsOnly --mutantname WildType --ID 51
./projects/SizeControl2015/apps/src/LaserAblationExecutable --scenarioname MechanicsOnly --mutantname MoreDivisions --ID 51
./projects/SizeControl2015/apps/src/LaserAblationExecutable --scenarioname MechanicsOnly --mutantname FewerDivisions --ID 51
./projects/SizeControl2015/apps/src/LaserAblationExecutable --scenarioname MechanicsOnly --mutantname WildType --ID 52
./projects/SizeControl2015/apps/src/LaserAblationExecutable --scenarioname MechanicsOnly --mutantname MoreDivisions --ID 52
./projects/SizeControl2015/apps/src/LaserAblationExecutable --scenarioname MechanicsOnly --mutantname FewerDivisions --ID 52
./projects/SizeControl2015/apps/src/LaserAblationExecutable --scenarioname MechanicsOnly --mutantname WildType --ID 53
./projects/SizeControl2015/apps/src/LaserAblationExecutable --scenarioname MechanicsOnly --mutantname MoreDivisions --ID 53
./projects/SizeControl2015/apps/src/LaserAblationExecutable --scenarioname MechanicsOnly --mutantname FewerDivisions --ID 53
./projects/SizeControl2015/apps/src/LaserAblationExecutable --scenarioname MechanicsOnly --mutantname WildType --ID 54
./projects/SizeControl2015/apps/src/LaserAblationExecutable --scenarioname MechanicsOnly --mutantname MoreDivisions --ID 54
./projects/SizeControl2015/apps/src/LaserAblationExecutable --scenarioname MechanicsOnly --mutantname FewerDivisions --ID 54
./projects/SizeControl2015/apps/src/LaserAblationExecutable --scenarioname MechanicsOnly --mutantname WildType --ID 55
./projects/SizeControl2015/apps/src/LaserAblationExecutable --scenarioname MechanicsOnly --mutantname MoreDivisions --ID 55
./projects/SizeControl2015/apps/src/LaserAblationExecutable --scenarioname MechanicsOnly --mutantname FewerDivisions --ID 55
./projects/SizeControl2015/apps/src/LaserAblationExecutable --scenarioname MechanicsOnly --mutantname WildType --ID 56
./projects/SizeControl2015/apps/src/LaserAblationExecutable --scenarioname MechanicsOnly --mutantname MoreDivisions --ID 56
./projects/SizeControl2015/apps/src/LaserAblationExecutable --scenarioname MechanicsOnly --mutantname FewerDivisions --ID 56
./projects/SizeControl2015/apps/src/LaserAblationExecutable --scenarioname MechanicsOnly --mutantname WildType --ID 57
./projects/SizeControl2015/apps/src/LaserAblationExecutable --scenarioname MechanicsOnly --mutantname MoreDivisions --ID 57
./projects/SizeControl2015/apps/src/LaserAblationExecutable --scenarioname MechanicsOnly --mutantname FewerDivisions --ID 57
./projects/SizeControl2015/apps/src/LaserAblationExecutable --scenarioname MechanicsOnly --mutantname WildType --ID 58
./projects/SizeControl2015/apps/src/LaserAblationExecutable --scenarioname MechanicsOnly --mutantname MoreDivisions --ID 58
./projects/SizeControl2015/apps/src/LaserAblationExecutable --scenarioname MechanicsOnly --mutantname FewerDivisions --ID 58
./projects/SizeControl2015/apps/src/LaserAblationExecutable --scenarioname MechanicsOnly --mutantname WildType --ID 59
./projects/SizeControl2015/apps/src/LaserAblationExecutable --scenarioname MechanicsOnly --mutantname MoreDivisions --ID 59
./projects/SizeControl2015/apps/src/LaserAblationExecutable --scenarioname MechanicsOnly --mutantname FewerDivisions --ID 59
./projects/SizeControl2015/apps/src/LaserAblationExecutable --scenarioname MechanicsOnly --mutantname WildType --ID 60
./projects/SizeControl2015/apps/src/LaserAblationExecutable --scenarioname MechanicsOnly --mutantname MoreDivisions --ID 60
./projects/SizeControl2015/apps/src/LaserAblationExecutable --scenarioname MechanicsOnly --mutantname FewerDivisions --ID 60
./projects/SizeControl2015/apps/src/LaserAblationExecutable --scenarioname MechanicsOnly --mutantname WildType --ID 61
./projects/SizeControl2015/apps/src/LaserAblationExecutable --scenarioname MechanicsOnly --mutantname MoreDivisions --ID 61
./projects/SizeControl2015/apps/src/LaserAblationExecutable --scenarioname MechanicsOnly --mutantname FewerDivisions --ID 61
./projects/SizeControl2015/apps/src/LaserAblationExecutable --scenarioname MechanicsOnly --mutantname WildType --ID 62
./projects/SizeControl2015/apps/src/LaserAblationExecutable --scenarioname MechanicsOnly --mutantname MoreDivisions --ID 62
./projects/SizeControl2015/apps/src/LaserAblationExecutable --scenarioname MechanicsOnly --mutantname FewerDivisions --ID 62
./projects/SizeControl2015/apps/src/LaserAblationExecutable --scenarioname MechanicsOnly --mutantname WildType --ID 63
./projects/SizeControl2015/apps/src/LaserAblationExecutable --scenarioname MechanicsOnly --mutantname MoreDivisions --ID 63
./projects/SizeControl2015/apps/src/LaserAblationExecutable --scenarioname MechanicsOnly --mutantname FewerDivisions --ID 63
./projects/SizeControl2015/apps/src/LaserAblationExecutable --scenarioname MechanicsOnly --mutantname WildType --ID 64
./projects/SizeControl2015/apps/src/LaserAblationExecutable --scenarioname MechanicsOnly --mutantname MoreDivisions --ID 64
./projects/SizeControl2015/apps/src/LaserAblationExecutable --scenarioname MechanicsOnly --mutantname FewerDivisions --ID 64
./projects/SizeControl2015/apps/src/LaserAblationExecutable --scenarioname MechanicsOnly --mutantname WildType --ID 65
./projects/SizeControl2015/apps/src/LaserAblationExecutable --scenarioname MechanicsOnly --mutantname MoreDivisions --ID 65
./projects/SizeControl2015/apps/src/LaserAblationExecutable --scenarioname MechanicsOnly --mutantname FewerDivisions --ID 65
./projects/SizeControl2015/apps/src/LaserAblationExecutable --scenarioname MechanicsOnly --mutantname WildType --ID 66
./projects/SizeControl2015/apps/src/LaserAblationExecutable --scenarioname MechanicsOnly --mutantname MoreDivisions --ID 66
./projects/SizeControl2015/apps/src/LaserAblationExecutable --scenarioname MechanicsOnly --mutantname FewerDivisions --ID 66
./projects/SizeControl2015/apps/src/LaserAblationExecutable --scenarioname MechanicsOnly --mutantname WildType --ID 67
./projects/SizeControl2015/apps/src/LaserAblationExecutable --scenarioname MechanicsOnly --mutantname MoreDivisions --ID 67
./projects/SizeControl2015/apps/src/LaserAblationExecutable --scenarioname MechanicsOnly --mutantname FewerDivisions --ID 67
./projects/SizeControl2015/apps/src/LaserAblationExecutable --scenarioname MechanicsOnly --mutantname WildType --ID 68
./projects/SizeControl2015/apps/src/LaserAblationExecutable --scenarioname MechanicsOnly --mutantname MoreDivisions --ID 68
./projects/SizeControl2015/apps/src/LaserAblationExecutable --scenarioname MechanicsOnly --mutantname FewerDivisions --ID 68
./projects/SizeControl2015/apps/src/LaserAblationExecutable --scenarioname MechanicsOnly --mutantname WildType --ID 69
./projects/SizeControl2015/apps/src/LaserAblationExecutable --scenarioname MechanicsOnly --mutantname MoreDivisions --ID 69
./projects/SizeControl2015/apps/src/LaserAblationExecutable --scenarioname MechanicsOnly --mutantname FewerDivisions --ID 69
./projects/SizeControl2015/apps/src/LaserAblationExecutable --scenarioname MechanicsOnly --mutantname WildType --ID 70
./projects/SizeControl2015/apps/src/LaserAblationExecutable --scenarioname MechanicsOnly --mutantname MoreDivisions --ID 70
./projects/SizeControl2015/apps/src/LaserAblationExecutable --scenarioname MechanicsOnly --mutantname FewerDivisions --ID 70
./projects/SizeControl2015/apps/src/LaserAblationExecutable --scenarioname MechanicsOnly --mutantname WildType --ID 71
./projects/SizeControl2015/apps/src/LaserAblationExecutable --scenarioname MechanicsOnly --mutantname MoreDivisions --ID 71
./projects/SizeControl2015/apps/src/LaserAblationExecutable --scenarioname MechanicsOnly --mutantname FewerDivisions --ID 71
./projects/SizeControl2015/apps/src/LaserAblationExecutable --scenarioname MechanicsOnly --mutantname WildType --ID 72
./projects/SizeControl2015/apps/src/LaserAblationExecutable --scenarioname MechanicsOnly --mutantname MoreDivisions --ID 72
./projects/SizeControl2015/apps/src/LaserAblationExecutable --scenarioname MechanicsOnly --mutantname FewerDivisions --ID 72
./projects/SizeControl2015/apps/src/LaserAblationExecutable --scenarioname MechanicsOnly --mutantname WildType --ID 73
./projects/SizeControl2015/apps/src/LaserAblationExecutable --scenarioname MechanicsOnly --mutantname MoreDivisions --ID 73
./projects/SizeControl2015/apps/src/LaserAblationExecutable --scenarioname MechanicsOnly --mutantname FewerDivisions --ID 73
./projects/SizeControl2015/apps/src/LaserAblationExecutable --scenarioname MechanicsOnly --mutantname WildType --ID 74
./projects/SizeControl2015/apps/src/LaserAblationExecutable --scenarioname MechanicsOnly --mutantname MoreDivisions --ID 74
./projects/SizeControl2015/apps/src/LaserAblationExecutable --scenarioname MechanicsOnly --mutantname FewerDivisions --ID 74
./projects/SizeControl2015/apps/src/LaserAblationExecutable --scenarioname MechanicsOnly --mutantname WildType --ID 75
./projects/SizeControl2015/apps/src/LaserAblationExecutable --scenarioname MechanicsOnly --mutantname MoreDivisions --ID 75
./projects/SizeControl2015/apps/src/LaserAblationExecutable --scenarioname MechanicsOnly --mutantname FewerDivisions --ID 75
./projects/SizeControl2015/apps/src/LaserAblationExecutable --scenarioname MechanicsOnly --mutantname WildType --ID 76
./projects/SizeControl2015/apps/src/LaserAblationExecutable --scenarioname MechanicsOnly --mutantname MoreDivisions --ID 76
./projects/SizeControl2015/apps/src/LaserAblationExecutable --scenarioname MechanicsOnly --mutantname FewerDivisions --ID 76
./projects/SizeControl2015/apps/src/LaserAblationExecutable --scenarioname MechanicsOnly --mutantname WildType --ID 77
./projects/SizeControl2015/apps/src/LaserAblationExecutable --scenarioname MechanicsOnly --mutantname MoreDivisions --ID 77
./projects/SizeControl2015/apps/src/LaserAblationExecutable --scenarioname MechanicsOnly --mutantname FewerDivisions --ID 77
./projects/SizeControl2015/apps/src/LaserAblationExecutable --scenarioname MechanicsOnly --mutantname WildType --ID 78
./projects/SizeControl2015/apps/src/LaserAblationExecutable --scenarioname MechanicsOnly --mutantname MoreDivisions --ID 78
./projects/SizeControl2015/apps/src/LaserAblationExecutable --scenarioname MechanicsOnly --mutantname FewerDivisions --ID 78
./projects/SizeControl2015/apps/src/LaserAblationExecutable --scenarioname MechanicsOnly --mutantname WildType --ID 79
./projects/SizeControl2015/apps/src/LaserAblationExecutable --scenarioname MechanicsOnly --mutantname MoreDivisions --ID 79
./projects/SizeControl2015/apps/src/LaserAblationExecutable --scenarioname MechanicsOnly --mutantname FewerDivisions --ID 79
./projects/SizeControl2015/apps/src/LaserAblationExecutable --scenarioname MechanicsOnly --mutantname WildType --ID 80
./projects/SizeControl2015/apps/src/LaserAblationExecutable --scenarioname MechanicsOnly --mutantname MoreDivisions --ID 80
./projects/SizeControl2015/apps/src/LaserAblationExecutable --scenarioname MechanicsOnly --mutantname FewerDivisions --ID 80
./projects/SizeControl2015/apps/src/LaserAblationExecutable --scenarioname MechanicsOnly --mutantname WildType --ID 81
./projects/SizeControl2015/apps/src/LaserAblationExecutable --scenarioname MechanicsOnly --mutantname MoreDivisions --ID 81
./projects/SizeControl2015/apps/src/LaserAblationExecutable --scenarioname MechanicsOnly --mutantname FewerDivisions --ID 81
./projects/SizeControl2015/apps/src/LaserAblationExecutable --scenarioname MechanicsOnly --mutantname WildType --ID 82
./projects/SizeControl2015/apps/src/LaserAblationExecutable --scenarioname MechanicsOnly --mutantname MoreDivisions --ID 82
./projects/SizeControl2015/apps/src/LaserAblationExecutable --scenarioname MechanicsOnly --mutantname FewerDivisions --ID 82
./projects/SizeControl2015/apps/src/LaserAblationExecutable --scenarioname MechanicsOnly --mutantname WildType --ID 83
./projects/SizeControl2015/apps/src/LaserAblationExecutable --scenarioname MechanicsOnly --mutantname MoreDivisions --ID 83
./projects/SizeControl2015/apps/src/LaserAblationExecutable --scenarioname MechanicsOnly --mutantname FewerDivisions --ID 83
./projects/SizeControl2015/apps/src/LaserAblationExecutable --scenarioname MechanicsOnly --mutantname WildType --ID 84
./projects/SizeControl2015/apps/src/LaserAblationExecutable --scenarioname MechanicsOnly --mutantname MoreDivisions --ID 84
./projects/SizeControl2015/apps/src/LaserAblationExecutable --scenarioname MechanicsOnly --mutantname FewerDivisions --ID 84
./projects/SizeControl2015/apps/src/LaserAblationExecutable --scenarioname MechanicsOnly --mutantname WildType --ID 85
./projects/SizeControl2015/apps/src/LaserAblationExecutable --scenarioname MechanicsOnly --mutantname MoreDivisions --ID 85
./projects/SizeControl2015/apps/src/LaserAblationExecutable --scenarioname MechanicsOnly --mutantname FewerDivisions --ID 85
./projects/SizeControl2015/apps/src/LaserAblationExecutable --scenarioname MechanicsOnly --mutantname WildType --ID 86
./projects/SizeControl2015/apps/src/LaserAblationExecutable --scenarioname MechanicsOnly --mutantname MoreDivisions --ID 86
./projects/SizeControl2015/apps/src/LaserAblationExecutable --scenarioname MechanicsOnly --mutantname FewerDivisions --ID 86
./projects/SizeControl2015/apps/src/LaserAblationExecutable --scenarioname MechanicsOnly --mutantname WildType --ID 87
./projects/SizeControl2015/apps/src/LaserAblationExecutable --scenarioname MechanicsOnly --mutantname MoreDivisions --ID 87
./projects/SizeControl2015/apps/src/LaserAblationExecutable --scenarioname MechanicsOnly --mutantname FewerDivisions --ID 87
./projects/SizeControl2015/apps/src/LaserAblationExecutable --scenarioname MechanicsOnly --mutantname WildType --ID 88
./projects/SizeControl2015/apps/src/LaserAblationExecutable --scenarioname MechanicsOnly --mutantname MoreDivisions --ID 88
./projects/SizeControl2015/apps/src/LaserAblationExecutable --scenarioname MechanicsOnly --mutantname FewerDivisions --ID 88
./projects/SizeControl2015/apps/src/LaserAblationExecutable --scenarioname MechanicsOnly --mutantname WildType --ID 89
./projects/SizeControl2015/apps/src/LaserAblationExecutable --scenarioname MechanicsOnly --mutantname MoreDivisions --ID 89
./projects/SizeControl2015/apps/src/LaserAblationExecutable --scenarioname MechanicsOnly --mutantname FewerDivisions --ID 89
./projects/SizeControl2015/apps/src/LaserAblationExecutable --scenarioname MechanicsOnly --mutantname WildType --ID 90
./projects/SizeControl2015/apps/src/LaserAblationExecutable --scenarioname MechanicsOnly --mutantname MoreDivisions --ID 90
./projects/SizeControl2015/apps/src/LaserAblationExecutable --scenarioname MechanicsOnly --mutantname FewerDivisions --ID 90
./projects/SizeControl2015/apps/src/LaserAblationExecutable --scenarioname MechanicsOnly --mutantname WildType --ID 91
./projects/SizeControl2015/apps/src/LaserAblationExecutable --scenarioname MechanicsOnly --mutantname MoreDivisions --ID 91
./projects/SizeControl2015/apps/src/LaserAblationExecutable --scenarioname MechanicsOnly --mutantname FewerDivisions --ID 91
./projects/SizeControl2015/apps/src/LaserAblationExecutable --scenarioname MechanicsOnly --mutantname WildType --ID 92
./projects/SizeControl2015/apps/src/LaserAblationExecutable --scenarioname MechanicsOnly --mutantname MoreDivisions --ID 92
./projects/SizeControl2015/apps/src/LaserAblationExecutable --scenarioname MechanicsOnly --mutantname FewerDivisions --ID 92
./projects/SizeControl2015/apps/src/LaserAblationExecutable --scenarioname MechanicsOnly --mutantname WildType --ID 93
./projects/SizeControl2015/apps/src/LaserAblationExecutable --scenarioname MechanicsOnly --mutantname MoreDivisions --ID 93
./projects/SizeControl2015/apps/src/LaserAblationExecutable --scenarioname MechanicsOnly --mutantname FewerDivisions --ID 93
./projects/SizeControl2015/apps/src/LaserAblationExecutable --scenarioname MechanicsOnly --mutantname WildType --ID 94
./projects/SizeControl2015/apps/src/LaserAblationExecutable --scenarioname MechanicsOnly --mutantname MoreDivisions --ID 94
./projects/SizeControl2015/apps/src/LaserAblationExecutable --scenarioname MechanicsOnly --mutantname FewerDivisions --ID 94
./projects/SizeControl2015/apps/src/LaserAblationExecutable --scenarioname MechanicsOnly --mutantname WildType --ID 95
./projects/SizeControl2015/apps/src/LaserAblationExecutable --scenarioname MechanicsOnly --mutantname MoreDivisions --ID 95
./projects/SizeControl2015/apps/src/LaserAblationExecutable --scenarioname MechanicsOnly --mutantname FewerDivisions --ID 95
./projects/SizeControl2015/apps/src/LaserAblationExecutable --scenarioname MechanicsOnly --mutantname WildType --ID 96
./projects/SizeControl2015/apps/src/LaserAblationExecutable --scenarioname MechanicsOnly --mutantname MoreDivisions --ID 96
./projects/SizeControl2015/apps/src/LaserAblationExecutable --scenarioname MechanicsOnly --mutantname FewerDivisions --ID 96
./projects/SizeControl2015/apps/src/LaserAblationExecutable --scenarioname MechanicsOnly --mutantname WildType --ID 97
./projects/SizeControl2015/apps/src/LaserAblationExecutable --scenarioname MechanicsOnly --mutantname MoreDivisions --ID 97
./projects/SizeControl2015/apps/src/LaserAblationExecutable --scenarioname MechanicsOnly --mutantname FewerDivisions --ID 97
./projects/SizeControl2015/apps/src/LaserAblationExecutable --scenarioname MechanicsOnly --mutantname WildType --ID 98
./projects/SizeControl2015/apps/src/LaserAblationExecutable --scenarioname MechanicsOnly --mutantname MoreDivisions --ID 98
./projects/SizeControl2015/apps/src/LaserAblationExecutable --scenarioname MechanicsOnly --mutantname FewerDivisions --ID 98
./projects/SizeControl2015/apps/src/LaserAblationExecutable --scenarioname MechanicsOnly --mutantname WildType --ID 99
./projects/SizeControl2015/apps/src/LaserAblationExecutable --scenarioname MechanicsOnly --mutantname MoreDivisions --ID 99
./projects/SizeControl2015/apps/src/LaserAblationExecutable --scenarioname MechanicsOnly --mutantname FewerDivisions --ID 99
./projects/SizeControl2015/apps/src/LaserAblationExecutable --scenarioname MechanicsOnly --mutantname WildType --ID 100
./projects/SizeControl2015/apps/src/LaserAblationExecutable --scenarioname MechanicsOnly --mutantname MoreDivisions --ID 100
./projects/SizeControl2015/apps/src/LaserAblationExecutable --scenarioname MechanicsOnly --mutantname FewerDivisions --ID 100
./projects/SizeControl2015/apps/src/LaserAblationExecutable --scenarioname AsymmetricDaughterAreas/asymmetry0.2 --mutantname WildType --ID 1
./projects/SizeControl2015/apps/src/LaserAblationExecutable --scenarioname AsymmetricDaughterAreas/asymmetry0.2 --mutantname MoreDivisions --ID 1
./projects/SizeControl2015/apps/src/LaserAblationExecutable --scenarioname AsymmetricDaughterAreas/asymmetry0.2 --mutantname FewerDivisions --ID 1
./projects/SizeControl2015/apps/src/LaserAblationExecutable --scenarioname AsymmetricDaughterAreas/asymmetry0.2 --mutantname WildType --ID 2
./projects/SizeControl2015/apps/src/LaserAblationExecutable --scenarioname AsymmetricDaughterAreas/asymmetry0.2 --mutantname MoreDivisions --ID 2
./projects/SizeControl2015/apps/src/LaserAblationExecutable --scenarioname AsymmetricDaughterAreas/asymmetry0.2 --mutantname FewerDivisions --ID 2
./projects/SizeControl2015/apps/src/LaserAblationExecutable --scenarioname AsymmetricDaughterAreas/asymmetry0.2 --mutantname WildType --ID 3
./projects/SizeControl2015/apps/src/LaserAblationExecutable --scenarioname AsymmetricDaughterAreas/asymmetry0.2 --mutantname MoreDivisions --ID 3
./projects/SizeControl2015/apps/src/LaserAblationExecutable --scenarioname AsymmetricDaughterAreas/asymmetry0.2 --mutantname FewerDivisions --ID 3
./projects/SizeControl2015/apps/src/LaserAblationExecutable --scenarioname AsymmetricDaughterAreas/asymmetry0.2 --mutantname WildType --ID 4
./projects/SizeControl2015/apps/src/LaserAblationExecutable --scenarioname AsymmetricDaughterAreas/asymmetry0.2 --mutantname MoreDivisions --ID 4
./projects/SizeControl2015/apps/src/LaserAblationExecutable --scenarioname AsymmetricDaughterAreas/asymmetry0.2 --mutantname FewerDivisions --ID 4
./projects/SizeControl2015/apps/src/LaserAblationExecutable --scenarioname AsymmetricDaughterAreas/asymmetry0.2 --mutantname WildType --ID 5
./projects/SizeControl2015/apps/src/LaserAblationExecutable --scenarioname AsymmetricDaughterAreas/asymmetry0.2 --mutantname MoreDivisions --ID 5
./projects/SizeControl2015/apps/src/LaserAblationExecutable --scenarioname AsymmetricDaughterAreas/asymmetry0.2 --mutantname FewerDivisions --ID 5
./projects/SizeControl2015/apps/src/LaserAblationExecutable --scenarioname AsymmetricDaughterAreas/asymmetry0.2 --mutantname WildType --ID 6
./projects/SizeControl2015/apps/src/LaserAblationExecutable --scenarioname AsymmetricDaughterAreas/asymmetry0.2 --mutantname MoreDivisions --ID 6
./projects/SizeControl2015/apps/src/LaserAblationExecutable --scenarioname AsymmetricDaughterAreas/asymmetry0.2 --mutantname FewerDivisions --ID 6
./projects/SizeControl2015/apps/src/LaserAblationExecutable --scenarioname AsymmetricDaughterAreas/asymmetry0.2 --mutantname WildType --ID 7
./projects/SizeControl2015/apps/src/LaserAblationExecutable --scenarioname AsymmetricDaughterAreas/asymmetry0.2 --mutantname MoreDivisions --ID 7
./projects/SizeControl2015/apps/src/LaserAblationExecutable --scenarioname AsymmetricDaughterAreas/asymmetry0.2 --mutantname FewerDivisions --ID 7
./projects/SizeControl2015/apps/src/LaserAblationExecutable --scenarioname AsymmetricDaughterAreas/asymmetry0.2 --mutantname WildType --ID 8
./projects/SizeControl2015/apps/src/LaserAblationExecutable --scenarioname AsymmetricDaughterAreas/asymmetry0.2 --mutantname MoreDivisions --ID 8
./projects/SizeControl2015/apps/src/LaserAblationExecutable --scenarioname AsymmetricDaughterAreas/asymmetry0.2 --mutantname FewerDivisions --ID 8
./projects/SizeControl2015/apps/src/LaserAblationExecutable --scenarioname AsymmetricDaughterAreas/asymmetry0.2 --mutantname WildType --ID 9
./projects/SizeControl2015/apps/src/LaserAblationExecutable --scenarioname AsymmetricDaughterAreas/asymmetry0.2 --mutantname MoreDivisions --ID 9
./projects/SizeControl2015/apps/src/LaserAblationExecutable --scenarioname AsymmetricDaughterAreas/asymmetry0.2 --mutantname FewerDivisions --ID 9
./projects/SizeControl2015/apps/src/LaserAblationExecutable --scenarioname AsymmetricDaughterAreas/asymmetry0.2 --mutantname WildType --ID 10
./projects/SizeControl2015/apps/src/LaserAblationExecutable --scenarioname AsymmetricDaughterAreas/asymmetry0.2 --mutantname MoreDivisions --ID 10
./projects/SizeControl2015/apps/src/LaserAblationExecutable --scenarioname AsymmetricDaughterAreas/asymmetry0.2 --mutantname FewerDivisions --ID 10
./projects/SizeControl2015/apps/src/LaserAblationExecutable --scenarioname AsymmetricDaughterAreas/asymmetry0.2 --mutantname WildType --ID 11
./projects/SizeControl2015/apps/src/LaserAblationExecutable --scenarioname AsymmetricDaughterAreas/asymmetry0.2 --mutantname MoreDivisions --ID 11
./projects/SizeControl2015/apps/src/LaserAblationExecutable --scenarioname AsymmetricDaughterAreas/asymmetry0.2 --mutantname FewerDivisions --ID 11
./projects/SizeControl2015/apps/src/LaserAblationExecutable --scenarioname AsymmetricDaughterAreas/asymmetry0.2 --mutantname WildType --ID 12
./projects/SizeControl2015/apps/src/LaserAblationExecutable --scenarioname AsymmetricDaughterAreas/asymmetry0.2 --mutantname MoreDivisions --ID 12
./projects/SizeControl2015/apps/src/LaserAblationExecutable --scenarioname AsymmetricDaughterAreas/asymmetry0.2 --mutantname FewerDivisions --ID 12
./projects/SizeControl2015/apps/src/LaserAblationExecutable --scenarioname AsymmetricDaughterAreas/asymmetry0.2 --mutantname WildType --ID 13
./projects/SizeControl2015/apps/src/LaserAblationExecutable --scenarioname AsymmetricDaughterAreas/asymmetry0.2 --mutantname MoreDivisions --ID 13
./projects/SizeControl2015/apps/src/LaserAblationExecutable --scenarioname AsymmetricDaughterAreas/asymmetry0.2 --mutantname FewerDivisions --ID 13
./projects/SizeControl2015/apps/src/LaserAblationExecutable --scenarioname AsymmetricDaughterAreas/asymmetry0.2 --mutantname WildType --ID 14
./projects/SizeControl2015/apps/src/LaserAblationExecutable --scenarioname AsymmetricDaughterAreas/asymmetry0.2 --mutantname MoreDivisions --ID 14
./projects/SizeControl2015/apps/src/LaserAblationExecutable --scenarioname AsymmetricDaughterAreas/asymmetry0.2 --mutantname FewerDivisions --ID 14
./projects/SizeControl2015/apps/src/LaserAblationExecutable --scenarioname AsymmetricDaughterAreas/asymmetry0.2 --mutantname WildType --ID 15
./projects/SizeControl2015/apps/src/LaserAblationExecutable --scenarioname AsymmetricDaughterAreas/asymmetry0.2 --mutantname MoreDivisions --ID 15
./projects/SizeControl2015/apps/src/LaserAblationExecutable --scenarioname AsymmetricDaughterAreas/asymmetry0.2 --mutantname FewerDivisions --ID 15
./projects/SizeControl2015/apps/src/LaserAblationExecutable --scenarioname AsymmetricDaughterAreas/asymmetry0.2 --mutantname WildType --ID 16
./projects/SizeControl2015/apps/src/LaserAblationExecutable --scenarioname AsymmetricDaughterAreas/asymmetry0.2 --mutantname MoreDivisions --ID 16
./projects/SizeControl2015/apps/src/LaserAblationExecutable --scenarioname AsymmetricDaughterAreas/asymmetry0.2 --mutantname FewerDivisions --ID 16
./projects/SizeControl2015/apps/src/LaserAblationExecutable --scenarioname AsymmetricDaughterAreas/asymmetry0.2 --mutantname WildType --ID 17
./projects/SizeControl2015/apps/src/LaserAblationExecutable --scenarioname AsymmetricDaughterAreas/asymmetry0.2 --mutantname MoreDivisions --ID 17
./projects/SizeControl2015/apps/src/LaserAblationExecutable --scenarioname AsymmetricDaughterAreas/asymmetry0.2 --mutantname FewerDivisions --ID 17
./projects/SizeControl2015/apps/src/LaserAblationExecutable --scenarioname AsymmetricDaughterAreas/asymmetry0.2 --mutantname WildType --ID 18
./projects/SizeControl2015/apps/src/LaserAblationExecutable --scenarioname AsymmetricDaughterAreas/asymmetry0.2 --mutantname MoreDivisions --ID 18
./projects/SizeControl2015/apps/src/LaserAblationExecutable --scenarioname AsymmetricDaughterAreas/asymmetry0.2 --mutantname FewerDivisions --ID 18
./projects/SizeControl2015/apps/src/LaserAblationExecutable --scenarioname AsymmetricDaughterAreas/asymmetry0.2 --mutantname WildType --ID 19
./projects/SizeControl2015/apps/src/LaserAblationExecutable --scenarioname AsymmetricDaughterAreas/asymmetry0.2 --mutantname MoreDivisions --ID 19
./projects/SizeControl2015/apps/src/LaserAblationExecutable --scenarioname AsymmetricDaughterAreas/asymmetry0.2 --mutantname FewerDivisions --ID 19
./projects/SizeControl2015/apps/src/LaserAblationExecutable --scenarioname AsymmetricDaughterAreas/asymmetry0.2 --mutantname WildType --ID 20
./projects/SizeControl2015/apps/src/LaserAblationExecutable --scenarioname AsymmetricDaughterAreas/asymmetry0.2 --mutantname MoreDivisions --ID 20
./projects/SizeControl2015/apps/src/LaserAblationExecutable --scenarioname AsymmetricDaughterAreas/asymmetry0.2 --mutantname FewerDivisions --ID 20
./projects/SizeControl2015/apps/src/LaserAblationExecutable --scenarioname AsymmetricDaughterAreas/asymmetry0.2 --mutantname WildType --ID 21
./projects/SizeControl2015/apps/src/LaserAblationExecutable --scenarioname AsymmetricDaughterAreas/asymmetry0.2 --mutantname MoreDivisions --ID 21
./projects/SizeControl2015/apps/src/LaserAblationExecutable --scenarioname AsymmetricDaughterAreas/asymmetry0.2 --mutantname FewerDivisions --ID 21
./projects/SizeControl2015/apps/src/LaserAblationExecutable --scenarioname AsymmetricDaughterAreas/asymmetry0.2 --mutantname WildType --ID 22
./projects/SizeControl2015/apps/src/LaserAblationExecutable --scenarioname AsymmetricDaughterAreas/asymmetry0.2 --mutantname MoreDivisions --ID 22
./projects/SizeControl2015/apps/src/LaserAblationExecutable --scenarioname AsymmetricDaughterAreas/asymmetry0.2 --mutantname FewerDivisions --ID 22
./projects/SizeControl2015/apps/src/LaserAblationExecutable --scenarioname AsymmetricDaughterAreas/asymmetry0.2 --mutantname WildType --ID 23
./projects/SizeControl2015/apps/src/LaserAblationExecutable --scenarioname AsymmetricDaughterAreas/asymmetry0.2 --mutantname MoreDivisions --ID 23
./projects/SizeControl2015/apps/src/LaserAblationExecutable --scenarioname AsymmetricDaughterAreas/asymmetry0.2 --mutantname FewerDivisions --ID 23
./projects/SizeControl2015/apps/src/LaserAblationExecutable --scenarioname AsymmetricDaughterAreas/asymmetry0.2 --mutantname WildType --ID 24
./projects/SizeControl2015/apps/src/LaserAblationExecutable --scenarioname AsymmetricDaughterAreas/asymmetry0.2 --mutantname MoreDivisions --ID 24
./projects/SizeControl2015/apps/src/LaserAblationExecutable --scenarioname AsymmetricDaughterAreas/asymmetry0.2 --mutantname FewerDivisions --ID 24
./projects/SizeControl2015/apps/src/LaserAblationExecutable --scenarioname AsymmetricDaughterAreas/asymmetry0.2 --mutantname WildType --ID 25
./projects/SizeControl2015/apps/src/LaserAblationExecutable --scenarioname AsymmetricDaughterAreas/asymmetry0.2 --mutantname MoreDivisions --ID 25
./projects/SizeControl2015/apps/src/LaserAblationExecutable --scenarioname AsymmetricDaughterAreas/asymmetry0.2 --mutantname FewerDivisions --ID 25
./projects/SizeControl2015/apps/src/LaserAblationExecutable --scenarioname AsymmetricDaughterAreas/asymmetry0.2 --mutantname WildType --ID 26
./projects/SizeControl2015/apps/src/LaserAblationExecutable --scenarioname AsymmetricDaughterAreas/asymmetry0.2 --mutantname MoreDivisions --ID 26
./projects/SizeControl2015/apps/src/LaserAblationExecutable --scenarioname AsymmetricDaughterAreas/asymmetry0.2 --mutantname FewerDivisions --ID 26
./projects/SizeControl2015/apps/src/LaserAblationExecutable --scenarioname AsymmetricDaughterAreas/asymmetry0.2 --mutantname WildType --ID 27
./projects/SizeControl2015/apps/src/LaserAblationExecutable --scenarioname AsymmetricDaughterAreas/asymmetry0.2 --mutantname MoreDivisions --ID 27
./projects/SizeControl2015/apps/src/LaserAblationExecutable --scenarioname AsymmetricDaughterAreas/asymmetry0.2 --mutantname FewerDivisions --ID 27
./projects/SizeControl2015/apps/src/LaserAblationExecutable --scenarioname AsymmetricDaughterAreas/asymmetry0.2 --mutantname WildType --ID 28
./projects/SizeControl2015/apps/src/LaserAblationExecutable --scenarioname AsymmetricDaughterAreas/asymmetry0.2 --mutantname MoreDivisions --ID 28
./projects/SizeControl2015/apps/src/LaserAblationExecutable --scenarioname AsymmetricDaughterAreas/asymmetry0.2 --mutantname FewerDivisions --ID 28
./projects/SizeControl2015/apps/src/LaserAblationExecutable --scenarioname AsymmetricDaughterAreas/asymmetry0.2 --mutantname WildType --ID 29
./projects/SizeControl2015/apps/src/LaserAblationExecutable --scenarioname AsymmetricDaughterAreas/asymmetry0.2 --mutantname MoreDivisions --ID 29
./projects/SizeControl2015/apps/src/LaserAblationExecutable --scenarioname AsymmetricDaughterAreas/asymmetry0.2 --mutantname FewerDivisions --ID 29
./projects/SizeControl2015/apps/src/LaserAblationExecutable --scenarioname AsymmetricDaughterAreas/asymmetry0.2 --mutantname WildType --ID 30
./projects/SizeControl2015/apps/src/LaserAblationExecutable --scenarioname AsymmetricDaughterAreas/asymmetry0.2 --mutantname MoreDivisions --ID 30
./projects/SizeControl2015/apps/src/LaserAblationExecutable --scenarioname AsymmetricDaughterAreas/asymmetry0.2 --mutantname FewerDivisions --ID 30
./projects/SizeControl2015/apps/src/LaserAblationExecutable --scenarioname AsymmetricDaughterAreas/asymmetry0.2 --mutantname WildType --ID 31
./projects/SizeControl2015/apps/src/LaserAblationExecutable --scenarioname AsymmetricDaughterAreas/asymmetry0.2 --mutantname MoreDivisions --ID 31
./projects/SizeControl2015/apps/src/LaserAblationExecutable --scenarioname AsymmetricDaughterAreas/asymmetry0.2 --mutantname FewerDivisions --ID 31
./projects/SizeControl2015/apps/src/LaserAblationExecutable --scenarioname AsymmetricDaughterAreas/asymmetry0.2 --mutantname WildType --ID 32
./projects/SizeControl2015/apps/src/LaserAblationExecutable --scenarioname AsymmetricDaughterAreas/asymmetry0.2 --mutantname MoreDivisions --ID 32
./projects/SizeControl2015/apps/src/LaserAblationExecutable --scenarioname AsymmetricDaughterAreas/asymmetry0.2 --mutantname FewerDivisions --ID 32
./projects/SizeControl2015/apps/src/LaserAblationExecutable --scenarioname AsymmetricDaughterAreas/asymmetry0.2 --mutantname WildType --ID 33
./projects/SizeControl2015/apps/src/LaserAblationExecutable --scenarioname AsymmetricDaughterAreas/asymmetry0.2 --mutantname MoreDivisions --ID 33
./projects/SizeControl2015/apps/src/LaserAblationExecutable --scenarioname AsymmetricDaughterAreas/asymmetry0.2 --mutantname FewerDivisions --ID 33
./projects/SizeControl2015/apps/src/LaserAblationExecutable --scenarioname AsymmetricDaughterAreas/asymmetry0.2 --mutantname WildType --ID 34
./projects/SizeControl2015/apps/src/LaserAblationExecutable --scenarioname AsymmetricDaughterAreas/asymmetry0.2 --mutantname MoreDivisions --ID 34
./projects/SizeControl2015/apps/src/LaserAblationExecutable --scenarioname AsymmetricDaughterAreas/asymmetry0.2 --mutantname FewerDivisions --ID 34
./projects/SizeControl2015/apps/src/LaserAblationExecutable --scenarioname AsymmetricDaughterAreas/asymmetry0.2 --mutantname WildType --ID 35
./projects/SizeControl2015/apps/src/LaserAblationExecutable --scenarioname AsymmetricDaughterAreas/asymmetry0.2 --mutantname MoreDivisions --ID 35
./projects/SizeControl2015/apps/src/LaserAblationExecutable --scenarioname AsymmetricDaughterAreas/asymmetry0.2 --mutantname FewerDivisions --ID 35
./projects/SizeControl2015/apps/src/LaserAblationExecutable --scenarioname AsymmetricDaughterAreas/asymmetry0.2 --mutantname WildType --ID 36
./projects/SizeControl2015/apps/src/LaserAblationExecutable --scenarioname AsymmetricDaughterAreas/asymmetry0.2 --mutantname MoreDivisions --ID 36
./projects/SizeControl2015/apps/src/LaserAblationExecutable --scenarioname AsymmetricDaughterAreas/asymmetry0.2 --mutantname FewerDivisions --ID 36
./projects/SizeControl2015/apps/src/LaserAblationExecutable --scenarioname AsymmetricDaughterAreas/asymmetry0.2 --mutantname WildType --ID 37
./projects/SizeControl2015/apps/src/LaserAblationExecutable --scenarioname AsymmetricDaughterAreas/asymmetry0.2 --mutantname MoreDivisions --ID 37
./projects/SizeControl2015/apps/src/LaserAblationExecutable --scenarioname AsymmetricDaughterAreas/asymmetry0.2 --mutantname FewerDivisions --ID 37
./projects/SizeControl2015/apps/src/LaserAblationExecutable --scenarioname AsymmetricDaughterAreas/asymmetry0.2 --mutantname WildType --ID 38
./projects/SizeControl2015/apps/src/LaserAblationExecutable --scenarioname AsymmetricDaughterAreas/asymmetry0.2 --mutantname MoreDivisions --ID 38
./projects/SizeControl2015/apps/src/LaserAblationExecutable --scenarioname AsymmetricDaughterAreas/asymmetry0.2 --mutantname FewerDivisions --ID 38
./projects/SizeControl2015/apps/src/LaserAblationExecutable --scenarioname AsymmetricDaughterAreas/asymmetry0.2 --mutantname WildType --ID 39
./projects/SizeControl2015/apps/src/LaserAblationExecutable --scenarioname AsymmetricDaughterAreas/asymmetry0.2 --mutantname MoreDivisions --ID 39
./projects/SizeControl2015/apps/src/LaserAblationExecutable --scenarioname AsymmetricDaughterAreas/asymmetry0.2 --mutantname FewerDivisions --ID 39
./projects/SizeControl2015/apps/src/LaserAblationExecutable --scenarioname AsymmetricDaughterAreas/asymmetry0.2 --mutantname WildType --ID 40
./projects/SizeControl2015/apps/src/LaserAblationExecutable --scenarioname AsymmetricDaughterAreas/asymmetry0.2 --mutantname MoreDivisions --ID 40
./projects/SizeControl2015/apps/src/LaserAblationExecutable --scenarioname AsymmetricDaughterAreas/asymmetry0.2 --mutantname FewerDivisions --ID 40
./projects/SizeControl2015/apps/src/LaserAblationExecutable --scenarioname AsymmetricDaughterAreas/asymmetry0.2 --mutantname WildType --ID 41
./projects/SizeControl2015/apps/src/LaserAblationExecutable --scenarioname AsymmetricDaughterAreas/asymmetry0.2 --mutantname MoreDivisions --ID 41
./projects/SizeControl2015/apps/src/LaserAblationExecutable --scenarioname AsymmetricDaughterAreas/asymmetry0.2 --mutantname FewerDivisions --ID 41
./projects/SizeControl2015/apps/src/LaserAblationExecutable --scenarioname AsymmetricDaughterAreas/asymmetry0.2 --mutantname WildType --ID 42
./projects/SizeControl2015/apps/src/LaserAblationExecutable --scenarioname AsymmetricDaughterAreas/asymmetry0.2 --mutantname MoreDivisions --ID 42
./projects/SizeControl2015/apps/src/LaserAblationExecutable --scenarioname AsymmetricDaughterAreas/asymmetry0.2 --mutantname FewerDivisions --ID 42
./projects/SizeControl2015/apps/src/LaserAblationExecutable --scenarioname AsymmetricDaughterAreas/asymmetry0.2 --mutantname WildType --ID 43
./projects/SizeControl2015/apps/src/LaserAblationExecutable --scenarioname AsymmetricDaughterAreas/asymmetry0.2 --mutantname MoreDivisions --ID 43
./projects/SizeControl2015/apps/src/LaserAblationExecutable --scenarioname AsymmetricDaughterAreas/asymmetry0.2 --mutantname FewerDivisions --ID 43
./projects/SizeControl2015/apps/src/LaserAblationExecutable --scenarioname AsymmetricDaughterAreas/asymmetry0.2 --mutantname WildType --ID 44
./projects/SizeControl2015/apps/src/LaserAblationExecutable --scenarioname AsymmetricDaughterAreas/asymmetry0.2 --mutantname MoreDivisions --ID 44
./projects/SizeControl2015/apps/src/LaserAblationExecutable --scenarioname AsymmetricDaughterAreas/asymmetry0.2 --mutantname FewerDivisions --ID 44
./projects/SizeControl2015/apps/src/LaserAblationExecutable --scenarioname AsymmetricDaughterAreas/asymmetry0.2 --mutantname WildType --ID 45
./projects/SizeControl2015/apps/src/LaserAblationExecutable --scenarioname AsymmetricDaughterAreas/asymmetry0.2 --mutantname MoreDivisions --ID 45
./projects/SizeControl2015/apps/src/LaserAblationExecutable --scenarioname AsymmetricDaughterAreas/asymmetry0.2 --mutantname FewerDivisions --ID 45
./projects/SizeControl2015/apps/src/LaserAblationExecutable --scenarioname AsymmetricDaughterAreas/asymmetry0.2 --mutantname WildType --ID 46
./projects/SizeControl2015/apps/src/LaserAblationExecutable --scenarioname AsymmetricDaughterAreas/asymmetry0.2 --mutantname MoreDivisions --ID 46
./projects/SizeControl2015/apps/src/LaserAblationExecutable --scenarioname AsymmetricDaughterAreas/asymmetry0.2 --mutantname FewerDivisions --ID 46
./projects/SizeControl2015/apps/src/LaserAblationExecutable --scenarioname AsymmetricDaughterAreas/asymmetry0.2 --mutantname WildType --ID 47
./projects/SizeControl2015/apps/src/LaserAblationExecutable --scenarioname AsymmetricDaughterAreas/asymmetry0.2 --mutantname MoreDivisions --ID 47
./projects/SizeControl2015/apps/src/LaserAblationExecutable --scenarioname AsymmetricDaughterAreas/asymmetry0.2 --mutantname FewerDivisions --ID 47
./projects/SizeControl2015/apps/src/LaserAblationExecutable --scenarioname AsymmetricDaughterAreas/asymmetry0.2 --mutantname WildType --ID 48
./projects/SizeControl2015/apps/src/LaserAblationExecutable --scenarioname AsymmetricDaughterAreas/asymmetry0.2 --mutantname MoreDivisions --ID 48
./projects/SizeControl2015/apps/src/LaserAblationExecutable --scenarioname AsymmetricDaughterAreas/asymmetry0.2 --mutantname FewerDivisions --ID 48
./projects/SizeControl2015/apps/src/LaserAblationExecutable --scenarioname AsymmetricDaughterAreas/asymmetry0.2 --mutantname WildType --ID 49
./projects/SizeControl2015/apps/src/LaserAblationExecutable --scenarioname AsymmetricDaughterAreas/asymmetry0.2 --mutantname MoreDivisions --ID 49
./projects/SizeControl2015/apps/src/LaserAblationExecutable --scenarioname AsymmetricDaughterAreas/asymmetry0.2 --mutantname FewerDivisions --ID 49
./projects/SizeControl2015/apps/src/LaserAblationExecutable --scenarioname AsymmetricDaughterAreas/asymmetry0.2 --mutantname WildType --ID 50
./projects/SizeControl2015/apps/src/LaserAblationExecutable --scenarioname AsymmetricDaughterAreas/asymmetry0.2 --mutantname MoreDivisions --ID 50
./projects/SizeControl2015/apps/src/LaserAblationExecutable --scenarioname AsymmetricDaughterAreas/asymmetry0.2 --mutantname FewerDivisions --ID 50
./projects/SizeControl2015/apps/src/LaserAblationExecutable --scenarioname AsymmetricDaughterAreas/asymmetry0.2 --mutantname WildType --ID 51
./projects/SizeControl2015/apps/src/LaserAblationExecutable --scenarioname AsymmetricDaughterAreas/asymmetry0.2 --mutantname MoreDivisions --ID 51
./projects/SizeControl2015/apps/src/LaserAblationExecutable --scenarioname AsymmetricDaughterAreas/asymmetry0.2 --mutantname FewerDivisions --ID 51
./projects/SizeControl2015/apps/src/LaserAblationExecutable --scenarioname AsymmetricDaughterAreas/asymmetry0.2 --mutantname WildType --ID 52
./projects/SizeControl2015/apps/src/LaserAblationExecutable --scenarioname AsymmetricDaughterAreas/asymmetry0.2 --mutantname MoreDivisions --ID 52
./projects/SizeControl2015/apps/src/LaserAblationExecutable --scenarioname AsymmetricDaughterAreas/asymmetry0.2 --mutantname FewerDivisions --ID 52
./projects/SizeControl2015/apps/src/LaserAblationExecutable --scenarioname AsymmetricDaughterAreas/asymmetry0.2 --mutantname WildType --ID 53
./projects/SizeControl2015/apps/src/LaserAblationExecutable --scenarioname AsymmetricDaughterAreas/asymmetry0.2 --mutantname MoreDivisions --ID 53
./projects/SizeControl2015/apps/src/LaserAblationExecutable --scenarioname AsymmetricDaughterAreas/asymmetry0.2 --mutantname FewerDivisions --ID 53
./projects/SizeControl2015/apps/src/LaserAblationExecutable --scenarioname AsymmetricDaughterAreas/asymmetry0.2 --mutantname WildType --ID 54
./projects/SizeControl2015/apps/src/LaserAblationExecutable --scenarioname AsymmetricDaughterAreas/asymmetry0.2 --mutantname MoreDivisions --ID 54
./projects/SizeControl2015/apps/src/LaserAblationExecutable --scenarioname AsymmetricDaughterAreas/asymmetry0.2 --mutantname FewerDivisions --ID 54
./projects/SizeControl2015/apps/src/LaserAblationExecutable --scenarioname AsymmetricDaughterAreas/asymmetry0.2 --mutantname WildType --ID 55
./projects/SizeControl2015/apps/src/LaserAblationExecutable --scenarioname AsymmetricDaughterAreas/asymmetry0.2 --mutantname MoreDivisions --ID 55
./projects/SizeControl2015/apps/src/LaserAblationExecutable --scenarioname AsymmetricDaughterAreas/asymmetry0.2 --mutantname FewerDivisions --ID 55
./projects/SizeControl2015/apps/src/LaserAblationExecutable --scenarioname AsymmetricDaughterAreas/asymmetry0.2 --mutantname WildType --ID 56
./projects/SizeControl2015/apps/src/LaserAblationExecutable --scenarioname AsymmetricDaughterAreas/asymmetry0.2 --mutantname MoreDivisions --ID 56
./projects/SizeControl2015/apps/src/LaserAblationExecutable --scenarioname AsymmetricDaughterAreas/asymmetry0.2 --mutantname FewerDivisions --ID 56
./projects/SizeControl2015/apps/src/LaserAblationExecutable --scenarioname AsymmetricDaughterAreas/asymmetry0.2 --mutantname WildType --ID 57
./projects/SizeControl2015/apps/src/LaserAblationExecutable --scenarioname AsymmetricDaughterAreas/asymmetry0.2 --mutantname MoreDivisions --ID 57
./projects/SizeControl2015/apps/src/LaserAblationExecutable --scenarioname AsymmetricDaughterAreas/asymmetry0.2 --mutantname FewerDivisions --ID 57
./projects/SizeControl2015/apps/src/LaserAblationExecutable --scenarioname AsymmetricDaughterAreas/asymmetry0.2 --mutantname WildType --ID 58
./projects/SizeControl2015/apps/src/LaserAblationExecutable --scenarioname AsymmetricDaughterAreas/asymmetry0.2 --mutantname MoreDivisions --ID 58
./projects/SizeControl2015/apps/src/LaserAblationExecutable --scenarioname AsymmetricDaughterAreas/asymmetry0.2 --mutantname FewerDivisions --ID 58
./projects/SizeControl2015/apps/src/LaserAblationExecutable --scenarioname AsymmetricDaughterAreas/asymmetry0.2 --mutantname WildType --ID 59
./projects/SizeControl2015/apps/src/LaserAblationExecutable --scenarioname AsymmetricDaughterAreas/asymmetry0.2 --mutantname MoreDivisions --ID 59
./projects/SizeControl2015/apps/src/LaserAblationExecutable --scenarioname AsymmetricDaughterAreas/asymmetry0.2 --mutantname FewerDivisions --ID 59
./projects/SizeControl2015/apps/src/LaserAblationExecutable --scenarioname AsymmetricDaughterAreas/asymmetry0.2 --mutantname WildType --ID 60
./projects/SizeControl2015/apps/src/LaserAblationExecutable --scenarioname AsymmetricDaughterAreas/asymmetry0.2 --mutantname MoreDivisions --ID 60
./projects/SizeControl2015/apps/src/LaserAblationExecutable --scenarioname AsymmetricDaughterAreas/asymmetry0.2 --mutantname FewerDivisions --ID 60
./projects/SizeControl2015/apps/src/LaserAblationExecutable --scenarioname AsymmetricDaughterAreas/asymmetry0.2 --mutantname WildType --ID 61
./projects/SizeControl2015/apps/src/LaserAblationExecutable --scenarioname AsymmetricDaughterAreas/asymmetry0.2 --mutantname MoreDivisions --ID 61
./projects/SizeControl2015/apps/src/LaserAblationExecutable --scenarioname AsymmetricDaughterAreas/asymmetry0.2 --mutantname FewerDivisions --ID 61
./projects/SizeControl2015/apps/src/LaserAblationExecutable --scenarioname AsymmetricDaughterAreas/asymmetry0.2 --mutantname WildType --ID 62
./projects/SizeControl2015/apps/src/LaserAblationExecutable --scenarioname AsymmetricDaughterAreas/asymmetry0.2 --mutantname MoreDivisions --ID 62
./projects/SizeControl2015/apps/src/LaserAblationExecutable --scenarioname AsymmetricDaughterAreas/asymmetry0.2 --mutantname FewerDivisions --ID 62
./projects/SizeControl2015/apps/src/LaserAblationExecutable --scenarioname AsymmetricDaughterAreas/asymmetry0.2 --mutantname WildType --ID 63
./projects/SizeControl2015/apps/src/LaserAblationExecutable --scenarioname AsymmetricDaughterAreas/asymmetry0.2 --mutantname MoreDivisions --ID 63
./projects/SizeControl2015/apps/src/LaserAblationExecutable --scenarioname AsymmetricDaughterAreas/asymmetry0.2 --mutantname FewerDivisions --ID 63
./projects/SizeControl2015/apps/src/LaserAblationExecutable --scenarioname AsymmetricDaughterAreas/asymmetry0.2 --mutantname WildType --ID 64
./projects/SizeControl2015/apps/src/LaserAblationExecutable --scenarioname AsymmetricDaughterAreas/asymmetry0.2 --mutantname MoreDivisions --ID 64
./projects/SizeControl2015/apps/src/LaserAblationExecutable --scenarioname AsymmetricDaughterAreas/asymmetry0.2 --mutantname FewerDivisions --ID 64
./projects/SizeControl2015/apps/src/LaserAblationExecutable --scenarioname AsymmetricDaughterAreas/asymmetry0.2 --mutantname WildType --ID 65
./projects/SizeControl2015/apps/src/LaserAblationExecutable --scenarioname AsymmetricDaughterAreas/asymmetry0.2 --mutantname MoreDivisions --ID 65
./projects/SizeControl2015/apps/src/LaserAblationExecutable --scenarioname AsymmetricDaughterAreas/asymmetry0.2 --mutantname FewerDivisions --ID 65
./projects/SizeControl2015/apps/src/LaserAblationExecutable --scenarioname AsymmetricDaughterAreas/asymmetry0.2 --mutantname WildType --ID 66
./projects/SizeControl2015/apps/src/LaserAblationExecutable --scenarioname AsymmetricDaughterAreas/asymmetry0.2 --mutantname MoreDivisions --ID 66
./projects/SizeControl2015/apps/src/LaserAblationExecutable --scenarioname AsymmetricDaughterAreas/asymmetry0.2 --mutantname FewerDivisions --ID 66
./projects/SizeControl2015/apps/src/LaserAblationExecutable --scenarioname AsymmetricDaughterAreas/asymmetry0.2 --mutantname WildType --ID 67
./projects/SizeControl2015/apps/src/LaserAblationExecutable --scenarioname AsymmetricDaughterAreas/asymmetry0.2 --mutantname MoreDivisions --ID 67
./projects/SizeControl2015/apps/src/LaserAblationExecutable --scenarioname AsymmetricDaughterAreas/asymmetry0.2 --mutantname FewerDivisions --ID 67
./projects/SizeControl2015/apps/src/LaserAblationExecutable --scenarioname AsymmetricDaughterAreas/asymmetry0.2 --mutantname WildType --ID 68
./projects/SizeControl2015/apps/src/LaserAblationExecutable --scenarioname AsymmetricDaughterAreas/asymmetry0.2 --mutantname MoreDivisions --ID 68
./projects/SizeControl2015/apps/src/LaserAblationExecutable --scenarioname AsymmetricDaughterAreas/asymmetry0.2 --mutantname FewerDivisions --ID 68
./projects/SizeControl2015/apps/src/LaserAblationExecutable --scenarioname AsymmetricDaughterAreas/asymmetry0.2 --mutantname WildType --ID 69
./projects/SizeControl2015/apps/src/LaserAblationExecutable --scenarioname AsymmetricDaughterAreas/asymmetry0.2 --mutantname MoreDivisions --ID 69
./projects/SizeControl2015/apps/src/LaserAblationExecutable --scenarioname AsymmetricDaughterAreas/asymmetry0.2 --mutantname FewerDivisions --ID 69
./projects/SizeControl2015/apps/src/LaserAblationExecutable --scenarioname AsymmetricDaughterAreas/asymmetry0.2 --mutantname WildType --ID 70
./projects/SizeControl2015/apps/src/LaserAblationExecutable --scenarioname AsymmetricDaughterAreas/asymmetry0.2 --mutantname MoreDivisions --ID 70
./projects/SizeControl2015/apps/src/LaserAblationExecutable --scenarioname AsymmetricDaughterAreas/asymmetry0.2 --mutantname FewerDivisions --ID 70
./projects/SizeControl2015/apps/src/LaserAblationExecutable --scenarioname AsymmetricDaughterAreas/asymmetry0.2 --mutantname WildType --ID 71
./projects/SizeControl2015/apps/src/LaserAblationExecutable --scenarioname AsymmetricDaughterAreas/asymmetry0.2 --mutantname MoreDivisions --ID 71
./projects/SizeControl2015/apps/src/LaserAblationExecutable --scenarioname AsymmetricDaughterAreas/asymmetry0.2 --mutantname FewerDivisions --ID 71
./projects/SizeControl2015/apps/src/LaserAblationExecutable --scenarioname AsymmetricDaughterAreas/asymmetry0.2 --mutantname WildType --ID 72
./projects/SizeControl2015/apps/src/LaserAblationExecutable --scenarioname AsymmetricDaughterAreas/asymmetry0.2 --mutantname MoreDivisions --ID 72
./projects/SizeControl2015/apps/src/LaserAblationExecutable --scenarioname AsymmetricDaughterAreas/asymmetry0.2 --mutantname FewerDivisions --ID 72
./projects/SizeControl2015/apps/src/LaserAblationExecutable --scenarioname AsymmetricDaughterAreas/asymmetry0.2 --mutantname WildType --ID 73
./projects/SizeControl2015/apps/src/LaserAblationExecutable --scenarioname AsymmetricDaughterAreas/asymmetry0.2 --mutantname MoreDivisions --ID 73
./projects/SizeControl2015/apps/src/LaserAblationExecutable --scenarioname AsymmetricDaughterAreas/asymmetry0.2 --mutantname FewerDivisions --ID 73
./projects/SizeControl2015/apps/src/LaserAblationExecutable --scenarioname AsymmetricDaughterAreas/asymmetry0.2 --mutantname WildType --ID 74
./projects/SizeControl2015/apps/src/LaserAblationExecutable --scenarioname AsymmetricDaughterAreas/asymmetry0.2 --mutantname MoreDivisions --ID 74
./projects/SizeControl2015/apps/src/LaserAblationExecutable --scenarioname AsymmetricDaughterAreas/asymmetry0.2 --mutantname FewerDivisions --ID 74
./projects/SizeControl2015/apps/src/LaserAblationExecutable --scenarioname AsymmetricDaughterAreas/asymmetry0.2 --mutantname WildType --ID 75
./projects/SizeControl2015/apps/src/LaserAblationExecutable --scenarioname AsymmetricDaughterAreas/asymmetry0.2 --mutantname MoreDivisions --ID 75
./projects/SizeControl2015/apps/src/LaserAblationExecutable --scenarioname AsymmetricDaughterAreas/asymmetry0.2 --mutantname FewerDivisions --ID 75
./projects/SizeControl2015/apps/src/LaserAblationExecutable --scenarioname AsymmetricDaughterAreas/asymmetry0.2 --mutantname WildType --ID 76
./projects/SizeControl2015/apps/src/LaserAblationExecutable --scenarioname AsymmetricDaughterAreas/asymmetry0.2 --mutantname MoreDivisions --ID 76
./projects/SizeControl2015/apps/src/LaserAblationExecutable --scenarioname AsymmetricDaughterAreas/asymmetry0.2 --mutantname FewerDivisions --ID 76
./projects/SizeControl2015/apps/src/LaserAblationExecutable --scenarioname AsymmetricDaughterAreas/asymmetry0.2 --mutantname WildType --ID 77
./projects/SizeControl2015/apps/src/LaserAblationExecutable --scenarioname AsymmetricDaughterAreas/asymmetry0.2 --mutantname MoreDivisions --ID 77
./projects/SizeControl2015/apps/src/LaserAblationExecutable --scenarioname AsymmetricDaughterAreas/asymmetry0.2 --mutantname FewerDivisions --ID 77
./projects/SizeControl2015/apps/src/LaserAblationExecutable --scenarioname AsymmetricDaughterAreas/asymmetry0.2 --mutantname WildType --ID 78
./projects/SizeControl2015/apps/src/LaserAblationExecutable --scenarioname AsymmetricDaughterAreas/asymmetry0.2 --mutantname MoreDivisions --ID 78
./projects/SizeControl2015/apps/src/LaserAblationExecutable --scenarioname AsymmetricDaughterAreas/asymmetry0.2 --mutantname FewerDivisions --ID 78
./projects/SizeControl2015/apps/src/LaserAblationExecutable --scenarioname AsymmetricDaughterAreas/asymmetry0.2 --mutantname WildType --ID 79
./projects/SizeControl2015/apps/src/LaserAblationExecutable --scenarioname AsymmetricDaughterAreas/asymmetry0.2 --mutantname MoreDivisions --ID 79
./projects/SizeControl2015/apps/src/LaserAblationExecutable --scenarioname AsymmetricDaughterAreas/asymmetry0.2 --mutantname FewerDivisions --ID 79
./projects/SizeControl2015/apps/src/LaserAblationExecutable --scenarioname AsymmetricDaughterAreas/asymmetry0.2 --mutantname WildType --ID 80
./projects/SizeControl2015/apps/src/LaserAblationExecutable --scenarioname AsymmetricDaughterAreas/asymmetry0.2 --mutantname MoreDivisions --ID 80
./projects/SizeControl2015/apps/src/LaserAblationExecutable --scenarioname AsymmetricDaughterAreas/asymmetry0.2 --mutantname FewerDivisions --ID 80
./projects/SizeControl2015/apps/src/LaserAblationExecutable --scenarioname AsymmetricDaughterAreas/asymmetry0.2 --mutantname WildType --ID 81
./projects/SizeControl2015/apps/src/LaserAblationExecutable --scenarioname AsymmetricDaughterAreas/asymmetry0.2 --mutantname MoreDivisions --ID 81
./projects/SizeControl2015/apps/src/LaserAblationExecutable --scenarioname AsymmetricDaughterAreas/asymmetry0.2 --mutantname FewerDivisions --ID 81
./projects/SizeControl2015/apps/src/LaserAblationExecutable --scenarioname AsymmetricDaughterAreas/asymmetry0.2 --mutantname WildType --ID 82
./projects/SizeControl2015/apps/src/LaserAblationExecutable --scenarioname AsymmetricDaughterAreas/asymmetry0.2 --mutantname MoreDivisions --ID 82
./projects/SizeControl2015/apps/src/LaserAblationExecutable --scenarioname AsymmetricDaughterAreas/asymmetry0.2 --mutantname FewerDivisions --ID 82
./projects/SizeControl2015/apps/src/LaserAblationExecutable --scenarioname AsymmetricDaughterAreas/asymmetry0.2 --mutantname WildType --ID 83
./projects/SizeControl2015/apps/src/LaserAblationExecutable --scenarioname AsymmetricDaughterAreas/asymmetry0.2 --mutantname MoreDivisions --ID 83
./projects/SizeControl2015/apps/src/LaserAblationExecutable --scenarioname AsymmetricDaughterAreas/asymmetry0.2 --mutantname FewerDivisions --ID 83
./projects/SizeControl2015/apps/src/LaserAblationExecutable --scenarioname AsymmetricDaughterAreas/asymmetry0.2 --mutantname WildType --ID 84
./projects/SizeControl2015/apps/src/LaserAblationExecutable --scenarioname AsymmetricDaughterAreas/asymmetry0.2 --mutantname MoreDivisions --ID 84
./projects/SizeControl2015/apps/src/LaserAblationExecutable --scenarioname AsymmetricDaughterAreas/asymmetry0.2 --mutantname FewerDivisions --ID 84
./projects/SizeControl2015/apps/src/LaserAblationExecutable --scenarioname AsymmetricDaughterAreas/asymmetry0.2 --mutantname WildType --ID 85
./projects/SizeControl2015/apps/src/LaserAblationExecutable --scenarioname AsymmetricDaughterAreas/asymmetry0.2 --mutantname MoreDivisions --ID 85
./projects/SizeControl2015/apps/src/LaserAblationExecutable --scenarioname AsymmetricDaughterAreas/asymmetry0.2 --mutantname FewerDivisions --ID 85
./projects/SizeControl2015/apps/src/LaserAblationExecutable --scenarioname AsymmetricDaughterAreas/asymmetry0.2 --mutantname WildType --ID 86
./projects/SizeControl2015/apps/src/LaserAblationExecutable --scenarioname AsymmetricDaughterAreas/asymmetry0.2 --mutantname MoreDivisions --ID 86
./projects/SizeControl2015/apps/src/LaserAblationExecutable --scenarioname AsymmetricDaughterAreas/asymmetry0.2 --mutantname FewerDivisions --ID 86
./projects/SizeControl2015/apps/src/LaserAblationExecutable --scenarioname AsymmetricDaughterAreas/asymmetry0.2 --mutantname WildType --ID 87
./projects/SizeControl2015/apps/src/LaserAblationExecutable --scenarioname AsymmetricDaughterAreas/asymmetry0.2 --mutantname MoreDivisions --ID 87
./projects/SizeControl2015/apps/src/LaserAblationExecutable --scenarioname AsymmetricDaughterAreas/asymmetry0.2 --mutantname FewerDivisions --ID 87
./projects/SizeControl2015/apps/src/LaserAblationExecutable --scenarioname AsymmetricDaughterAreas/asymmetry0.2 --mutantname WildType --ID 88
./projects/SizeControl2015/apps/src/LaserAblationExecutable --scenarioname AsymmetricDaughterAreas/asymmetry0.2 --mutantname MoreDivisions --ID 88
./projects/SizeControl2015/apps/src/LaserAblationExecutable --scenarioname AsymmetricDaughterAreas/asymmetry0.2 --mutantname FewerDivisions --ID 88
./projects/SizeControl2015/apps/src/LaserAblationExecutable --scenarioname AsymmetricDaughterAreas/asymmetry0.2 --mutantname WildType --ID 89
./projects/SizeControl2015/apps/src/LaserAblationExecutable --scenarioname AsymmetricDaughterAreas/asymmetry0.2 --mutantname MoreDivisions --ID 89
./projects/SizeControl2015/apps/src/LaserAblationExecutable --scenarioname AsymmetricDaughterAreas/asymmetry0.2 --mutantname FewerDivisions --ID 89
./projects/SizeControl2015/apps/src/LaserAblationExecutable --scenarioname AsymmetricDaughterAreas/asymmetry0.2 --mutantname WildType --ID 90
./projects/SizeControl2015/apps/src/LaserAblationExecutable --scenarioname AsymmetricDaughterAreas/asymmetry0.2 --mutantname MoreDivisions --ID 90
./projects/SizeControl2015/apps/src/LaserAblationExecutable --scenarioname AsymmetricDaughterAreas/asymmetry0.2 --mutantname FewerDivisions --ID 90
./projects/SizeControl2015/apps/src/LaserAblationExecutable --scenarioname AsymmetricDaughterAreas/asymmetry0.2 --mutantname WildType --ID 91
./projects/SizeControl2015/apps/src/LaserAblationExecutable --scenarioname AsymmetricDaughterAreas/asymmetry0.2 --mutantname MoreDivisions --ID 91
./projects/SizeControl2015/apps/src/LaserAblationExecutable --scenarioname AsymmetricDaughterAreas/asymmetry0.2 --mutantname FewerDivisions --ID 91
./projects/SizeControl2015/apps/src/LaserAblationExecutable --scenarioname AsymmetricDaughterAreas/asymmetry0.2 --mutantname WildType --ID 92
./projects/SizeControl2015/apps/src/LaserAblationExecutable --scenarioname AsymmetricDaughterAreas/asymmetry0.2 --mutantname MoreDivisions --ID 92
./projects/SizeControl2015/apps/src/LaserAblationExecutable --scenarioname AsymmetricDaughterAreas/asymmetry0.2 --mutantname FewerDivisions --ID 92
./projects/SizeControl2015/apps/src/LaserAblationExecutable --scenarioname AsymmetricDaughterAreas/asymmetry0.2 --mutantname WildType --ID 93
./projects/SizeControl2015/apps/src/LaserAblationExecutable --scenarioname AsymmetricDaughterAreas/asymmetry0.2 --mutantname MoreDivisions --ID 93
./projects/SizeControl2015/apps/src/LaserAblationExecutable --scenarioname AsymmetricDaughterAreas/asymmetry0.2 --mutantname FewerDivisions --ID 93
./projects/SizeControl2015/apps/src/LaserAblationExecutable --scenarioname AsymmetricDaughterAreas/asymmetry0.2 --mutantname WildType --ID 94
./projects/SizeControl2015/apps/src/LaserAblationExecutable --scenarioname AsymmetricDaughterAreas/asymmetry0.2 --mutantname MoreDivisions --ID 94
./projects/SizeControl2015/apps/src/LaserAblationExecutable --scenarioname AsymmetricDaughterAreas/asymmetry0.2 --mutantname FewerDivisions --ID 94
./projects/SizeControl2015/apps/src/LaserAblationExecutable --scenarioname AsymmetricDaughterAreas/asymmetry0.2 --mutantname WildType --ID 95
./projects/SizeControl2015/apps/src/LaserAblationExecutable --scenarioname AsymmetricDaughterAreas/asymmetry0.2 --mutantname MoreDivisions --ID 95
./projects/SizeControl2015/apps/src/LaserAblationExecutable --scenarioname AsymmetricDaughterAreas/asymmetry0.2 --mutantname FewerDivisions --ID 95
./projects/SizeControl2015/apps/src/LaserAblationExecutable --scenarioname AsymmetricDaughterAreas/asymmetry0.2 --mutantname WildType --ID 96
./projects/SizeControl2015/apps/src/LaserAblationExecutable --scenarioname AsymmetricDaughterAreas/asymmetry0.2 --mutantname MoreDivisions --ID 96
./projects/SizeControl2015/apps/src/LaserAblationExecutable --scenarioname AsymmetricDaughterAreas/asymmetry0.2 --mutantname FewerDivisions --ID 96
./projects/SizeControl2015/apps/src/LaserAblationExecutable --scenarioname AsymmetricDaughterAreas/asymmetry0.2 --mutantname WildType --ID 97
./projects/SizeControl2015/apps/src/LaserAblationExecutable --scenarioname AsymmetricDaughterAreas/asymmetry0.2 --mutantname MoreDivisions --ID 97
./projects/SizeControl2015/apps/src/LaserAblationExecutable --scenarioname AsymmetricDaughterAreas/asymmetry0.2 --mutantname FewerDivisions --ID 97
./projects/SizeControl2015/apps/src/LaserAblationExecutable --scenarioname AsymmetricDaughterAreas/asymmetry0.2 --mutantname WildType --ID 98
./projects/SizeControl2015/apps/src/LaserAblationExecutable --scenarioname AsymmetricDaughterAreas/asymmetry0.2 --mutantname MoreDivisions --ID 98
./projects/SizeControl2015/apps/src/LaserAblationExecutable --scenarioname AsymmetricDaughterAreas/asymmetry0.2 --mutantname FewerDivisions --ID 98
./projects/SizeControl2015/apps/src/LaserAblationExecutable --scenarioname AsymmetricDaughterAreas/asymmetry0.2 --mutantname WildType --ID 99
./projects/SizeControl2015/apps/src/LaserAblationExecutable --scenarioname AsymmetricDaughterAreas/asymmetry0.2 --mutantname MoreDivisions --ID 99
./projects/SizeControl2015/apps/src/LaserAblationExecutable --scenarioname AsymmetricDaughterAreas/asymmetry0.2 --mutantname FewerDivisions --ID 99
./projects/SizeControl2015/apps/src/LaserAblationExecutable --scenarioname AsymmetricDaughterAreas/asymmetry0.2 --mutantname WildType --ID 100
./projects/SizeControl2015/apps/src/LaserAblationExecutable --scenarioname AsymmetricDaughterAreas/asymmetry0.2 --mutantname MoreDivisions --ID 100
./projects/SizeControl2015/apps/src/LaserAblationExecutable --scenarioname AsymmetricDaughterAreas/asymmetry0.2 --mutantname FewerDivisions --ID 100
./projects/SizeControl2015/apps/src/LaserAblationExecutable --scenarioname AsymmetricPerimeterContractility/asymmetry0.2 --mutantname WildType --ID 1
./projects/SizeControl2015/apps/src/LaserAblationExecutable --scenarioname AsymmetricPerimeterContractility/asymmetry0.2 --mutantname MoreDivisions --ID 1
./projects/SizeControl2015/apps/src/LaserAblationExecutable --scenarioname AsymmetricPerimeterContractility/asymmetry0.2 --mutantname FewerDivisions --ID 1
./projects/SizeControl2015/apps/src/LaserAblationExecutable --scenarioname AsymmetricPerimeterContractility/asymmetry0.2 --mutantname WildType --ID 2
./projects/SizeControl2015/apps/src/LaserAblationExecutable --scenarioname AsymmetricPerimeterContractility/asymmetry0.2 --mutantname MoreDivisions --ID 2
./projects/SizeControl2015/apps/src/LaserAblationExecutable --scenarioname AsymmetricPerimeterContractility/asymmetry0.2 --mutantname FewerDivisions --ID 2
./projects/SizeControl2015/apps/src/LaserAblationExecutable --scenarioname AsymmetricPerimeterContractility/asymmetry0.2 --mutantname WildType --ID 3
./projects/SizeControl2015/apps/src/LaserAblationExecutable --scenarioname AsymmetricPerimeterContractility/asymmetry0.2 --mutantname MoreDivisions --ID 3
./projects/SizeControl2015/apps/src/LaserAblationExecutable --scenarioname AsymmetricPerimeterContractility/asymmetry0.2 --mutantname FewerDivisions --ID 3
./projects/SizeControl2015/apps/src/LaserAblationExecutable --scenarioname AsymmetricPerimeterContractility/asymmetry0.2 --mutantname WildType --ID 4
./projects/SizeControl2015/apps/src/LaserAblationExecutable --scenarioname AsymmetricPerimeterContractility/asymmetry0.2 --mutantname MoreDivisions --ID 4
./projects/SizeControl2015/apps/src/LaserAblationExecutable --scenarioname AsymmetricPerimeterContractility/asymmetry0.2 --mutantname FewerDivisions --ID 4
./projects/SizeControl2015/apps/src/LaserAblationExecutable --scenarioname AsymmetricPerimeterContractility/asymmetry0.2 --mutantname WildType --ID 5
./projects/SizeControl2015/apps/src/LaserAblationExecutable --scenarioname AsymmetricPerimeterContractility/asymmetry0.2 --mutantname MoreDivisions --ID 5
./projects/SizeControl2015/apps/src/LaserAblationExecutable --scenarioname AsymmetricPerimeterContractility/asymmetry0.2 --mutantname FewerDivisions --ID 5
./projects/SizeControl2015/apps/src/LaserAblationExecutable --scenarioname AsymmetricPerimeterContractility/asymmetry0.2 --mutantname WildType --ID 6
./projects/SizeControl2015/apps/src/LaserAblationExecutable --scenarioname AsymmetricPerimeterContractility/asymmetry0.2 --mutantname MoreDivisions --ID 6
./projects/SizeControl2015/apps/src/LaserAblationExecutable --scenarioname AsymmetricPerimeterContractility/asymmetry0.2 --mutantname FewerDivisions --ID 6
./projects/SizeControl2015/apps/src/LaserAblationExecutable --scenarioname AsymmetricPerimeterContractility/asymmetry0.2 --mutantname WildType --ID 7
./projects/SizeControl2015/apps/src/LaserAblationExecutable --scenarioname AsymmetricPerimeterContractility/asymmetry0.2 --mutantname MoreDivisions --ID 7
./projects/SizeControl2015/apps/src/LaserAblationExecutable --scenarioname AsymmetricPerimeterContractility/asymmetry0.2 --mutantname FewerDivisions --ID 7
./projects/SizeControl2015/apps/src/LaserAblationExecutable --scenarioname AsymmetricPerimeterContractility/asymmetry0.2 --mutantname WildType --ID 8
./projects/SizeControl2015/apps/src/LaserAblationExecutable --scenarioname AsymmetricPerimeterContractility/asymmetry0.2 --mutantname MoreDivisions --ID 8
./projects/SizeControl2015/apps/src/LaserAblationExecutable --scenarioname AsymmetricPerimeterContractility/asymmetry0.2 --mutantname FewerDivisions --ID 8
./projects/SizeControl2015/apps/src/LaserAblationExecutable --scenarioname AsymmetricPerimeterContractility/asymmetry0.2 --mutantname WildType --ID 9
./projects/SizeControl2015/apps/src/LaserAblationExecutable --scenarioname AsymmetricPerimeterContractility/asymmetry0.2 --mutantname MoreDivisions --ID 9
./projects/SizeControl2015/apps/src/LaserAblationExecutable --scenarioname AsymmetricPerimeterContractility/asymmetry0.2 --mutantname FewerDivisions --ID 9
./projects/SizeControl2015/apps/src/LaserAblationExecutable --scenarioname AsymmetricPerimeterContractility/asymmetry0.2 --mutantname WildType --ID 10
./projects/SizeControl2015/apps/src/LaserAblationExecutable --scenarioname AsymmetricPerimeterContractility/asymmetry0.2 --mutantname MoreDivisions --ID 10
./projects/SizeControl2015/apps/src/LaserAblationExecutable --scenarioname AsymmetricPerimeterContractility/asymmetry0.2 --mutantname FewerDivisions --ID 10
./projects/SizeControl2015/apps/src/LaserAblationExecutable --scenarioname AsymmetricPerimeterContractility/asymmetry0.2 --mutantname WildType --ID 11
./projects/SizeControl2015/apps/src/LaserAblationExecutable --scenarioname AsymmetricPerimeterContractility/asymmetry0.2 --mutantname MoreDivisions --ID 11
./projects/SizeControl2015/apps/src/LaserAblationExecutable --scenarioname AsymmetricPerimeterContractility/asymmetry0.2 --mutantname FewerDivisions --ID 11
./projects/SizeControl2015/apps/src/LaserAblationExecutable --scenarioname AsymmetricPerimeterContractility/asymmetry0.2 --mutantname WildType --ID 12
./projects/SizeControl2015/apps/src/LaserAblationExecutable --scenarioname AsymmetricPerimeterContractility/asymmetry0.2 --mutantname MoreDivisions --ID 12
./projects/SizeControl2015/apps/src/LaserAblationExecutable --scenarioname AsymmetricPerimeterContractility/asymmetry0.2 --mutantname FewerDivisions --ID 12
./projects/SizeControl2015/apps/src/LaserAblationExecutable --scenarioname AsymmetricPerimeterContractility/asymmetry0.2 --mutantname WildType --ID 13
./projects/SizeControl2015/apps/src/LaserAblationExecutable --scenarioname AsymmetricPerimeterContractility/asymmetry0.2 --mutantname MoreDivisions --ID 13
./projects/SizeControl2015/apps/src/LaserAblationExecutable --scenarioname AsymmetricPerimeterContractility/asymmetry0.2 --mutantname FewerDivisions --ID 13
./projects/SizeControl2015/apps/src/LaserAblationExecutable --scenarioname AsymmetricPerimeterContractility/asymmetry0.2 --mutantname WildType --ID 14
./projects/SizeControl2015/apps/src/LaserAblationExecutable --scenarioname AsymmetricPerimeterContractility/asymmetry0.2 --mutantname MoreDivisions --ID 14
./projects/SizeControl2015/apps/src/LaserAblationExecutable --scenarioname AsymmetricPerimeterContractility/asymmetry0.2 --mutantname FewerDivisions --ID 14
./projects/SizeControl2015/apps/src/LaserAblationExecutable --scenarioname AsymmetricPerimeterContractility/asymmetry0.2 --mutantname WildType --ID 15
./projects/SizeControl2015/apps/src/LaserAblationExecutable --scenarioname AsymmetricPerimeterContractility/asymmetry0.2 --mutantname MoreDivisions --ID 15
./projects/SizeControl2015/apps/src/LaserAblationExecutable --scenarioname AsymmetricPerimeterContractility/asymmetry0.2 --mutantname FewerDivisions --ID 15
./projects/SizeControl2015/apps/src/LaserAblationExecutable --scenarioname AsymmetricPerimeterContractility/asymmetry0.2 --mutantname WildType --ID 16
./projects/SizeControl2015/apps/src/LaserAblationExecutable --scenarioname AsymmetricPerimeterContractility/asymmetry0.2 --mutantname MoreDivisions --ID 16
./projects/SizeControl2015/apps/src/LaserAblationExecutable --scenarioname AsymmetricPerimeterContractility/asymmetry0.2 --mutantname FewerDivisions --ID 16
./projects/SizeControl2015/apps/src/LaserAblationExecutable --scenarioname AsymmetricPerimeterContractility/asymmetry0.2 --mutantname WildType --ID 17
./projects/SizeControl2015/apps/src/LaserAblationExecutable --scenarioname AsymmetricPerimeterContractility/asymmetry0.2 --mutantname MoreDivisions --ID 17
./projects/SizeControl2015/apps/src/LaserAblationExecutable --scenarioname AsymmetricPerimeterContractility/asymmetry0.2 --mutantname FewerDivisions --ID 17
./projects/SizeControl2015/apps/src/LaserAblationExecutable --scenarioname AsymmetricPerimeterContractility/asymmetry0.2 --mutantname WildType --ID 18
./projects/SizeControl2015/apps/src/LaserAblationExecutable --scenarioname AsymmetricPerimeterContractility/asymmetry0.2 --mutantname MoreDivisions --ID 18
./projects/SizeControl2015/apps/src/LaserAblationExecutable --scenarioname AsymmetricPerimeterContractility/asymmetry0.2 --mutantname FewerDivisions --ID 18
./projects/SizeControl2015/apps/src/LaserAblationExecutable --scenarioname AsymmetricPerimeterContractility/asymmetry0.2 --mutantname WildType --ID 19
./projects/SizeControl2015/apps/src/LaserAblationExecutable --scenarioname AsymmetricPerimeterContractility/asymmetry0.2 --mutantname MoreDivisions --ID 19
./projects/SizeControl2015/apps/src/LaserAblationExecutable --scenarioname AsymmetricPerimeterContractility/asymmetry0.2 --mutantname FewerDivisions --ID 19
./projects/SizeControl2015/apps/src/LaserAblationExecutable --scenarioname AsymmetricPerimeterContractility/asymmetry0.2 --mutantname WildType --ID 20
./projects/SizeControl2015/apps/src/LaserAblationExecutable --scenarioname AsymmetricPerimeterContractility/asymmetry0.2 --mutantname MoreDivisions --ID 20
./projects/SizeControl2015/apps/src/LaserAblationExecutable --scenarioname AsymmetricPerimeterContractility/asymmetry0.2 --mutantname FewerDivisions --ID 20
./projects/SizeControl2015/apps/src/LaserAblationExecutable --scenarioname AsymmetricPerimeterContractility/asymmetry0.2 --mutantname WildType --ID 21
./projects/SizeControl2015/apps/src/LaserAblationExecutable --scenarioname AsymmetricPerimeterContractility/asymmetry0.2 --mutantname MoreDivisions --ID 21
./projects/SizeControl2015/apps/src/LaserAblationExecutable --scenarioname AsymmetricPerimeterContractility/asymmetry0.2 --mutantname FewerDivisions --ID 21
./projects/SizeControl2015/apps/src/LaserAblationExecutable --scenarioname AsymmetricPerimeterContractility/asymmetry0.2 --mutantname WildType --ID 22
./projects/SizeControl2015/apps/src/LaserAblationExecutable --scenarioname AsymmetricPerimeterContractility/asymmetry0.2 --mutantname MoreDivisions --ID 22
./projects/SizeControl2015/apps/src/LaserAblationExecutable --scenarioname AsymmetricPerimeterContractility/asymmetry0.2 --mutantname FewerDivisions --ID 22
./projects/SizeControl2015/apps/src/LaserAblationExecutable --scenarioname AsymmetricPerimeterContractility/asymmetry0.2 --mutantname WildType --ID 23
./projects/SizeControl2015/apps/src/LaserAblationExecutable --scenarioname AsymmetricPerimeterContractility/asymmetry0.2 --mutantname MoreDivisions --ID 23
./projects/SizeControl2015/apps/src/LaserAblationExecutable --scenarioname AsymmetricPerimeterContractility/asymmetry0.2 --mutantname FewerDivisions --ID 23
./projects/SizeControl2015/apps/src/LaserAblationExecutable --scenarioname AsymmetricPerimeterContractility/asymmetry0.2 --mutantname WildType --ID 24
./projects/SizeControl2015/apps/src/LaserAblationExecutable --scenarioname AsymmetricPerimeterContractility/asymmetry0.2 --mutantname MoreDivisions --ID 24
./projects/SizeControl2015/apps/src/LaserAblationExecutable --scenarioname AsymmetricPerimeterContractility/asymmetry0.2 --mutantname FewerDivisions --ID 24
./projects/SizeControl2015/apps/src/LaserAblationExecutable --scenarioname AsymmetricPerimeterContractility/asymmetry0.2 --mutantname WildType --ID 25
./projects/SizeControl2015/apps/src/LaserAblationExecutable --scenarioname AsymmetricPerimeterContractility/asymmetry0.2 --mutantname MoreDivisions --ID 25
./projects/SizeControl2015/apps/src/LaserAblationExecutable --scenarioname AsymmetricPerimeterContractility/asymmetry0.2 --mutantname FewerDivisions --ID 25
./projects/SizeControl2015/apps/src/LaserAblationExecutable --scenarioname AsymmetricPerimeterContractility/asymmetry0.2 --mutantname WildType --ID 26
./projects/SizeControl2015/apps/src/LaserAblationExecutable --scenarioname AsymmetricPerimeterContractility/asymmetry0.2 --mutantname MoreDivisions --ID 26
./projects/SizeControl2015/apps/src/LaserAblationExecutable --scenarioname AsymmetricPerimeterContractility/asymmetry0.2 --mutantname FewerDivisions --ID 26
./projects/SizeControl2015/apps/src/LaserAblationExecutable --scenarioname AsymmetricPerimeterContractility/asymmetry0.2 --mutantname WildType --ID 27
./projects/SizeControl2015/apps/src/LaserAblationExecutable --scenarioname AsymmetricPerimeterContractility/asymmetry0.2 --mutantname MoreDivisions --ID 27
./projects/SizeControl2015/apps/src/LaserAblationExecutable --scenarioname AsymmetricPerimeterContractility/asymmetry0.2 --mutantname FewerDivisions --ID 27
./projects/SizeControl2015/apps/src/LaserAblationExecutable --scenarioname AsymmetricPerimeterContractility/asymmetry0.2 --mutantname WildType --ID 28
./projects/SizeControl2015/apps/src/LaserAblationExecutable --scenarioname AsymmetricPerimeterContractility/asymmetry0.2 --mutantname MoreDivisions --ID 28
./projects/SizeControl2015/apps/src/LaserAblationExecutable --scenarioname AsymmetricPerimeterContractility/asymmetry0.2 --mutantname FewerDivisions --ID 28
./projects/SizeControl2015/apps/src/LaserAblationExecutable --scenarioname AsymmetricPerimeterContractility/asymmetry0.2 --mutantname WildType --ID 29
./projects/SizeControl2015/apps/src/LaserAblationExecutable --scenarioname AsymmetricPerimeterContractility/asymmetry0.2 --mutantname MoreDivisions --ID 29
./projects/SizeControl2015/apps/src/LaserAblationExecutable --scenarioname AsymmetricPerimeterContractility/asymmetry0.2 --mutantname FewerDivisions --ID 29
./projects/SizeControl2015/apps/src/LaserAblationExecutable --scenarioname AsymmetricPerimeterContractility/asymmetry0.2 --mutantname WildType --ID 30
./projects/SizeControl2015/apps/src/LaserAblationExecutable --scenarioname AsymmetricPerimeterContractility/asymmetry0.2 --mutantname MoreDivisions --ID 30
./projects/SizeControl2015/apps/src/LaserAblationExecutable --scenarioname AsymmetricPerimeterContractility/asymmetry0.2 --mutantname FewerDivisions --ID 30
./projects/SizeControl2015/apps/src/LaserAblationExecutable --scenarioname AsymmetricPerimeterContractility/asymmetry0.2 --mutantname WildType --ID 31
./projects/SizeControl2015/apps/src/LaserAblationExecutable --scenarioname AsymmetricPerimeterContractility/asymmetry0.2 --mutantname MoreDivisions --ID 31
./projects/SizeControl2015/apps/src/LaserAblationExecutable --scenarioname AsymmetricPerimeterContractility/asymmetry0.2 --mutantname FewerDivisions --ID 31
./projects/SizeControl2015/apps/src/LaserAblationExecutable --scenarioname AsymmetricPerimeterContractility/asymmetry0.2 --mutantname WildType --ID 32
./projects/SizeControl2015/apps/src/LaserAblationExecutable --scenarioname AsymmetricPerimeterContractility/asymmetry0.2 --mutantname MoreDivisions --ID 32
./projects/SizeControl2015/apps/src/LaserAblationExecutable --scenarioname AsymmetricPerimeterContractility/asymmetry0.2 --mutantname FewerDivisions --ID 32
./projects/SizeControl2015/apps/src/LaserAblationExecutable --scenarioname AsymmetricPerimeterContractility/asymmetry0.2 --mutantname WildType --ID 33
./projects/SizeControl2015/apps/src/LaserAblationExecutable --scenarioname AsymmetricPerimeterContractility/asymmetry0.2 --mutantname MoreDivisions --ID 33
./projects/SizeControl2015/apps/src/LaserAblationExecutable --scenarioname AsymmetricPerimeterContractility/asymmetry0.2 --mutantname FewerDivisions --ID 33
./projects/SizeControl2015/apps/src/LaserAblationExecutable --scenarioname AsymmetricPerimeterContractility/asymmetry0.2 --mutantname WildType --ID 34
./projects/SizeControl2015/apps/src/LaserAblationExecutable --scenarioname AsymmetricPerimeterContractility/asymmetry0.2 --mutantname MoreDivisions --ID 34
./projects/SizeControl2015/apps/src/LaserAblationExecutable --scenarioname AsymmetricPerimeterContractility/asymmetry0.2 --mutantname FewerDivisions --ID 34
./projects/SizeControl2015/apps/src/LaserAblationExecutable --scenarioname AsymmetricPerimeterContractility/asymmetry0.2 --mutantname WildType --ID 35
./projects/SizeControl2015/apps/src/LaserAblationExecutable --scenarioname AsymmetricPerimeterContractility/asymmetry0.2 --mutantname MoreDivisions --ID 35
./projects/SizeControl2015/apps/src/LaserAblationExecutable --scenarioname AsymmetricPerimeterContractility/asymmetry0.2 --mutantname FewerDivisions --ID 35
./projects/SizeControl2015/apps/src/LaserAblationExecutable --scenarioname AsymmetricPerimeterContractility/asymmetry0.2 --mutantname WildType --ID 36
./projects/SizeControl2015/apps/src/LaserAblationExecutable --scenarioname AsymmetricPerimeterContractility/asymmetry0.2 --mutantname MoreDivisions --ID 36
./projects/SizeControl2015/apps/src/LaserAblationExecutable --scenarioname AsymmetricPerimeterContractility/asymmetry0.2 --mutantname FewerDivisions --ID 36
./projects/SizeControl2015/apps/src/LaserAblationExecutable --scenarioname AsymmetricPerimeterContractility/asymmetry0.2 --mutantname WildType --ID 37
./projects/SizeControl2015/apps/src/LaserAblationExecutable --scenarioname AsymmetricPerimeterContractility/asymmetry0.2 --mutantname MoreDivisions --ID 37
./projects/SizeControl2015/apps/src/LaserAblationExecutable --scenarioname AsymmetricPerimeterContractility/asymmetry0.2 --mutantname FewerDivisions --ID 37
./projects/SizeControl2015/apps/src/LaserAblationExecutable --scenarioname AsymmetricPerimeterContractility/asymmetry0.2 --mutantname WildType --ID 38
./projects/SizeControl2015/apps/src/LaserAblationExecutable --scenarioname AsymmetricPerimeterContractility/asymmetry0.2 --mutantname MoreDivisions --ID 38
./projects/SizeControl2015/apps/src/LaserAblationExecutable --scenarioname AsymmetricPerimeterContractility/asymmetry0.2 --mutantname FewerDivisions --ID 38
./projects/SizeControl2015/apps/src/LaserAblationExecutable --scenarioname AsymmetricPerimeterContractility/asymmetry0.2 --mutantname WildType --ID 39
./projects/SizeControl2015/apps/src/LaserAblationExecutable --scenarioname AsymmetricPerimeterContractility/asymmetry0.2 --mutantname MoreDivisions --ID 39
./projects/SizeControl2015/apps/src/LaserAblationExecutable --scenarioname AsymmetricPerimeterContractility/asymmetry0.2 --mutantname FewerDivisions --ID 39
./projects/SizeControl2015/apps/src/LaserAblationExecutable --scenarioname AsymmetricPerimeterContractility/asymmetry0.2 --mutantname WildType --ID 40
./projects/SizeControl2015/apps/src/LaserAblationExecutable --scenarioname AsymmetricPerimeterContractility/asymmetry0.2 --mutantname MoreDivisions --ID 40
./projects/SizeControl2015/apps/src/LaserAblationExecutable --scenarioname AsymmetricPerimeterContractility/asymmetry0.2 --mutantname FewerDivisions --ID 40
./projects/SizeControl2015/apps/src/LaserAblationExecutable --scenarioname AsymmetricPerimeterContractility/asymmetry0.2 --mutantname WildType --ID 41
./projects/SizeControl2015/apps/src/LaserAblationExecutable --scenarioname AsymmetricPerimeterContractility/asymmetry0.2 --mutantname MoreDivisions --ID 41
./projects/SizeControl2015/apps/src/LaserAblationExecutable --scenarioname AsymmetricPerimeterContractility/asymmetry0.2 --mutantname FewerDivisions --ID 41
./projects/SizeControl2015/apps/src/LaserAblationExecutable --scenarioname AsymmetricPerimeterContractility/asymmetry0.2 --mutantname WildType --ID 42
./projects/SizeControl2015/apps/src/LaserAblationExecutable --scenarioname AsymmetricPerimeterContractility/asymmetry0.2 --mutantname MoreDivisions --ID 42
./projects/SizeControl2015/apps/src/LaserAblationExecutable --scenarioname AsymmetricPerimeterContractility/asymmetry0.2 --mutantname FewerDivisions --ID 42
./projects/SizeControl2015/apps/src/LaserAblationExecutable --scenarioname AsymmetricPerimeterContractility/asymmetry0.2 --mutantname WildType --ID 43
./projects/SizeControl2015/apps/src/LaserAblationExecutable --scenarioname AsymmetricPerimeterContractility/asymmetry0.2 --mutantname MoreDivisions --ID 43
./projects/SizeControl2015/apps/src/LaserAblationExecutable --scenarioname AsymmetricPerimeterContractility/asymmetry0.2 --mutantname FewerDivisions --ID 43
./projects/SizeControl2015/apps/src/LaserAblationExecutable --scenarioname AsymmetricPerimeterContractility/asymmetry0.2 --mutantname WildType --ID 44
./projects/SizeControl2015/apps/src/LaserAblationExecutable --scenarioname AsymmetricPerimeterContractility/asymmetry0.2 --mutantname MoreDivisions --ID 44
./projects/SizeControl2015/apps/src/LaserAblationExecutable --scenarioname AsymmetricPerimeterContractility/asymmetry0.2 --mutantname FewerDivisions --ID 44
./projects/SizeControl2015/apps/src/LaserAblationExecutable --scenarioname AsymmetricPerimeterContractility/asymmetry0.2 --mutantname WildType --ID 45
./projects/SizeControl2015/apps/src/LaserAblationExecutable --scenarioname AsymmetricPerimeterContractility/asymmetry0.2 --mutantname MoreDivisions --ID 45
./projects/SizeControl2015/apps/src/LaserAblationExecutable --scenarioname AsymmetricPerimeterContractility/asymmetry0.2 --mutantname FewerDivisions --ID 45
./projects/SizeControl2015/apps/src/LaserAblationExecutable --scenarioname AsymmetricPerimeterContractility/asymmetry0.2 --mutantname WildType --ID 46
./projects/SizeControl2015/apps/src/LaserAblationExecutable --scenarioname AsymmetricPerimeterContractility/asymmetry0.2 --mutantname MoreDivisions --ID 46
./projects/SizeControl2015/apps/src/LaserAblationExecutable --scenarioname AsymmetricPerimeterContractility/asymmetry0.2 --mutantname FewerDivisions --ID 46
./projects/SizeControl2015/apps/src/LaserAblationExecutable --scenarioname AsymmetricPerimeterContractility/asymmetry0.2 --mutantname WildType --ID 47
./projects/SizeControl2015/apps/src/LaserAblationExecutable --scenarioname AsymmetricPerimeterContractility/asymmetry0.2 --mutantname MoreDivisions --ID 47
./projects/SizeControl2015/apps/src/LaserAblationExecutable --scenarioname AsymmetricPerimeterContractility/asymmetry0.2 --mutantname FewerDivisions --ID 47
./projects/SizeControl2015/apps/src/LaserAblationExecutable --scenarioname AsymmetricPerimeterContractility/asymmetry0.2 --mutantname WildType --ID 48
./projects/SizeControl2015/apps/src/LaserAblationExecutable --scenarioname AsymmetricPerimeterContractility/asymmetry0.2 --mutantname MoreDivisions --ID 48
./projects/SizeControl2015/apps/src/LaserAblationExecutable --scenarioname AsymmetricPerimeterContractility/asymmetry0.2 --mutantname FewerDivisions --ID 48
./projects/SizeControl2015/apps/src/LaserAblationExecutable --scenarioname AsymmetricPerimeterContractility/asymmetry0.2 --mutantname WildType --ID 49
./projects/SizeControl2015/apps/src/LaserAblationExecutable --scenarioname AsymmetricPerimeterContractility/asymmetry0.2 --mutantname MoreDivisions --ID 49
./projects/SizeControl2015/apps/src/LaserAblationExecutable --scenarioname AsymmetricPerimeterContractility/asymmetry0.2 --mutantname FewerDivisions --ID 49
./projects/SizeControl2015/apps/src/LaserAblationExecutable --scenarioname AsymmetricPerimeterContractility/asymmetry0.2 --mutantname WildType --ID 50
./projects/SizeControl2015/apps/src/LaserAblationExecutable --scenarioname AsymmetricPerimeterContractility/asymmetry0.2 --mutantname MoreDivisions --ID 50
./projects/SizeControl2015/apps/src/LaserAblationExecutable --scenarioname AsymmetricPerimeterContractility/asymmetry0.2 --mutantname FewerDivisions --ID 50
./projects/SizeControl2015/apps/src/LaserAblationExecutable --scenarioname AsymmetricPerimeterContractility/asymmetry0.2 --mutantname WildType --ID 51
./projects/SizeControl2015/apps/src/LaserAblationExecutable --scenarioname AsymmetricPerimeterContractility/asymmetry0.2 --mutantname MoreDivisions --ID 51
./projects/SizeControl2015/apps/src/LaserAblationExecutable --scenarioname AsymmetricPerimeterContractility/asymmetry0.2 --mutantname FewerDivisions --ID 51
./projects/SizeControl2015/apps/src/LaserAblationExecutable --scenarioname AsymmetricPerimeterContractility/asymmetry0.2 --mutantname WildType --ID 52
./projects/SizeControl2015/apps/src/LaserAblationExecutable --scenarioname AsymmetricPerimeterContractility/asymmetry0.2 --mutantname MoreDivisions --ID 52
./projects/SizeControl2015/apps/src/LaserAblationExecutable --scenarioname AsymmetricPerimeterContractility/asymmetry0.2 --mutantname FewerDivisions --ID 52
./projects/SizeControl2015/apps/src/LaserAblationExecutable --scenarioname AsymmetricPerimeterContractility/asymmetry0.2 --mutantname WildType --ID 53
./projects/SizeControl2015/apps/src/LaserAblationExecutable --scenarioname AsymmetricPerimeterContractility/asymmetry0.2 --mutantname MoreDivisions --ID 53
./projects/SizeControl2015/apps/src/LaserAblationExecutable --scenarioname AsymmetricPerimeterContractility/asymmetry0.2 --mutantname FewerDivisions --ID 53
./projects/SizeControl2015/apps/src/LaserAblationExecutable --scenarioname AsymmetricPerimeterContractility/asymmetry0.2 --mutantname WildType --ID 54
./projects/SizeControl2015/apps/src/LaserAblationExecutable --scenarioname AsymmetricPerimeterContractility/asymmetry0.2 --mutantname MoreDivisions --ID 54
./projects/SizeControl2015/apps/src/LaserAblationExecutable --scenarioname AsymmetricPerimeterContractility/asymmetry0.2 --mutantname FewerDivisions --ID 54
./projects/SizeControl2015/apps/src/LaserAblationExecutable --scenarioname AsymmetricPerimeterContractility/asymmetry0.2 --mutantname WildType --ID 55
./projects/SizeControl2015/apps/src/LaserAblationExecutable --scenarioname AsymmetricPerimeterContractility/asymmetry0.2 --mutantname MoreDivisions --ID 55
./projects/SizeControl2015/apps/src/LaserAblationExecutable --scenarioname AsymmetricPerimeterContractility/asymmetry0.2 --mutantname FewerDivisions --ID 55
./projects/SizeControl2015/apps/src/LaserAblationExecutable --scenarioname AsymmetricPerimeterContractility/asymmetry0.2 --mutantname WildType --ID 56
./projects/SizeControl2015/apps/src/LaserAblationExecutable --scenarioname AsymmetricPerimeterContractility/asymmetry0.2 --mutantname MoreDivisions --ID 56
./projects/SizeControl2015/apps/src/LaserAblationExecutable --scenarioname AsymmetricPerimeterContractility/asymmetry0.2 --mutantname FewerDivisions --ID 56
./projects/SizeControl2015/apps/src/LaserAblationExecutable --scenarioname AsymmetricPerimeterContractility/asymmetry0.2 --mutantname WildType --ID 57
./projects/SizeControl2015/apps/src/LaserAblationExecutable --scenarioname AsymmetricPerimeterContractility/asymmetry0.2 --mutantname MoreDivisions --ID 57
./projects/SizeControl2015/apps/src/LaserAblationExecutable --scenarioname AsymmetricPerimeterContractility/asymmetry0.2 --mutantname FewerDivisions --ID 57
./projects/SizeControl2015/apps/src/LaserAblationExecutable --scenarioname AsymmetricPerimeterContractility/asymmetry0.2 --mutantname WildType --ID 58
./projects/SizeControl2015/apps/src/LaserAblationExecutable --scenarioname AsymmetricPerimeterContractility/asymmetry0.2 --mutantname MoreDivisions --ID 58
./projects/SizeControl2015/apps/src/LaserAblationExecutable --scenarioname AsymmetricPerimeterContractility/asymmetry0.2 --mutantname FewerDivisions --ID 58
./projects/SizeControl2015/apps/src/LaserAblationExecutable --scenarioname AsymmetricPerimeterContractility/asymmetry0.2 --mutantname WildType --ID 59
./projects/SizeControl2015/apps/src/LaserAblationExecutable --scenarioname AsymmetricPerimeterContractility/asymmetry0.2 --mutantname MoreDivisions --ID 59
./projects/SizeControl2015/apps/src/LaserAblationExecutable --scenarioname AsymmetricPerimeterContractility/asymmetry0.2 --mutantname FewerDivisions --ID 59
./projects/SizeControl2015/apps/src/LaserAblationExecutable --scenarioname AsymmetricPerimeterContractility/asymmetry0.2 --mutantname WildType --ID 60
./projects/SizeControl2015/apps/src/LaserAblationExecutable --scenarioname AsymmetricPerimeterContractility/asymmetry0.2 --mutantname MoreDivisions --ID 60
./projects/SizeControl2015/apps/src/LaserAblationExecutable --scenarioname AsymmetricPerimeterContractility/asymmetry0.2 --mutantname FewerDivisions --ID 60
./projects/SizeControl2015/apps/src/LaserAblationExecutable --scenarioname AsymmetricPerimeterContractility/asymmetry0.2 --mutantname WildType --ID 61
./projects/SizeControl2015/apps/src/LaserAblationExecutable --scenarioname AsymmetricPerimeterContractility/asymmetry0.2 --mutantname MoreDivisions --ID 61
./projects/SizeControl2015/apps/src/LaserAblationExecutable --scenarioname AsymmetricPerimeterContractility/asymmetry0.2 --mutantname FewerDivisions --ID 61
./projects/SizeControl2015/apps/src/LaserAblationExecutable --scenarioname AsymmetricPerimeterContractility/asymmetry0.2 --mutantname WildType --ID 62
./projects/SizeControl2015/apps/src/LaserAblationExecutable --scenarioname AsymmetricPerimeterContractility/asymmetry0.2 --mutantname MoreDivisions --ID 62
./projects/SizeControl2015/apps/src/LaserAblationExecutable --scenarioname AsymmetricPerimeterContractility/asymmetry0.2 --mutantname FewerDivisions --ID 62
./projects/SizeControl2015/apps/src/LaserAblationExecutable --scenarioname AsymmetricPerimeterContractility/asymmetry0.2 --mutantname WildType --ID 63
./projects/SizeControl2015/apps/src/LaserAblationExecutable --scenarioname AsymmetricPerimeterContractility/asymmetry0.2 --mutantname MoreDivisions --ID 63
./projects/SizeControl2015/apps/src/LaserAblationExecutable --scenarioname AsymmetricPerimeterContractility/asymmetry0.2 --mutantname FewerDivisions --ID 63
./projects/SizeControl2015/apps/src/LaserAblationExecutable --scenarioname AsymmetricPerimeterContractility/asymmetry0.2 --mutantname WildType --ID 64
./projects/SizeControl2015/apps/src/LaserAblationExecutable --scenarioname AsymmetricPerimeterContractility/asymmetry0.2 --mutantname MoreDivisions --ID 64
./projects/SizeControl2015/apps/src/LaserAblationExecutable --scenarioname AsymmetricPerimeterContractility/asymmetry0.2 --mutantname FewerDivisions --ID 64
./projects/SizeControl2015/apps/src/LaserAblationExecutable --scenarioname AsymmetricPerimeterContractility/asymmetry0.2 --mutantname WildType --ID 65
./projects/SizeControl2015/apps/src/LaserAblationExecutable --scenarioname AsymmetricPerimeterContractility/asymmetry0.2 --mutantname MoreDivisions --ID 65
./projects/SizeControl2015/apps/src/LaserAblationExecutable --scenarioname AsymmetricPerimeterContractility/asymmetry0.2 --mutantname FewerDivisions --ID 65
./projects/SizeControl2015/apps/src/LaserAblationExecutable --scenarioname AsymmetricPerimeterContractility/asymmetry0.2 --mutantname WildType --ID 66
./projects/SizeControl2015/apps/src/LaserAblationExecutable --scenarioname AsymmetricPerimeterContractility/asymmetry0.2 --mutantname MoreDivisions --ID 66
./projects/SizeControl2015/apps/src/LaserAblationExecutable --scenarioname AsymmetricPerimeterContractility/asymmetry0.2 --mutantname FewerDivisions --ID 66
./projects/SizeControl2015/apps/src/LaserAblationExecutable --scenarioname AsymmetricPerimeterContractility/asymmetry0.2 --mutantname WildType --ID 67
./projects/SizeControl2015/apps/src/LaserAblationExecutable --scenarioname AsymmetricPerimeterContractility/asymmetry0.2 --mutantname MoreDivisions --ID 67
./projects/SizeControl2015/apps/src/LaserAblationExecutable --scenarioname AsymmetricPerimeterContractility/asymmetry0.2 --mutantname FewerDivisions --ID 67
./projects/SizeControl2015/apps/src/LaserAblationExecutable --scenarioname AsymmetricPerimeterContractility/asymmetry0.2 --mutantname WildType --ID 68
./projects/SizeControl2015/apps/src/LaserAblationExecutable --scenarioname AsymmetricPerimeterContractility/asymmetry0.2 --mutantname MoreDivisions --ID 68
./projects/SizeControl2015/apps/src/LaserAblationExecutable --scenarioname AsymmetricPerimeterContractility/asymmetry0.2 --mutantname FewerDivisions --ID 68
./projects/SizeControl2015/apps/src/LaserAblationExecutable --scenarioname AsymmetricPerimeterContractility/asymmetry0.2 --mutantname WildType --ID 69
./projects/SizeControl2015/apps/src/LaserAblationExecutable --scenarioname AsymmetricPerimeterContractility/asymmetry0.2 --mutantname MoreDivisions --ID 69
./projects/SizeControl2015/apps/src/LaserAblationExecutable --scenarioname AsymmetricPerimeterContractility/asymmetry0.2 --mutantname FewerDivisions --ID 69
./projects/SizeControl2015/apps/src/LaserAblationExecutable --scenarioname AsymmetricPerimeterContractility/asymmetry0.2 --mutantname WildType --ID 70
./projects/SizeControl2015/apps/src/LaserAblationExecutable --scenarioname AsymmetricPerimeterContractility/asymmetry0.2 --mutantname MoreDivisions --ID 70
./projects/SizeControl2015/apps/src/LaserAblationExecutable --scenarioname AsymmetricPerimeterContractility/asymmetry0.2 --mutantname FewerDivisions --ID 70
./projects/SizeControl2015/apps/src/LaserAblationExecutable --scenarioname AsymmetricPerimeterContractility/asymmetry0.2 --mutantname WildType --ID 71
./projects/SizeControl2015/apps/src/LaserAblationExecutable --scenarioname AsymmetricPerimeterContractility/asymmetry0.2 --mutantname MoreDivisions --ID 71
./projects/SizeControl2015/apps/src/LaserAblationExecutable --scenarioname AsymmetricPerimeterContractility/asymmetry0.2 --mutantname FewerDivisions --ID 71
./projects/SizeControl2015/apps/src/LaserAblationExecutable --scenarioname AsymmetricPerimeterContractility/asymmetry0.2 --mutantname WildType --ID 72
./projects/SizeControl2015/apps/src/LaserAblationExecutable --scenarioname AsymmetricPerimeterContractility/asymmetry0.2 --mutantname MoreDivisions --ID 72
./projects/SizeControl2015/apps/src/LaserAblationExecutable --scenarioname AsymmetricPerimeterContractility/asymmetry0.2 --mutantname FewerDivisions --ID 72
./projects/SizeControl2015/apps/src/LaserAblationExecutable --scenarioname AsymmetricPerimeterContractility/asymmetry0.2 --mutantname WildType --ID 73
./projects/SizeControl2015/apps/src/LaserAblationExecutable --scenarioname AsymmetricPerimeterContractility/asymmetry0.2 --mutantname MoreDivisions --ID 73
./projects/SizeControl2015/apps/src/LaserAblationExecutable --scenarioname AsymmetricPerimeterContractility/asymmetry0.2 --mutantname FewerDivisions --ID 73
./projects/SizeControl2015/apps/src/LaserAblationExecutable --scenarioname AsymmetricPerimeterContractility/asymmetry0.2 --mutantname WildType --ID 74
./projects/SizeControl2015/apps/src/LaserAblationExecutable --scenarioname AsymmetricPerimeterContractility/asymmetry0.2 --mutantname MoreDivisions --ID 74
./projects/SizeControl2015/apps/src/LaserAblationExecutable --scenarioname AsymmetricPerimeterContractility/asymmetry0.2 --mutantname FewerDivisions --ID 74
./projects/SizeControl2015/apps/src/LaserAblationExecutable --scenarioname AsymmetricPerimeterContractility/asymmetry0.2 --mutantname WildType --ID 75
./projects/SizeControl2015/apps/src/LaserAblationExecutable --scenarioname AsymmetricPerimeterContractility/asymmetry0.2 --mutantname MoreDivisions --ID 75
./projects/SizeControl2015/apps/src/LaserAblationExecutable --scenarioname AsymmetricPerimeterContractility/asymmetry0.2 --mutantname FewerDivisions --ID 75
./projects/SizeControl2015/apps/src/LaserAblationExecutable --scenarioname AsymmetricPerimeterContractility/asymmetry0.2 --mutantname WildType --ID 76
./projects/SizeControl2015/apps/src/LaserAblationExecutable --scenarioname AsymmetricPerimeterContractility/asymmetry0.2 --mutantname MoreDivisions --ID 76
./projects/SizeControl2015/apps/src/LaserAblationExecutable --scenarioname AsymmetricPerimeterContractility/asymmetry0.2 --mutantname FewerDivisions --ID 76
./projects/SizeControl2015/apps/src/LaserAblationExecutable --scenarioname AsymmetricPerimeterContractility/asymmetry0.2 --mutantname WildType --ID 77
./projects/SizeControl2015/apps/src/LaserAblationExecutable --scenarioname AsymmetricPerimeterContractility/asymmetry0.2 --mutantname MoreDivisions --ID 77
./projects/SizeControl2015/apps/src/LaserAblationExecutable --scenarioname AsymmetricPerimeterContractility/asymmetry0.2 --mutantname FewerDivisions --ID 77
./projects/SizeControl2015/apps/src/LaserAblationExecutable --scenarioname AsymmetricPerimeterContractility/asymmetry0.2 --mutantname WildType --ID 78
./projects/SizeControl2015/apps/src/LaserAblationExecutable --scenarioname AsymmetricPerimeterContractility/asymmetry0.2 --mutantname MoreDivisions --ID 78
./projects/SizeControl2015/apps/src/LaserAblationExecutable --scenarioname AsymmetricPerimeterContractility/asymmetry0.2 --mutantname FewerDivisions --ID 78
./projects/SizeControl2015/apps/src/LaserAblationExecutable --scenarioname AsymmetricPerimeterContractility/asymmetry0.2 --mutantname WildType --ID 79
./projects/SizeControl2015/apps/src/LaserAblationExecutable --scenarioname AsymmetricPerimeterContractility/asymmetry0.2 --mutantname MoreDivisions --ID 79
./projects/SizeControl2015/apps/src/LaserAblationExecutable --scenarioname AsymmetricPerimeterContractility/asymmetry0.2 --mutantname FewerDivisions --ID 79
./projects/SizeControl2015/apps/src/LaserAblationExecutable --scenarioname AsymmetricPerimeterContractility/asymmetry0.2 --mutantname WildType --ID 80
./projects/SizeControl2015/apps/src/LaserAblationExecutable --scenarioname AsymmetricPerimeterContractility/asymmetry0.2 --mutantname MoreDivisions --ID 80
./projects/SizeControl2015/apps/src/LaserAblationExecutable --scenarioname AsymmetricPerimeterContractility/asymmetry0.2 --mutantname FewerDivisions --ID 80
./projects/SizeControl2015/apps/src/LaserAblationExecutable --scenarioname AsymmetricPerimeterContractility/asymmetry0.2 --mutantname WildType --ID 81
./projects/SizeControl2015/apps/src/LaserAblationExecutable --scenarioname AsymmetricPerimeterContractility/asymmetry0.2 --mutantname MoreDivisions --ID 81
./projects/SizeControl2015/apps/src/LaserAblationExecutable --scenarioname AsymmetricPerimeterContractility/asymmetry0.2 --mutantname FewerDivisions --ID 81
./projects/SizeControl2015/apps/src/LaserAblationExecutable --scenarioname AsymmetricPerimeterContractility/asymmetry0.2 --mutantname WildType --ID 82
./projects/SizeControl2015/apps/src/LaserAblationExecutable --scenarioname AsymmetricPerimeterContractility/asymmetry0.2 --mutantname MoreDivisions --ID 82
./projects/SizeControl2015/apps/src/LaserAblationExecutable --scenarioname AsymmetricPerimeterContractility/asymmetry0.2 --mutantname FewerDivisions --ID 82
./projects/SizeControl2015/apps/src/LaserAblationExecutable --scenarioname AsymmetricPerimeterContractility/asymmetry0.2 --mutantname WildType --ID 83
./projects/SizeControl2015/apps/src/LaserAblationExecutable --scenarioname AsymmetricPerimeterContractility/asymmetry0.2 --mutantname MoreDivisions --ID 83
./projects/SizeControl2015/apps/src/LaserAblationExecutable --scenarioname AsymmetricPerimeterContractility/asymmetry0.2 --mutantname FewerDivisions --ID 83
./projects/SizeControl2015/apps/src/LaserAblationExecutable --scenarioname AsymmetricPerimeterContractility/asymmetry0.2 --mutantname WildType --ID 84
./projects/SizeControl2015/apps/src/LaserAblationExecutable --scenarioname AsymmetricPerimeterContractility/asymmetry0.2 --mutantname MoreDivisions --ID 84
./projects/SizeControl2015/apps/src/LaserAblationExecutable --scenarioname AsymmetricPerimeterContractility/asymmetry0.2 --mutantname FewerDivisions --ID 84
./projects/SizeControl2015/apps/src/LaserAblationExecutable --scenarioname AsymmetricPerimeterContractility/asymmetry0.2 --mutantname WildType --ID 85
./projects/SizeControl2015/apps/src/LaserAblationExecutable --scenarioname AsymmetricPerimeterContractility/asymmetry0.2 --mutantname MoreDivisions --ID 85
./projects/SizeControl2015/apps/src/LaserAblationExecutable --scenarioname AsymmetricPerimeterContractility/asymmetry0.2 --mutantname FewerDivisions --ID 85
./projects/SizeControl2015/apps/src/LaserAblationExecutable --scenarioname AsymmetricPerimeterContractility/asymmetry0.2 --mutantname WildType --ID 86
./projects/SizeControl2015/apps/src/LaserAblationExecutable --scenarioname AsymmetricPerimeterContractility/asymmetry0.2 --mutantname MoreDivisions --ID 86
./projects/SizeControl2015/apps/src/LaserAblationExecutable --scenarioname AsymmetricPerimeterContractility/asymmetry0.2 --mutantname FewerDivisions --ID 86
./projects/SizeControl2015/apps/src/LaserAblationExecutable --scenarioname AsymmetricPerimeterContractility/asymmetry0.2 --mutantname WildType --ID 87
./projects/SizeControl2015/apps/src/LaserAblationExecutable --scenarioname AsymmetricPerimeterContractility/asymmetry0.2 --mutantname MoreDivisions --ID 87
./projects/SizeControl2015/apps/src/LaserAblationExecutable --scenarioname AsymmetricPerimeterContractility/asymmetry0.2 --mutantname FewerDivisions --ID 87
./projects/SizeControl2015/apps/src/LaserAblationExecutable --scenarioname AsymmetricPerimeterContractility/asymmetry0.2 --mutantname WildType --ID 88
./projects/SizeControl2015/apps/src/LaserAblationExecutable --scenarioname AsymmetricPerimeterContractility/asymmetry0.2 --mutantname MoreDivisions --ID 88
./projects/SizeControl2015/apps/src/LaserAblationExecutable --scenarioname AsymmetricPerimeterContractility/asymmetry0.2 --mutantname FewerDivisions --ID 88
./projects/SizeControl2015/apps/src/LaserAblationExecutable --scenarioname AsymmetricPerimeterContractility/asymmetry0.2 --mutantname WildType --ID 89
./projects/SizeControl2015/apps/src/LaserAblationExecutable --scenarioname AsymmetricPerimeterContractility/asymmetry0.2 --mutantname MoreDivisions --ID 89
./projects/SizeControl2015/apps/src/LaserAblationExecutable --scenarioname AsymmetricPerimeterContractility/asymmetry0.2 --mutantname FewerDivisions --ID 89
./projects/SizeControl2015/apps/src/LaserAblationExecutable --scenarioname AsymmetricPerimeterContractility/asymmetry0.2 --mutantname WildType --ID 90
./projects/SizeControl2015/apps/src/LaserAblationExecutable --scenarioname AsymmetricPerimeterContractility/asymmetry0.2 --mutantname MoreDivisions --ID 90
./projects/SizeControl2015/apps/src/LaserAblationExecutable --scenarioname AsymmetricPerimeterContractility/asymmetry0.2 --mutantname FewerDivisions --ID 90
./projects/SizeControl2015/apps/src/LaserAblationExecutable --scenarioname AsymmetricPerimeterContractility/asymmetry0.2 --mutantname WildType --ID 91
./projects/SizeControl2015/apps/src/LaserAblationExecutable --scenarioname AsymmetricPerimeterContractility/asymmetry0.2 --mutantname MoreDivisions --ID 91
./projects/SizeControl2015/apps/src/LaserAblationExecutable --scenarioname AsymmetricPerimeterContractility/asymmetry0.2 --mutantname FewerDivisions --ID 91
./projects/SizeControl2015/apps/src/LaserAblationExecutable --scenarioname AsymmetricPerimeterContractility/asymmetry0.2 --mutantname WildType --ID 92
./projects/SizeControl2015/apps/src/LaserAblationExecutable --scenarioname AsymmetricPerimeterContractility/asymmetry0.2 --mutantname MoreDivisions --ID 92
./projects/SizeControl2015/apps/src/LaserAblationExecutable --scenarioname AsymmetricPerimeterContractility/asymmetry0.2 --mutantname FewerDivisions --ID 92
./projects/SizeControl2015/apps/src/LaserAblationExecutable --scenarioname AsymmetricPerimeterContractility/asymmetry0.2 --mutantname WildType --ID 93
./projects/SizeControl2015/apps/src/LaserAblationExecutable --scenarioname AsymmetricPerimeterContractility/asymmetry0.2 --mutantname MoreDivisions --ID 93
./projects/SizeControl2015/apps/src/LaserAblationExecutable --scenarioname AsymmetricPerimeterContractility/asymmetry0.2 --mutantname FewerDivisions --ID 93
./projects/SizeControl2015/apps/src/LaserAblationExecutable --scenarioname AsymmetricPerimeterContractility/asymmetry0.2 --mutantname WildType --ID 94
./projects/SizeControl2015/apps/src/LaserAblationExecutable --scenarioname AsymmetricPerimeterContractility/asymmetry0.2 --mutantname MoreDivisions --ID 94
./projects/SizeControl2015/apps/src/LaserAblationExecutable --scenarioname AsymmetricPerimeterContractility/asymmetry0.2 --mutantname FewerDivisions --ID 94
./projects/SizeControl2015/apps/src/LaserAblationExecutable --scenarioname AsymmetricPerimeterContractility/asymmetry0.2 --mutantname WildType --ID 95
./projects/SizeControl2015/apps/src/LaserAblationExecutable --scenarioname AsymmetricPerimeterContractility/asymmetry0.2 --mutantname MoreDivisions --ID 95
./projects/SizeControl2015/apps/src/LaserAblationExecutable --scenarioname AsymmetricPerimeterContractility/asymmetry0.2 --mutantname FewerDivisions --ID 95
./projects/SizeControl2015/apps/src/LaserAblationExecutable --scenarioname AsymmetricPerimeterContractility/asymmetry0.2 --mutantname WildType --ID 96
./projects/SizeControl2015/apps/src/LaserAblationExecutable --scenarioname AsymmetricPerimeterContractility/asymmetry0.2 --mutantname MoreDivisions --ID 96
./projects/SizeControl2015/apps/src/LaserAblationExecutable --scenarioname AsymmetricPerimeterContractility/asymmetry0.2 --mutantname FewerDivisions --ID 96
./projects/SizeControl2015/apps/src/LaserAblationExecutable --scenarioname AsymmetricPerimeterContractility/asymmetry0.2 --mutantname WildType --ID 97
./projects/SizeControl2015/apps/src/LaserAblationExecutable --scenarioname AsymmetricPerimeterContractility/asymmetry0.2 --mutantname MoreDivisions --ID 97
./projects/SizeControl2015/apps/src/LaserAblationExecutable --scenarioname AsymmetricPerimeterContractility/asymmetry0.2 --mutantname FewerDivisions --ID 97
./projects/SizeControl2015/apps/src/LaserAblationExecutable --scenarioname AsymmetricPerimeterContractility/asymmetry0.2 --mutantname WildType --ID 98
./projects/SizeControl2015/apps/src/LaserAblationExecutable --scenarioname AsymmetricPerimeterContractility/asymmetry0.2 --mutantname MoreDivisions --ID 98
./projects/SizeControl2015/apps/src/LaserAblationExecutable --scenarioname AsymmetricPerimeterContractility/asymmetry0.2 --mutantname FewerDivisions --ID 98
./projects/SizeControl2015/apps/src/LaserAblationExecutable --scenarioname AsymmetricPerimeterContractility/asymmetry0.2 --mutantname WildType --ID 99
./projects/SizeControl2015/apps/src/LaserAblationExecutable --scenarioname AsymmetricPerimeterContractility/asymmetry0.2 --mutantname MoreDivisions --ID 99
./projects/SizeControl2015/apps/src/LaserAblationExecutable --scenarioname AsymmetricPerimeterContractility/asymmetry0.2 --mutantname FewerDivisions --ID 99
./projects/SizeControl2015/apps/src/LaserAblationExecutable --scenarioname AsymmetricPerimeterContractility/asymmetry0.2 --mutantname WildType --ID 100
./projects/SizeControl2015/apps/src/LaserAblationExecutable --scenarioname AsymmetricPerimeterContractility/asymmetry0.2 --mutantname MoreDivisions --ID 100
./projects/SizeControl2015/apps/src/LaserAblationExecutable --scenarioname AsymmetricPerimeterContractility/asymmetry0.2 --mutantname FewerDivisions --ID 100
./projects/SizeControl2015/apps/src/LaserAblationExecutable --scenarioname AsymmetricLineTension/asymmetry0.2 --mutantname WildType --ID 1
./projects/SizeControl2015/apps/src/LaserAblationExecutable --scenarioname AsymmetricLineTension/asymmetry0.2 --mutantname MoreDivisions --ID 1
./projects/SizeControl2015/apps/src/LaserAblationExecutable --scenarioname AsymmetricLineTension/asymmetry0.2 --mutantname FewerDivisions --ID 1
./projects/SizeControl2015/apps/src/LaserAblationExecutable --scenarioname AsymmetricLineTension/asymmetry0.2 --mutantname WildType --ID 2
./projects/SizeControl2015/apps/src/LaserAblationExecutable --scenarioname AsymmetricLineTension/asymmetry0.2 --mutantname MoreDivisions --ID 2
./projects/SizeControl2015/apps/src/LaserAblationExecutable --scenarioname AsymmetricLineTension/asymmetry0.2 --mutantname FewerDivisions --ID 2
./projects/SizeControl2015/apps/src/LaserAblationExecutable --scenarioname AsymmetricLineTension/asymmetry0.2 --mutantname WildType --ID 3
./projects/SizeControl2015/apps/src/LaserAblationExecutable --scenarioname AsymmetricLineTension/asymmetry0.2 --mutantname MoreDivisions --ID 3
./projects/SizeControl2015/apps/src/LaserAblationExecutable --scenarioname AsymmetricLineTension/asymmetry0.2 --mutantname FewerDivisions --ID 3
./projects/SizeControl2015/apps/src/LaserAblationExecutable --scenarioname AsymmetricLineTension/asymmetry0.2 --mutantname WildType --ID 4
./projects/SizeControl2015/apps/src/LaserAblationExecutable --scenarioname AsymmetricLineTension/asymmetry0.2 --mutantname MoreDivisions --ID 4
./projects/SizeControl2015/apps/src/LaserAblationExecutable --scenarioname AsymmetricLineTension/asymmetry0.2 --mutantname FewerDivisions --ID 4
./projects/SizeControl2015/apps/src/LaserAblationExecutable --scenarioname AsymmetricLineTension/asymmetry0.2 --mutantname WildType --ID 5
./projects/SizeControl2015/apps/src/LaserAblationExecutable --scenarioname AsymmetricLineTension/asymmetry0.2 --mutantname MoreDivisions --ID 5
./projects/SizeControl2015/apps/src/LaserAblationExecutable --scenarioname AsymmetricLineTension/asymmetry0.2 --mutantname FewerDivisions --ID 5
./projects/SizeControl2015/apps/src/LaserAblationExecutable --scenarioname AsymmetricLineTension/asymmetry0.2 --mutantname WildType --ID 6
./projects/SizeControl2015/apps/src/LaserAblationExecutable --scenarioname AsymmetricLineTension/asymmetry0.2 --mutantname MoreDivisions --ID 6
./projects/SizeControl2015/apps/src/LaserAblationExecutable --scenarioname AsymmetricLineTension/asymmetry0.2 --mutantname FewerDivisions --ID 6
./projects/SizeControl2015/apps/src/LaserAblationExecutable --scenarioname AsymmetricLineTension/asymmetry0.2 --mutantname WildType --ID 7
./projects/SizeControl2015/apps/src/LaserAblationExecutable --scenarioname AsymmetricLineTension/asymmetry0.2 --mutantname MoreDivisions --ID 7
./projects/SizeControl2015/apps/src/LaserAblationExecutable --scenarioname AsymmetricLineTension/asymmetry0.2 --mutantname FewerDivisions --ID 7
./projects/SizeControl2015/apps/src/LaserAblationExecutable --scenarioname AsymmetricLineTension/asymmetry0.2 --mutantname WildType --ID 8
./projects/SizeControl2015/apps/src/LaserAblationExecutable --scenarioname AsymmetricLineTension/asymmetry0.2 --mutantname MoreDivisions --ID 8
./projects/SizeControl2015/apps/src/LaserAblationExecutable --scenarioname AsymmetricLineTension/asymmetry0.2 --mutantname FewerDivisions --ID 8
./projects/SizeControl2015/apps/src/LaserAblationExecutable --scenarioname AsymmetricLineTension/asymmetry0.2 --mutantname WildType --ID 9
./projects/SizeControl2015/apps/src/LaserAblationExecutable --scenarioname AsymmetricLineTension/asymmetry0.2 --mutantname MoreDivisions --ID 9
./projects/SizeControl2015/apps/src/LaserAblationExecutable --scenarioname AsymmetricLineTension/asymmetry0.2 --mutantname FewerDivisions --ID 9
./projects/SizeControl2015/apps/src/LaserAblationExecutable --scenarioname AsymmetricLineTension/asymmetry0.2 --mutantname WildType --ID 10
./projects/SizeControl2015/apps/src/LaserAblationExecutable --scenarioname AsymmetricLineTension/asymmetry0.2 --mutantname MoreDivisions --ID 10
./projects/SizeControl2015/apps/src/LaserAblationExecutable --scenarioname AsymmetricLineTension/asymmetry0.2 --mutantname FewerDivisions --ID 10
./projects/SizeControl2015/apps/src/LaserAblationExecutable --scenarioname AsymmetricLineTension/asymmetry0.2 --mutantname WildType --ID 11
./projects/SizeControl2015/apps/src/LaserAblationExecutable --scenarioname AsymmetricLineTension/asymmetry0.2 --mutantname MoreDivisions --ID 11
./projects/SizeControl2015/apps/src/LaserAblationExecutable --scenarioname AsymmetricLineTension/asymmetry0.2 --mutantname FewerDivisions --ID 11
./projects/SizeControl2015/apps/src/LaserAblationExecutable --scenarioname AsymmetricLineTension/asymmetry0.2 --mutantname WildType --ID 12
./projects/SizeControl2015/apps/src/LaserAblationExecutable --scenarioname AsymmetricLineTension/asymmetry0.2 --mutantname MoreDivisions --ID 12
./projects/SizeControl2015/apps/src/LaserAblationExecutable --scenarioname AsymmetricLineTension/asymmetry0.2 --mutantname FewerDivisions --ID 12
./projects/SizeControl2015/apps/src/LaserAblationExecutable --scenarioname AsymmetricLineTension/asymmetry0.2 --mutantname WildType --ID 13
./projects/SizeControl2015/apps/src/LaserAblationExecutable --scenarioname AsymmetricLineTension/asymmetry0.2 --mutantname MoreDivisions --ID 13
./projects/SizeControl2015/apps/src/LaserAblationExecutable --scenarioname AsymmetricLineTension/asymmetry0.2 --mutantname FewerDivisions --ID 13
./projects/SizeControl2015/apps/src/LaserAblationExecutable --scenarioname AsymmetricLineTension/asymmetry0.2 --mutantname WildType --ID 14
./projects/SizeControl2015/apps/src/LaserAblationExecutable --scenarioname AsymmetricLineTension/asymmetry0.2 --mutantname MoreDivisions --ID 14
./projects/SizeControl2015/apps/src/LaserAblationExecutable --scenarioname AsymmetricLineTension/asymmetry0.2 --mutantname FewerDivisions --ID 14
./projects/SizeControl2015/apps/src/LaserAblationExecutable --scenarioname AsymmetricLineTension/asymmetry0.2 --mutantname WildType --ID 15
./projects/SizeControl2015/apps/src/LaserAblationExecutable --scenarioname AsymmetricLineTension/asymmetry0.2 --mutantname MoreDivisions --ID 15
./projects/SizeControl2015/apps/src/LaserAblationExecutable --scenarioname AsymmetricLineTension/asymmetry0.2 --mutantname FewerDivisions --ID 15
./projects/SizeControl2015/apps/src/LaserAblationExecutable --scenarioname AsymmetricLineTension/asymmetry0.2 --mutantname WildType --ID 16
./projects/SizeControl2015/apps/src/LaserAblationExecutable --scenarioname AsymmetricLineTension/asymmetry0.2 --mutantname MoreDivisions --ID 16
./projects/SizeControl2015/apps/src/LaserAblationExecutable --scenarioname AsymmetricLineTension/asymmetry0.2 --mutantname FewerDivisions --ID 16
./projects/SizeControl2015/apps/src/LaserAblationExecutable --scenarioname AsymmetricLineTension/asymmetry0.2 --mutantname WildType --ID 17
./projects/SizeControl2015/apps/src/LaserAblationExecutable --scenarioname AsymmetricLineTension/asymmetry0.2 --mutantname MoreDivisions --ID 17
./projects/SizeControl2015/apps/src/LaserAblationExecutable --scenarioname AsymmetricLineTension/asymmetry0.2 --mutantname FewerDivisions --ID 17
./projects/SizeControl2015/apps/src/LaserAblationExecutable --scenarioname AsymmetricLineTension/asymmetry0.2 --mutantname WildType --ID 18
./projects/SizeControl2015/apps/src/LaserAblationExecutable --scenarioname AsymmetricLineTension/asymmetry0.2 --mutantname MoreDivisions --ID 18
./projects/SizeControl2015/apps/src/LaserAblationExecutable --scenarioname AsymmetricLineTension/asymmetry0.2 --mutantname FewerDivisions --ID 18
./projects/SizeControl2015/apps/src/LaserAblationExecutable --scenarioname AsymmetricLineTension/asymmetry0.2 --mutantname WildType --ID 19
./projects/SizeControl2015/apps/src/LaserAblationExecutable --scenarioname AsymmetricLineTension/asymmetry0.2 --mutantname MoreDivisions --ID 19
./projects/SizeControl2015/apps/src/LaserAblationExecutable --scenarioname AsymmetricLineTension/asymmetry0.2 --mutantname FewerDivisions --ID 19
./projects/SizeControl2015/apps/src/LaserAblationExecutable --scenarioname AsymmetricLineTension/asymmetry0.2 --mutantname WildType --ID 20
./projects/SizeControl2015/apps/src/LaserAblationExecutable --scenarioname AsymmetricLineTension/asymmetry0.2 --mutantname MoreDivisions --ID 20
./projects/SizeControl2015/apps/src/LaserAblationExecutable --scenarioname AsymmetricLineTension/asymmetry0.2 --mutantname FewerDivisions --ID 20
./projects/SizeControl2015/apps/src/LaserAblationExecutable --scenarioname AsymmetricLineTension/asymmetry0.2 --mutantname WildType --ID 21
./projects/SizeControl2015/apps/src/LaserAblationExecutable --scenarioname AsymmetricLineTension/asymmetry0.2 --mutantname MoreDivisions --ID 21
./projects/SizeControl2015/apps/src/LaserAblationExecutable --scenarioname AsymmetricLineTension/asymmetry0.2 --mutantname FewerDivisions --ID 21
./projects/SizeControl2015/apps/src/LaserAblationExecutable --scenarioname AsymmetricLineTension/asymmetry0.2 --mutantname WildType --ID 22
./projects/SizeControl2015/apps/src/LaserAblationExecutable --scenarioname AsymmetricLineTension/asymmetry0.2 --mutantname MoreDivisions --ID 22
./projects/SizeControl2015/apps/src/LaserAblationExecutable --scenarioname AsymmetricLineTension/asymmetry0.2 --mutantname FewerDivisions --ID 22
./projects/SizeControl2015/apps/src/LaserAblationExecutable --scenarioname AsymmetricLineTension/asymmetry0.2 --mutantname WildType --ID 23
./projects/SizeControl2015/apps/src/LaserAblationExecutable --scenarioname AsymmetricLineTension/asymmetry0.2 --mutantname MoreDivisions --ID 23
./projects/SizeControl2015/apps/src/LaserAblationExecutable --scenarioname AsymmetricLineTension/asymmetry0.2 --mutantname FewerDivisions --ID 23
./projects/SizeControl2015/apps/src/LaserAblationExecutable --scenarioname AsymmetricLineTension/asymmetry0.2 --mutantname WildType --ID 24
./projects/SizeControl2015/apps/src/LaserAblationExecutable --scenarioname AsymmetricLineTension/asymmetry0.2 --mutantname MoreDivisions --ID 24
./projects/SizeControl2015/apps/src/LaserAblationExecutable --scenarioname AsymmetricLineTension/asymmetry0.2 --mutantname FewerDivisions --ID 24
./projects/SizeControl2015/apps/src/LaserAblationExecutable --scenarioname AsymmetricLineTension/asymmetry0.2 --mutantname WildType --ID 25
./projects/SizeControl2015/apps/src/LaserAblationExecutable --scenarioname AsymmetricLineTension/asymmetry0.2 --mutantname MoreDivisions --ID 25
./projects/SizeControl2015/apps/src/LaserAblationExecutable --scenarioname AsymmetricLineTension/asymmetry0.2 --mutantname FewerDivisions --ID 25
./projects/SizeControl2015/apps/src/LaserAblationExecutable --scenarioname AsymmetricLineTension/asymmetry0.2 --mutantname WildType --ID 26
./projects/SizeControl2015/apps/src/LaserAblationExecutable --scenarioname AsymmetricLineTension/asymmetry0.2 --mutantname MoreDivisions --ID 26
./projects/SizeControl2015/apps/src/LaserAblationExecutable --scenarioname AsymmetricLineTension/asymmetry0.2 --mutantname FewerDivisions --ID 26
./projects/SizeControl2015/apps/src/LaserAblationExecutable --scenarioname AsymmetricLineTension/asymmetry0.2 --mutantname WildType --ID 27
./projects/SizeControl2015/apps/src/LaserAblationExecutable --scenarioname AsymmetricLineTension/asymmetry0.2 --mutantname MoreDivisions --ID 27
./projects/SizeControl2015/apps/src/LaserAblationExecutable --scenarioname AsymmetricLineTension/asymmetry0.2 --mutantname FewerDivisions --ID 27
./projects/SizeControl2015/apps/src/LaserAblationExecutable --scenarioname AsymmetricLineTension/asymmetry0.2 --mutantname WildType --ID 28
./projects/SizeControl2015/apps/src/LaserAblationExecutable --scenarioname AsymmetricLineTension/asymmetry0.2 --mutantname MoreDivisions --ID 28
./projects/SizeControl2015/apps/src/LaserAblationExecutable --scenarioname AsymmetricLineTension/asymmetry0.2 --mutantname FewerDivisions --ID 28
./projects/SizeControl2015/apps/src/LaserAblationExecutable --scenarioname AsymmetricLineTension/asymmetry0.2 --mutantname WildType --ID 29
./projects/SizeControl2015/apps/src/LaserAblationExecutable --scenarioname AsymmetricLineTension/asymmetry0.2 --mutantname MoreDivisions --ID 29
./projects/SizeControl2015/apps/src/LaserAblationExecutable --scenarioname AsymmetricLineTension/asymmetry0.2 --mutantname FewerDivisions --ID 29
./projects/SizeControl2015/apps/src/LaserAblationExecutable --scenarioname AsymmetricLineTension/asymmetry0.2 --mutantname WildType --ID 30
./projects/SizeControl2015/apps/src/LaserAblationExecutable --scenarioname AsymmetricLineTension/asymmetry0.2 --mutantname MoreDivisions --ID 30
./projects/SizeControl2015/apps/src/LaserAblationExecutable --scenarioname AsymmetricLineTension/asymmetry0.2 --mutantname FewerDivisions --ID 30
./projects/SizeControl2015/apps/src/LaserAblationExecutable --scenarioname AsymmetricLineTension/asymmetry0.2 --mutantname WildType --ID 31
./projects/SizeControl2015/apps/src/LaserAblationExecutable --scenarioname AsymmetricLineTension/asymmetry0.2 --mutantname MoreDivisions --ID 31
./projects/SizeControl2015/apps/src/LaserAblationExecutable --scenarioname AsymmetricLineTension/asymmetry0.2 --mutantname FewerDivisions --ID 31
./projects/SizeControl2015/apps/src/LaserAblationExecutable --scenarioname AsymmetricLineTension/asymmetry0.2 --mutantname WildType --ID 32
./projects/SizeControl2015/apps/src/LaserAblationExecutable --scenarioname AsymmetricLineTension/asymmetry0.2 --mutantname MoreDivisions --ID 32
./projects/SizeControl2015/apps/src/LaserAblationExecutable --scenarioname AsymmetricLineTension/asymmetry0.2 --mutantname FewerDivisions --ID 32
./projects/SizeControl2015/apps/src/LaserAblationExecutable --scenarioname AsymmetricLineTension/asymmetry0.2 --mutantname WildType --ID 33
./projects/SizeControl2015/apps/src/LaserAblationExecutable --scenarioname AsymmetricLineTension/asymmetry0.2 --mutantname MoreDivisions --ID 33
./projects/SizeControl2015/apps/src/LaserAblationExecutable --scenarioname AsymmetricLineTension/asymmetry0.2 --mutantname FewerDivisions --ID 33
./projects/SizeControl2015/apps/src/LaserAblationExecutable --scenarioname AsymmetricLineTension/asymmetry0.2 --mutantname WildType --ID 34
./projects/SizeControl2015/apps/src/LaserAblationExecutable --scenarioname AsymmetricLineTension/asymmetry0.2 --mutantname MoreDivisions --ID 34
./projects/SizeControl2015/apps/src/LaserAblationExecutable --scenarioname AsymmetricLineTension/asymmetry0.2 --mutantname FewerDivisions --ID 34
./projects/SizeControl2015/apps/src/LaserAblationExecutable --scenarioname AsymmetricLineTension/asymmetry0.2 --mutantname WildType --ID 35
./projects/SizeControl2015/apps/src/LaserAblationExecutable --scenarioname AsymmetricLineTension/asymmetry0.2 --mutantname MoreDivisions --ID 35
./projects/SizeControl2015/apps/src/LaserAblationExecutable --scenarioname AsymmetricLineTension/asymmetry0.2 --mutantname FewerDivisions --ID 35
./projects/SizeControl2015/apps/src/LaserAblationExecutable --scenarioname AsymmetricLineTension/asymmetry0.2 --mutantname WildType --ID 36
./projects/SizeControl2015/apps/src/LaserAblationExecutable --scenarioname AsymmetricLineTension/asymmetry0.2 --mutantname MoreDivisions --ID 36
./projects/SizeControl2015/apps/src/LaserAblationExecutable --scenarioname AsymmetricLineTension/asymmetry0.2 --mutantname FewerDivisions --ID 36
./projects/SizeControl2015/apps/src/LaserAblationExecutable --scenarioname AsymmetricLineTension/asymmetry0.2 --mutantname WildType --ID 37
./projects/SizeControl2015/apps/src/LaserAblationExecutable --scenarioname AsymmetricLineTension/asymmetry0.2 --mutantname MoreDivisions --ID 37
./projects/SizeControl2015/apps/src/LaserAblationExecutable --scenarioname AsymmetricLineTension/asymmetry0.2 --mutantname FewerDivisions --ID 37
./projects/SizeControl2015/apps/src/LaserAblationExecutable --scenarioname AsymmetricLineTension/asymmetry0.2 --mutantname WildType --ID 38
./projects/SizeControl2015/apps/src/LaserAblationExecutable --scenarioname AsymmetricLineTension/asymmetry0.2 --mutantname MoreDivisions --ID 38
./projects/SizeControl2015/apps/src/LaserAblationExecutable --scenarioname AsymmetricLineTension/asymmetry0.2 --mutantname FewerDivisions --ID 38
./projects/SizeControl2015/apps/src/LaserAblationExecutable --scenarioname AsymmetricLineTension/asymmetry0.2 --mutantname WildType --ID 39
./projects/SizeControl2015/apps/src/LaserAblationExecutable --scenarioname AsymmetricLineTension/asymmetry0.2 --mutantname MoreDivisions --ID 39
./projects/SizeControl2015/apps/src/LaserAblationExecutable --scenarioname AsymmetricLineTension/asymmetry0.2 --mutantname FewerDivisions --ID 39
./projects/SizeControl2015/apps/src/LaserAblationExecutable --scenarioname AsymmetricLineTension/asymmetry0.2 --mutantname WildType --ID 40
./projects/SizeControl2015/apps/src/LaserAblationExecutable --scenarioname AsymmetricLineTension/asymmetry0.2 --mutantname MoreDivisions --ID 40
./projects/SizeControl2015/apps/src/LaserAblationExecutable --scenarioname AsymmetricLineTension/asymmetry0.2 --mutantname FewerDivisions --ID 40
./projects/SizeControl2015/apps/src/LaserAblationExecutable --scenarioname AsymmetricLineTension/asymmetry0.2 --mutantname WildType --ID 41
./projects/SizeControl2015/apps/src/LaserAblationExecutable --scenarioname AsymmetricLineTension/asymmetry0.2 --mutantname MoreDivisions --ID 41
./projects/SizeControl2015/apps/src/LaserAblationExecutable --scenarioname AsymmetricLineTension/asymmetry0.2 --mutantname FewerDivisions --ID 41
./projects/SizeControl2015/apps/src/LaserAblationExecutable --scenarioname AsymmetricLineTension/asymmetry0.2 --mutantname WildType --ID 42
./projects/SizeControl2015/apps/src/LaserAblationExecutable --scenarioname AsymmetricLineTension/asymmetry0.2 --mutantname MoreDivisions --ID 42
./projects/SizeControl2015/apps/src/LaserAblationExecutable --scenarioname AsymmetricLineTension/asymmetry0.2 --mutantname FewerDivisions --ID 42
./projects/SizeControl2015/apps/src/LaserAblationExecutable --scenarioname AsymmetricLineTension/asymmetry0.2 --mutantname WildType --ID 43
./projects/SizeControl2015/apps/src/LaserAblationExecutable --scenarioname AsymmetricLineTension/asymmetry0.2 --mutantname MoreDivisions --ID 43
./projects/SizeControl2015/apps/src/LaserAblationExecutable --scenarioname AsymmetricLineTension/asymmetry0.2 --mutantname FewerDivisions --ID 43
./projects/SizeControl2015/apps/src/LaserAblationExecutable --scenarioname AsymmetricLineTension/asymmetry0.2 --mutantname WildType --ID 44
./projects/SizeControl2015/apps/src/LaserAblationExecutable --scenarioname AsymmetricLineTension/asymmetry0.2 --mutantname MoreDivisions --ID 44
./projects/SizeControl2015/apps/src/LaserAblationExecutable --scenarioname AsymmetricLineTension/asymmetry0.2 --mutantname FewerDivisions --ID 44
./projects/SizeControl2015/apps/src/LaserAblationExecutable --scenarioname AsymmetricLineTension/asymmetry0.2 --mutantname WildType --ID 45
./projects/SizeControl2015/apps/src/LaserAblationExecutable --scenarioname AsymmetricLineTension/asymmetry0.2 --mutantname MoreDivisions --ID 45
./projects/SizeControl2015/apps/src/LaserAblationExecutable --scenarioname AsymmetricLineTension/asymmetry0.2 --mutantname FewerDivisions --ID 45
./projects/SizeControl2015/apps/src/LaserAblationExecutable --scenarioname AsymmetricLineTension/asymmetry0.2 --mutantname WildType --ID 46
./projects/SizeControl2015/apps/src/LaserAblationExecutable --scenarioname AsymmetricLineTension/asymmetry0.2 --mutantname MoreDivisions --ID 46
./projects/SizeControl2015/apps/src/LaserAblationExecutable --scenarioname AsymmetricLineTension/asymmetry0.2 --mutantname FewerDivisions --ID 46
./projects/SizeControl2015/apps/src/LaserAblationExecutable --scenarioname AsymmetricLineTension/asymmetry0.2 --mutantname WildType --ID 47
./projects/SizeControl2015/apps/src/LaserAblationExecutable --scenarioname AsymmetricLineTension/asymmetry0.2 --mutantname MoreDivisions --ID 47
./projects/SizeControl2015/apps/src/LaserAblationExecutable --scenarioname AsymmetricLineTension/asymmetry0.2 --mutantname FewerDivisions --ID 47
./projects/SizeControl2015/apps/src/LaserAblationExecutable --scenarioname AsymmetricLineTension/asymmetry0.2 --mutantname WildType --ID 48
./projects/SizeControl2015/apps/src/LaserAblationExecutable --scenarioname AsymmetricLineTension/asymmetry0.2 --mutantname MoreDivisions --ID 48
./projects/SizeControl2015/apps/src/LaserAblationExecutable --scenarioname AsymmetricLineTension/asymmetry0.2 --mutantname FewerDivisions --ID 48
./projects/SizeControl2015/apps/src/LaserAblationExecutable --scenarioname AsymmetricLineTension/asymmetry0.2 --mutantname WildType --ID 49
./projects/SizeControl2015/apps/src/LaserAblationExecutable --scenarioname AsymmetricLineTension/asymmetry0.2 --mutantname MoreDivisions --ID 49
./projects/SizeControl2015/apps/src/LaserAblationExecutable --scenarioname AsymmetricLineTension/asymmetry0.2 --mutantname FewerDivisions --ID 49
./projects/SizeControl2015/apps/src/LaserAblationExecutable --scenarioname AsymmetricLineTension/asymmetry0.2 --mutantname WildType --ID 50
./projects/SizeControl2015/apps/src/LaserAblationExecutable --scenarioname AsymmetricLineTension/asymmetry0.2 --mutantname MoreDivisions --ID 50
./projects/SizeControl2015/apps/src/LaserAblationExecutable --scenarioname AsymmetricLineTension/asymmetry0.2 --mutantname FewerDivisions --ID 50
./projects/SizeControl2015/apps/src/LaserAblationExecutable --scenarioname AsymmetricLineTension/asymmetry0.2 --mutantname WildType --ID 51
./projects/SizeControl2015/apps/src/LaserAblationExecutable --scenarioname AsymmetricLineTension/asymmetry0.2 --mutantname MoreDivisions --ID 51
./projects/SizeControl2015/apps/src/LaserAblationExecutable --scenarioname AsymmetricLineTension/asymmetry0.2 --mutantname FewerDivisions --ID 51
./projects/SizeControl2015/apps/src/LaserAblationExecutable --scenarioname AsymmetricLineTension/asymmetry0.2 --mutantname WildType --ID 52
./projects/SizeControl2015/apps/src/LaserAblationExecutable --scenarioname AsymmetricLineTension/asymmetry0.2 --mutantname MoreDivisions --ID 52
./projects/SizeControl2015/apps/src/LaserAblationExecutable --scenarioname AsymmetricLineTension/asymmetry0.2 --mutantname FewerDivisions --ID 52
./projects/SizeControl2015/apps/src/LaserAblationExecutable --scenarioname AsymmetricLineTension/asymmetry0.2 --mutantname WildType --ID 53
./projects/SizeControl2015/apps/src/LaserAblationExecutable --scenarioname AsymmetricLineTension/asymmetry0.2 --mutantname MoreDivisions --ID 53
./projects/SizeControl2015/apps/src/LaserAblationExecutable --scenarioname AsymmetricLineTension/asymmetry0.2 --mutantname FewerDivisions --ID 53
./projects/SizeControl2015/apps/src/LaserAblationExecutable --scenarioname AsymmetricLineTension/asymmetry0.2 --mutantname WildType --ID 54
./projects/SizeControl2015/apps/src/LaserAblationExecutable --scenarioname AsymmetricLineTension/asymmetry0.2 --mutantname MoreDivisions --ID 54
./projects/SizeControl2015/apps/src/LaserAblationExecutable --scenarioname AsymmetricLineTension/asymmetry0.2 --mutantname FewerDivisions --ID 54
./projects/SizeControl2015/apps/src/LaserAblationExecutable --scenarioname AsymmetricLineTension/asymmetry0.2 --mutantname WildType --ID 55
./projects/SizeControl2015/apps/src/LaserAblationExecutable --scenarioname AsymmetricLineTension/asymmetry0.2 --mutantname MoreDivisions --ID 55
./projects/SizeControl2015/apps/src/LaserAblationExecutable --scenarioname AsymmetricLineTension/asymmetry0.2 --mutantname FewerDivisions --ID 55
./projects/SizeControl2015/apps/src/LaserAblationExecutable --scenarioname AsymmetricLineTension/asymmetry0.2 --mutantname WildType --ID 56
./projects/SizeControl2015/apps/src/LaserAblationExecutable --scenarioname AsymmetricLineTension/asymmetry0.2 --mutantname MoreDivisions --ID 56
./projects/SizeControl2015/apps/src/LaserAblationExecutable --scenarioname AsymmetricLineTension/asymmetry0.2 --mutantname FewerDivisions --ID 56
./projects/SizeControl2015/apps/src/LaserAblationExecutable --scenarioname AsymmetricLineTension/asymmetry0.2 --mutantname WildType --ID 57
./projects/SizeControl2015/apps/src/LaserAblationExecutable --scenarioname AsymmetricLineTension/asymmetry0.2 --mutantname MoreDivisions --ID 57
./projects/SizeControl2015/apps/src/LaserAblationExecutable --scenarioname AsymmetricLineTension/asymmetry0.2 --mutantname FewerDivisions --ID 57
[truncated: 234,393 more chars]
