# Supplementary material for: Capabilities and Limitations of Tissue Size Control through Passive Mechanical Forces
Source: PLoS Comput Biol. 2015 Dec 29;11(12):e1004679. doi: 10.1371/journal.pcbi.1004679 (PMC4703071; doi:10.1371/journal.pcbi.1004679)
Supplement: S1 Software — A thoroughly documented example of how to run the code is provided in the file README.txt. (ZIP) [file pcbi.1004679.s001.zip › SizeControl2015/README.txt]

/*

Copyright (c) 2005-2015, University of Oxford.
All rights reserved.

University of Oxford means the Chancellor, Masters and Scholars of the
University of Oxford, having an administrative office at Wellington
Square, Oxford OX1 2JD, UK.

This file is part of Chaste.

Redistribution and use in source and binary forms, with or without
modification, are permitted provided that the following conditions are met:
 * Redistributions of source code must retain the above copyright notice,
   this list of conditions and the following disclaimer.
 * Redistributions in binary form must reproduce the above copyright notice,
   this list of conditions and the following disclaimer in the documentation
   and/or other materials provided with the distribution.
 * Neither the name of the University of Oxford nor the names of its
   contributors may be used to endorse or promote products derived from this
   software without specific prior written permission.

THIS SOFTWARE IS PROVIDED BY THE COPYRIGHT HOLDERS AND CONTRIBUTORS "AS IS"
AND ANY EXPRESS OR IMPLIED WARRANTIES, INCLUDING, BUT NOT LIMITED TO, THE
IMPLIED WARRANTIES OF MERCHANTABILITY AND FITNESS FOR A PARTICULAR PURPOSE
ARE DISCLAIMED. IN NO EVENT SHALL THE COPYRIGHT HOLDER OR CONTRIBUTORS BE
LIABLE FOR ANY DIRECT, INDIRECT, INCIDENTAL, SPECIAL, EXEMPLARY, OR
CONSEQUENTIAL DAMAGES (INCLUDING, BUT NOT LIMITED TO, PROCUREMENT OF SUBSTITUTE
GOODS OR SERVICES; LOSS OF USE, DATA, OR PROFITS; OR BUSINESS INTERRUPTION)
HOWEVER CAUSED AND ON ANY THEORY OF LIABILITY, WHETHER IN CONTRACT, STRICT
LIABILITY, OR TORT (INCLUDING NEGLIGENCE OR OTHERWISE) ARISING IN ANY WAY OUT
OF THE USE OF THIS SOFTWARE, EVEN IF ADVISED OF THE POSSIBILITY OF SUCH DAMAGE.

*/

CHASTE SIZECONTROL2015 PROJECT FOLDER

This README is divided into three sections:

1. File structure
2. Compiling the code
3. Running the code

#####################################################################
1. FILE STRUCTURE 

This folder contains a collection of files which use the central chaste code to 
recreate the results presented in our manuscript 

"The Capabilities and Limitations of Tissue Size Control Through Passive Mechanical Forces"

There are three folders - build, src, and apps. 

The <build> folder will contain the libraries that you compile and can be ignored.

The <src> folder contains a number of .hpp and .cpp files defining classes that are
required to compile the executables for this project.

The <apps> folder contains python scripts and code to generate executables
for running the simulations in this project, and to analyse them.

######################################################################
2. COMPILING THE CODE

In order to reproduce the complete paper results we recommend performing the 
following steps on a HPC cluster

a) Install Chaste and check out the current developer version of the code. You find
instructions for this here

https://chaste.cs.ox.ac.uk/trac/wiki/InstallGuides/InstallGuide

and here

https://chaste.cs.ox.ac.uk/trac/wiki/ChasteGuides/AccessCodeRepository

b) Add the following line to your Chaste hostconfig file, or edit it accordingly if it 
already exists:

boost_libs = ['boost_serialization', 'boost_filesystem', 'boost_program_options']

The hostconfig file is located in <YourChasteDirectory>/python/hostconfig and details
on the chaste hostconfig system can be found here

https://chaste.cs.ox.ac.uk/trac/wiki/ChasteGuides/HostconfigSystem

c) Copy this folder into <YourChasteDirectory>/projects/

d) Define your environment variable CHASTE_TEST_OUTPUT to be the directory
where you would like the simulation results to be saved. You can for example 
do that by adding the following line to your .bashrc file in your home directory.

export CHASTE_TEST_OUTPUT=<ADD_YOUR_FOLDER_HERE>

e) Add the python scripts for data analysis under 
<YourChasteDirectory>/projects/SizeControl2015/apps/data_analysis
to your PYTHONPATH environment variable. You can do this by adding the following
line to your .bashrc file in your home directory.

export PYTHONPATH="$PYTHONPATH:<YourChasteDirectory>/projects/SizeControl2015/apps/data_analysis"

f) Compile optimized code from the project. Depending on the system you are using, 
you can do this with one of the following two commands from your Chaste main directory.

Using GNU compiler with optimized compiler flags
scons cl=1 exe=1 build=GccOptNative ./projects/SizeControl2015/apps/src/

Using the Intel compiler
scons cl=1 exe=1 build=Intel ./projects/SizeControl2015/apps/src/

######################################################################
3. RUNNING THE CODE 

a) Running the simulations 

Run the command

python simulations_list_generator.py

This will generate a list of executable commands, to be run from the chaste main directory.
We ran all the commands in this list using a HPC cluster. The list contains all simulation
commands that are necessary to reproduce the paper results. Individual lines
in the file will execute one simulation for the wild type, the en>cycE, and the
en>dap perturbation, each with the parameters that are passed to the executable in this line.
It is possible to run individual simulations as indicated in the individual lines
of the generated file from a single machine, and videos can be created from the output using the file
apps/data_analysis/VisualiseParkerExperiment.py. 

b) Analysing the simulations

Run the command 

python analysis_list_generator.py

This will again generate another list of executable commands. These are analysis scripts that 
collect summary statistics from the simulations and calculate means and standard deviations from them.
We ran this list of commands on the cluster as well.

c) Generate Figures

Go into the data_analysis directory

cd apps/data_analysis

and run the command

python CollectAllParkerScenarioStatistics.py

This will create look-up tables that are required for the plots. Finally, run the command

python CreateAllPlots.py

which will create all plots in the paper from the simulation results.
