# Supplementary material for: Capabilities and Limitations of Tissue Size Control through Passive Mechanical Forces
Source: PLoS Comput Biol. 2015 Dec 29;11(12):e1004679. doi: 10.1371/journal.pcbi.1004679 (PMC4703071; doi:10.1371/journal.pcbi.1004679)
Supplement: S1 Software — A thoroughly documented example of how to run the code is provided in the file README.txt. (ZIP) [file pcbi.1004679.s001.zip › SizeControl2015/apps/data_analysis/CollectAllParkerScenarioStatistics.py]

"""Copyright (c) 2005-2015, University of Oxford.
All rights reserved.

University of Oxford means the Chancellor, Masters and Scholars of the
University of Oxford, having an administrative office at Wellington
Square, Oxford OX1 2JD, UK.

This file is part of Chaste.

Redistribution and use in source and binary forms, with or without
modification, are permitted provided that the following conditions are met:
 * Redistributions of source code must retain the above copyright notice,
   this list of conditions and the following disclaimer.
 * Redistributions in binary form must reproduce the above copyright notice,
   this list of conditions and the following disclaimer in the documentation
   and/or other materials provided with the distribution.
 * Neither the name of the University of Oxford nor the names of its
   contributors may be used to endorse or promote products derived from this
   software without specific prior written permission.

THIS SOFTWARE IS PROVIDED BY THE COPYRIGHT HOLDERS AND CONTRIBUTORS "AS IS"
AND ANY EXPRESS OR IMPLIED WARRANTIES, INCLUDING, BUT NOT LIMITED TO, THE
IMPLIED WARRANTIES OF MERCHANTABILITY AND FITNESS FOR A PARTICULAR PURPOSE
ARE DISCLAIMED. IN NO EVENT SHALL THE COPYRIGHT HOLDER OR CONTRIBUTORS BE
LIABLE FOR ANY DIRECT, INDIRECT, INCIDENTAL, SPECIAL, EXEMPLARY, OR
CONSEQUENTIAL DAMAGES (INCLUDING, BUT NOT LIMITED TO, PROCUREMENT OF SUBSTITUTE
GOODS OR SERVICES; LOSS OF USE, DATA, OR PROFITS; OR BUSINESS INTERRUPTION)
HOWEVER CAUSED AND ON ANY THEORY OF LIABILITY, WHETHER IN CONTRACT, STRICT
LIABILITY, OR TORT (INCLUDING NEGLIGENCE OR OTHERWISE) ARISING IN ANY WAY OUT
OF THE USE OF THIS SOFTWARE, EVEN IF ADVISED OF THE POSSIBILITY OF SUCH DAMAGE.
"""

import os
import argparse
import numpy as np
import matplotlib as mpl
mpl.use('Agg')
import matplotlib.pyplot as plt
import csv
from DataAnalysisPythonModule.FileHandling import ReadDictionaryFromFile

chaste_test_output_directory = os.environ['CHASTE_TEST_OUTPUT']
scenario_summary_directory = chaste_test_output_directory + '/' + 'SummaryOfScenarios'

if not os.path.exists(scenario_summary_directory):
    os.makedirs(scenario_summary_directory)

list_of_scenario_names = ['MechanicsOnly', 'ReducedLineTensionMechanicsOnly', ]

list_of_scenario_names_not_yet_analysed = []

#for scenario_name in list_of_scenario_names: 
#    scenario_folder = os.environ['CHASTE_TEST_OUTPUT'] + '/ScenariosChangedDivisionRates/' + scenario_name
#    os.system('python AnalyseParkerScenario.py -i ' + scenario_folder)

mutant_names = ['WildType','MoreDivisions','FewerDivisions']
entry_names = ['Area of P Compartment', 'Relative area difference to wild type', 'Compartment cell numbers', 'Cell death number in P compartment']
scenario_collected_folder = 'MutantComparisons'

# Hard code the data for the experimental setup
table_of_all_scenarios = dict()
table_of_all_scenarios['ExperimentalData'] = dict()
table_of_all_scenarios['ExperimentalData']['WildType'] = dict()
table_of_all_scenarios['ExperimentalData']['WildType']['Area of P Compartment'] = [2.76, 0.2]
table_of_all_scenarios['ExperimentalData']['WildType']['Compartment cell numbers'] = [45.3, 3.5]
table_of_all_scenarios['ExperimentalData']['WildType']['Cell death number in P compartment'] = [0, 0]
table_of_all_scenarios['ExperimentalData']['MoreDivisions'] = dict()
table_of_all_scenarios['ExperimentalData']['MoreDivisions']['Area of P Compartment'] = [2.65, 0.15]
table_of_all_scenarios['ExperimentalData']['MoreDivisions']['Compartment cell numbers'] = [60.0, 5.0]
table_of_all_scenarios['ExperimentalData']['MoreDivisions']['Relative area difference to wild type'] = [(2.65-2.76)/2.76, '']
table_of_all_scenarios['ExperimentalData']['MoreDivisions']['Cell death number in P compartment'] = ['', '']
table_of_all_scenarios['ExperimentalData']['FewerDivisions'] = dict()
table_of_all_scenarios['ExperimentalData']['FewerDivisions']['Area of P Compartment'] = [2.88, 0.23]
table_of_all_scenarios['ExperimentalData']['FewerDivisions']['Compartment cell numbers'] = [33.5, 3.6]
table_of_all_scenarios['ExperimentalData']['FewerDivisions']['Relative area difference to wild type'] = [(2.88-2.76)/2.76, '']
table_of_all_scenarios['ExperimentalData']['FewerDivisions']['Cell death number in P compartment'] = ['', '']

for scenario in list_of_scenario_names:
    table_of_all_scenarios[scenario] = dict()
    for mutant_name in mutant_names:
        table_of_all_scenarios[scenario][mutant_name] = dict()
    scenario_directory = chaste_test_output_directory + '/ScenariosChangedDivisionRates/' + scenario

    dictionary_of_final_areas_farhadifar_force = ReadDictionaryFromFile(scenario_directory + '/'\
            + scenario_collected_folder + '/' + 'SizeComparisonFarhadifarForce.csv')
    for mutant_name in dictionary_of_final_areas_farhadifar_force:
        table_of_all_scenarios[scenario][mutant_name]['Area of P Compartment'] =\
                dictionary_of_final_areas_farhadifar_force[mutant_name]

    dictionary_cell_numbers_farhadifar_force = ReadDictionaryFromFile(scenario_directory + '/'\
            + scenario_collected_folder + '/' + 'PCompartmentCellNumbersFarhadifarForce.csv')
    for mutant_name in dictionary_cell_numbers_farhadifar_force:
        table_of_all_scenarios[scenario][mutant_name]['Compartment cell numbers'] =\
                dictionary_cell_numbers_farhadifar_force[mutant_name]

    dictionary_relative_area_differences_farhadifar_force = ReadDictionaryFromFile(scenario_directory + '/'\
            + scenario_collected_folder + '/' + 'RelativeSizeComparisonFarhadifarForce.csv')
    for mutant_name in dictionary_relative_area_differences_farhadifar_force:
        table_of_all_scenarios[scenario][mutant_name]['Relative area difference to wild type'] =\
                dictionary_relative_area_differences_farhadifar_force[mutant_name]

    dictionary_cell_death_numbers_farhadifar_force = ReadDictionaryFromFile(scenario_directory + '/'\
            + scenario_collected_folder + '/' + 'PCompartmentCellDeathNumbersFarhadifarForce.csv')
    for mutant_name in dictionary_cell_death_numbers_farhadifar_force:
        table_of_all_scenarios[scenario][mutant_name]['Cell death number in P compartment'] =\
                dictionary_cell_death_numbers_farhadifar_force[mutant_name]

## Do the same thing for the changed boundary condition:

scenario='StraightBoundaryCondition'
table_of_all_scenarios[scenario] = dict()
for mutant_name in mutant_names:
    table_of_all_scenarios[scenario][mutant_name] = dict()
scenario_directory = chaste_test_output_directory + '/ScenariosChangedBoundaryCondition/MechanicsOnly' 

dictionary_of_final_areas_farhadifar_force = ReadDictionaryFromFile(scenario_directory + '/'\
        + scenario_collected_folder + '/' + 'SizeComparisonFarhadifarForce.csv')
for mutant_name in dictionary_of_final_areas_farhadifar_force:
    table_of_all_scenarios[scenario][mutant_name]['Area of P Compartment'] =\
            dictionary_of_final_areas_farhadifar_force[mutant_name]

dictionary_cell_numbers_farhadifar_force = ReadDictionaryFromFile(scenario_directory + '/'\
        + scenario_collected_folder + '/' + 'PCompartmentCellNumbersFarhadifarForce.csv')
for mutant_name in dictionary_cell_numbers_farhadifar_force:
    table_of_all_scenarios[scenario][mutant_name]['Compartment cell numbers'] =\
            dictionary_cell_numbers_farhadifar_force[mutant_name]

dictionary_relative_area_differences_farhadifar_force = ReadDictionaryFromFile(scenario_directory + '/'\
        + scenario_collected_folder + '/' + 'RelativeSizeComparisonFarhadifarForce.csv')
for mutant_name in dictionary_relative_area_differences_farhadifar_force:
    table_of_all_scenarios[scenario][mutant_name]['Relative area difference to wild type'] =\
            dictionary_relative_area_differences_farhadifar_force[mutant_name]

dictionary_cell_death_numbers_farhadifar_force = ReadDictionaryFromFile(scenario_directory + '/'\
        + scenario_collected_folder + '/' + 'PCompartmentCellDeathNumbersFarhadifarForce.csv')
for mutant_name in dictionary_cell_death_numbers_farhadifar_force:
    table_of_all_scenarios[scenario][mutant_name]['Cell death number in P compartment'] =\
            dictionary_cell_death_numbers_farhadifar_force[mutant_name]

## End it here 
## Do the same thing for the changed initial condition:

scenario='RandomInitialCondition'
table_of_all_scenarios[scenario] = dict()
for mutant_name in mutant_names:
    table_of_all_scenarios[scenario][mutant_name] = dict()
scenario_directory = chaste_test_output_directory + '/ScenariosRandomIc/MechanicsOnly' 

dictionary_of_final_areas_farhadifar_force = ReadDictionaryFromFile(scenario_directory + '/'\
        + scenario_collected_folder + '/' + 'SizeComparisonFarhadifarForce.csv')
for mutant_name in dictionary_of_final_areas_farhadifar_force:
    table_of_all_scenarios[scenario][mutant_name]['Area of P Compartment'] =\
            dictionary_of_final_areas_farhadifar_force[mutant_name]

dictionary_cell_numbers_farhadifar_force = ReadDictionaryFromFile(scenario_directory + '/'\
        + scenario_collected_folder + '/' + 'PCompartmentCellNumbersFarhadifarForce.csv')
for mutant_name in dictionary_cell_numbers_farhadifar_force:
    table_of_all_scenarios[scenario][mutant_name]['Compartment cell numbers'] =\
            dictionary_cell_numbers_farhadifar_force[mutant_name]

dictionary_relative_area_differences_farhadifar_force = ReadDictionaryFromFile(scenario_directory + '/'\
        + scenario_collected_folder + '/' + 'RelativeSizeComparisonFarhadifarForce.csv')
for mutant_name in dictionary_relative_area_differences_farhadifar_force:
    table_of_all_scenarios[scenario][mutant_name]['Relative area difference to wild type'] =\
            dictionary_relative_area_differences_farhadifar_force[mutant_name]

dictionary_cell_death_numbers_farhadifar_force = ReadDictionaryFromFile(scenario_directory + '/'\
        + scenario_collected_folder + '/' + 'PCompartmentCellDeathNumbersFarhadifarForce.csv')
for mutant_name in dictionary_cell_death_numbers_farhadifar_force:
    table_of_all_scenarios[scenario][mutant_name]['Cell death number in P compartment'] =\
            dictionary_cell_death_numbers_farhadifar_force[mutant_name]

## End it here 

## Do the same thing for the changed initial target area:

scenario='HalfedTargetAreas'

table_of_all_scenarios[scenario] = dict()
for mutant_name in mutant_names:
    table_of_all_scenarios[scenario][mutant_name] = dict()

scenario_directory = chaste_test_output_directory + '/ScenariosChangedDivisionRates/MechanicsOnly/initial_target_area_0.5' 

dictionary_of_final_areas_farhadifar_force = ReadDictionaryFromFile(scenario_directory + '/'\
        + scenario_collected_folder + '/' + 'SizeComparisonFarhadifarForce.csv')
for mutant_name in dictionary_of_final_areas_farhadifar_force:
    table_of_all_scenarios[scenario][mutant_name]['Area of P Compartment'] =\
            dictionary_of_final_areas_farhadifar_force[mutant_name]

dictionary_cell_numbers_farhadifar_force = ReadDictionaryFromFile(scenario_directory + '/'\
        + scenario_collected_folder + '/' + 'PCompartmentCellNumbersFarhadifarForce.csv')
for mutant_name in dictionary_cell_numbers_farhadifar_force:
    table_of_all_scenarios[scenario][mutant_name]['Compartment cell numbers'] =\
            dictionary_cell_numbers_farhadifar_force[mutant_name]

dictionary_relative_area_differences_farhadifar_force = ReadDictionaryFromFile(scenario_directory + '/'\
        + scenario_collected_folder + '/' + 'RelativeSizeComparisonFarhadifarForce.csv')
for mutant_name in dictionary_relative_area_differences_farhadifar_force:
    table_of_all_scenarios[scenario][mutant_name]['Relative area difference to wild type'] =\
            dictionary_relative_area_differences_farhadifar_force[mutant_name]

dictionary_cell_death_numbers_farhadifar_force = ReadDictionaryFromFile(scenario_directory + '/'\
        + scenario_collected_folder + '/' + 'PCompartmentCellDeathNumbersFarhadifarForce.csv')
for mutant_name in dictionary_cell_death_numbers_farhadifar_force:
    table_of_all_scenarios[scenario][mutant_name]['Cell death number in P compartment'] =\
            dictionary_cell_death_numbers_farhadifar_force[mutant_name]

## End it here 

## Do the same thing for the changed initial target area:
scenario='DoubledTargetAreas'

table_of_all_scenarios[scenario] = dict()
for mutant_name in mutant_names:
    table_of_all_scenarios[scenario][mutant_name] = dict()

scenario_directory = chaste_test_output_directory + '/ScenariosChangedDivisionRates/MechanicsOnly/initial_target_area_2' 

dictionary_of_final_areas_farhadifar_force = ReadDictionaryFromFile(scenario_directory + '/'\
        + scenario_collected_folder + '/' + 'SizeComparisonFarhadifarForce.csv')
for mutant_name in dictionary_of_final_areas_farhadifar_force:
    table_of_all_scenarios[scenario][mutant_name]['Area of P Compartment'] =\
            dictionary_of_final_areas_farhadifar_force[mutant_name]

dictionary_cell_numbers_farhadifar_force = ReadDictionaryFromFile(scenario_directory + '/'\
        + scenario_collected_folder + '/' + 'PCompartmentCellNumbersFarhadifarForce.csv')
for mutant_name in dictionary_cell_numbers_farhadifar_force:
    table_of_all_scenarios[scenario][mutant_name]['Compartment cell numbers'] =\
            dictionary_cell_numbers_farhadifar_force[mutant_name]

dictionary_relative_area_differences_farhadifar_force = ReadDictionaryFromFile(scenario_directory + '/'\
        + scenario_collected_folder + '/' + 'RelativeSizeComparisonFarhadifarForce.csv')
for mutant_name in dictionary_relative_area_differences_farhadifar_force:
    table_of_all_scenarios[scenario][mutant_name]['Relative area difference to wild type'] =\
            dictionary_relative_area_differences_farhadifar_force[mutant_name]

dictionary_cell_death_numbers_farhadifar_force = ReadDictionaryFromFile(scenario_directory + '/'\
        + scenario_collected_folder + '/' + 'PCompartmentCellDeathNumbersFarhadifarForce.csv')
for mutant_name in dictionary_cell_death_numbers_farhadifar_force:
    table_of_all_scenarios[scenario][mutant_name]['Cell death number in P compartment'] =\
            dictionary_cell_death_numbers_farhadifar_force[mutant_name]

## End it here 

list_of_scenario_names = ['ExperimentalData'] + list_of_scenario_names + ['StraightBoundaryCondition', 
                                                                          'RandomInitialCondition',
                                                                          'HalfedTargetAreas',
                                                                          'DoubledTargetAreas']

# Now we write a .csv file with columns: Scenario name, mutant name, - entry names -  
table_file = csv.writer(open(scenario_summary_directory + '/' + 'TableWithAllScenarios.csv','wb'))
table_file.writerow(['Scenario name', 'Mutant name'] + entry_names)
for scenario in list_of_scenario_names:
    for mutant in mutant_names:
        if mutant in table_of_all_scenarios[scenario]:
            this_row = [scenario, mutant]
            for entry in entry_names:
                if entry in table_of_all_scenarios[scenario][mutant]:
                    this_row +=  table_of_all_scenarios[scenario][mutant][entry] 
                else:
                    this_row += ['']
            table_file.writerow(this_row)
            
# Also write the table to a latex file
latex_file = open(scenario_summary_directory + '/' + 'TableWithAllScenarios.tex','wb')
latex_file_csv = csv.writer(latex_file)
latex_file.write('\\begin{tabular}{c|c')
for entry in entry_names:
    latex_file.write('|c|c')
latex_file.write('} \\\\ \n')
latex_file.write('Scenario name & Mutant name')
for entry in entry_names:
    latex_file.write(' & \multicolumn{2}{ c| }{' + entry + '}' )
latex_file.write('\\\\ \n\hline')
for scenario in list_of_scenario_names:
    number_of_mutants_this_scenario = len(table_of_all_scenarios[scenario])
    latex_file.write('\multirow{' + str(number_of_mutants_this_scenario) + 
                     '}{*}{' + scenario + '}')
    for mutant in mutant_names:
        if mutant in table_of_all_scenarios[scenario]:
            latex_file.write(' & ' + mutant)
            for entry in entry_names:
                if entry in table_of_all_scenarios[scenario][mutant]:
                        for value in table_of_all_scenarios[scenario][mutant][entry]:
                            if isinstance(value, float):
                                latex_file.write(' & ' + str(round(value,2)))
                            else:
                                latex_file.write(' & ' + str(value))
                else:
                    latex_file.write(' & &')
            latex_file.write('\\\\ \n')
    latex_file.write('\hline\n')
latex_file.write('\end{tabular}')
latex_file.close()

# GENERATE SOME MORE LOOKUP TABLES
os.system("python ./DataAnalysisPythonModule/analyse_target_area_variation.py -i " + os.path.join(chaste_test_output_directory,"ScenariosChangedDivisionRates/VaryDaughterTargetArea"))
os.system("python ./DataAnalysisPythonModule/analyse_perimeter_contractility_variation.py -i " + os.path.join(chaste_test_output_directory,"ScenariosChangedDivisionRates/VaryPerimeterContractility"))
os.system("python ./DataAnalysisPythonModule/analyse_cell_line_tension_variation.py -i " + os.path.join(chaste_test_output_directory,"ScenariosChangedDivisionRates/VaryLineTension"))
