# Supplementary material for: Capabilities and Limitations of Tissue Size Control through Passive Mechanical Forces
Source: PLoS Comput Biol. 2015 Dec 29;11(12):e1004679. doi: 10.1371/journal.pcbi.1004679 (PMC4703071; doi:10.1371/journal.pcbi.1004679)
Supplement: S1 Software — A thoroughly documented example of how to run the code is provided in the file README.txt. (ZIP) [file pcbi.1004679.s001.zip › SizeControl2015/apps/data_analysis/VisualiseParkerExperiment.py]

"""Copyright (c) 2005-2015, University of Oxford.
All rights reserved.

University of Oxford means the Chancellor, Masters and Scholars of the
University of Oxford, having an administrative office at Wellington
Square, Oxford OX1 2JD, UK.

This file is part of Chaste.

Redistribution and use in source and binary forms, with or without
modification, are permitted provided that the following conditions are met:
 * Redistributions of source code must retain the above copyright notice,
   this list of conditions and the following disclaimer.
 * Redistributions in binary form must reproduce the above copyright notice,
   this list of conditions and the following disclaimer in the documentation
   and/or other materials provided with the distribution.
 * Neither the name of the University of Oxford nor the names of its
   contributors may be used to endorse or promote products derived from this
   software without specific prior written permission.

THIS SOFTWARE IS PROVIDED BY THE COPYRIGHT HOLDERS AND CONTRIBUTORS "AS IS"
AND ANY EXPRESS OR IMPLIED WARRANTIES, INCLUDING, BUT NOT LIMITED TO, THE
IMPLIED WARRANTIES OF MERCHANTABILITY AND FITNESS FOR A PARTICULAR PURPOSE
ARE DISCLAIMED. IN NO EVENT SHALL THE COPYRIGHT HOLDER OR CONTRIBUTORS BE
LIABLE FOR ANY DIRECT, INDIRECT, INCIDENTAL, SPECIAL, EXEMPLARY, OR
CONSEQUENTIAL DAMAGES (INCLUDING, BUT NOT LIMITED TO, PROCUREMENT OF SUBSTITUTE
GOODS OR SERVICES; LOSS OF USE, DATA, OR PROFITS; OR BUSINESS INTERRUPTION)
HOWEVER CAUSED AND ON ANY THEORY OF LIABILITY, WHETHER IN CONTRACT, STRICT
LIABILITY, OR TORT (INCLUDING NEGLIGENCE OR OTHERWISE) ARISING IN ANY WAY OUT
OF THE USE OF THIS SOFTWARE, EVEN IF ADVISED OF THE POSSIBILITY OF SUCH DAMAGE.
"""

# This implements this tutorial:
# http://www.paraview.org/Wiki/ParaView/Python_Scripting

from paraview.simple import *
import glob
import numpy as np
import os
import argparse

# This is for ordering all the input files in the right order
import re
numbers = re.compile(r'(\d+)')

def numericalSort(value):
    parts = numbers.split(value)
    parts[1::2] = map(int, parts[1::2])
    return parts

#First we parse the command line
program_text = 'This is a simple script that generates a movie from Chaste vertex based simulations test results. It is designed to be used with the Parker type simulations that I am running.'
parser = argparse.ArgumentParser(description = program_text)
parser.add_argument('-i','--inputfolder', help = 'Specify the output directory of your Chaste simulation')
parser.add_argument('-t','--starttime', help = 'Specify the start time of the simulation')

args = parser.parse_args()

# process input arguments to get the output directory and input file names
input_folder = args.inputfolder
if input_folder[-1] != '/':
    input_folder = input_folder + '/'

if args.starttime == None:
    start_time = '0'
else:
    start_time = args.starttime

working_directory = input_folder + "results_from_time_" + start_time + "/"

output_directory = input_folder + "animation_from_time_" + start_time + "/"

if not os.path.exists(output_directory):
    os.makedirs(output_directory)

# get a sorted list of the results files
file_names = sorted(glob.glob(working_directory + "results_*.vtu"), key=numericalSort)

# get control over camera zooming
paraview.simple._DisableFirstRenderCameraReset()
render_view = GetRenderView()

# disable crosshairs
render_view.CenterAxesVisibility = 0
render_view.OrientationAxesVisibility = 0

# open all files in the list we generated above
data_reader = OpenDataFile(file_names)
#data_reader = XMLUnstructuredGridReader( FileName = filenames )

# get access to the data and its visualisation
data_representation = Show(data_reader)

display_properties = GetDisplayProperties()
display_properties.Representation = "Surface With Edges"

# Set line width of edges
data_representation.LineWidth = 2.5

UpdatePipeline()

# Get all values for timesteps in the data files
time_steps = data_reader.TimestepValues

# I believe this makes zoom mean 'make bigger' instead of 'move in z-direction' - the scaling further below won't work without it
render_view.InteractionMode = '2D'

# loop over all time steps and get the width and hight at this time step
# and get the time for the maximal widths and hights
AnimationScene = GetAnimationScene()
max_width = 0.0
max_hight = 0.0

for time in time_steps:
    AnimationScene.AnimationTime = time
    data_this_time_step = servermanager.Fetch(data_reader)
    # this is how we get an np array with vertex positions at this time
    positions_this_time_step = data_this_time_step.GetPoints().GetData()
    positions_this_time_step_np = \
        np.array([[0.0,0.0,0.0],]*positions_this_time_step.GetNumberOfTuples())
    positions_this_time_step.ExportToVoidPointer(positions_this_time_step_np)
    # now we can just use numpy to get the width and hight of the sheet
    width_this_time = positions_this_time_step_np[:,0].max() - positions_this_time_step_np[:,0].min()
    hight_this_time = positions_this_time_step_np[:,1].max() - positions_this_time_step_np[:,1].min()
    # and make sure we keep track of the biggest extension
    if width_this_time > max_width:
        max_width = width_this_time
        time_at_max_width = time
    if hight_this_time > max_hight:
        max_hight = hight_this_time
        time_at_max_hight = time

# Go to the time when the sheet has maximal width and find the scale
# that automatic scaling would apply for this
AnimationScene.AnimationTime = time_at_max_width
ResetCamera()
scale_at_max_width = render_view.CameraParallelScale

# Do the same for the time at maxima hight
AnimationScene.AnimationTime = time_at_max_hight
ResetCamera()
scale_at_max_hight = render_view.CameraParallelScale

# set the higher of the two scaling values (bigger value = smaller sheet if I got this right)
if scale_at_max_width > scale_at_max_hight:
    render_view.CameraParallelScale = scale_at_max_width
else:
    render_view.CameraParallelScale = scale_at_max_hight

# autoscaling leaves quite big margins, we can reduce the margins by applying a factor to the scaling that we found previously
scale_bigger = render_view.CameraParallelScale*0.8
render_view.CameraParallelScale = scale_bigger

# Now we change the color code

# The look up table works like this: [value1, R,G,B, value2, R,G,B, ...)
celltypes_pv_lookup_table = GetLookupTableForArray( "Cell types", 1, RGBPoints=[1.0, 0.1, 0.1, 0.1, 3.0, 0.1, 0.1, 0.1, 5.0, 0.0, 0.4, 0.0], VectorMode='Magnitude', NanColor=[0.25, 0.0, 0.0], ColorSpace='Diverging', ScalarRangeInitialized=1.0 )

render_view.Background = [1.0, 1.0, 1.0]
# we probably won't need this guy much longer
data_representation.EdgeColor = [0.7, 0.7, 0.7]
data_representation.ColorArrayName = ('CELL_DATA', 'Cell types')
data_representation.ColorAttributeType = 'CELL_DATA'
data_representation.LookupTable = celltypes_pv_lookup_table

# finally apply all our changes
Render()

# And write all our files to .pngs
AnimateReader(data_reader, filename = output_directory + 'animation.png')

# Now we can compile the pngs to movies
frames_per_sec = "10" #Default
#For background on this line and the magic -crf value see https://trac.ffmpeg.org/wiki/Encode/H.264
os.system("avconv -r " + frames_per_sec + " -i " + output_directory + "animation.%4d.png -c:v libx264 -crf 21 -y " + output_directory + "movie.mp4")
# This is the avi, the -q is something I found in 'man avconv' and the number 4 was found by try and error to optimise movie quality
os.system("avconv -r " + frames_per_sec + " -i " + output_directory + "animation.%4d.png -q 4 -y " + output_directory + "movie.avi")
# This is the .mpeg as in the standard make_a_movie script
os.system("mencoder mf://" +  output_directory + "animation.*png -mf fps=25:type=png -ovc lavc -lavcopts vcodec=msmpeg4v2:mbd=2:trell:vbitrate=2160000:mbd=2:keyint=132:vqblur=1.0:cmp=2:subcmp=2:dia=2:mv0:last_pred=3 -oac copy -fps " + frames_per_sec + " -o " + output_directory + "movie.mpeg")
