# Supplementary material for: Capabilities and Limitations of Tissue Size Control through Passive Mechanical Forces
Source: PLoS Comput Biol. 2015 Dec 29;11(12):e1004679. doi: 10.1371/journal.pcbi.1004679 (PMC4703071; doi:10.1371/journal.pcbi.1004679)
Supplement: S1 Software — A thoroughly documented example of how to run the code is provided in the file README.txt. (ZIP) [file pcbi.1004679.s001.zip › SizeControl2015/apps/data_analysis/DataAnalysisPythonModule/plot_variations.py]

"""Copyright (c) 2005-2015, University of Oxford.
All rights reserved.

University of Oxford means the Chancellor, Masters and Scholars of the
University of Oxford, having an administrative office at Wellington
Square, Oxford OX1 2JD, UK.

This file is part of Chaste.

Redistribution and use in source and binary forms, with or without
modification, are permitted provided that the following conditions are met:
 * Redistributions of source code must retain the above copyright notice,
   this list of conditions and the following disclaimer.
 * Redistributions in binary form must reproduce the above copyright notice,
   this list of conditions and the following disclaimer in the documentation
   and/or other materials provided with the distribution.
 * Neither the name of the University of Oxford nor the names of its
   contributors may be used to endorse or promote products derived from this
   software without specific prior written permission.

THIS SOFTWARE IS PROVIDED BY THE COPYRIGHT HOLDERS AND CONTRIBUTORS "AS IS"
AND ANY EXPRESS OR IMPLIED WARRANTIES, INCLUDING, BUT NOT LIMITED TO, THE
IMPLIED WARRANTIES OF MERCHANTABILITY AND FITNESS FOR A PARTICULAR PURPOSE
ARE DISCLAIMED. IN NO EVENT SHALL THE COPYRIGHT HOLDER OR CONTRIBUTORS BE
LIABLE FOR ANY DIRECT, INDIRECT, INCIDENTAL, SPECIAL, EXEMPLARY, OR
CONSEQUENTIAL DAMAGES (INCLUDING, BUT NOT LIMITED TO, PROCUREMENT OF SUBSTITUTE
GOODS OR SERVICES; LOSS OF USE, DATA, OR PROFITS; OR BUSINESS INTERRUPTION)
HOWEVER CAUSED AND ON ANY THEORY OF LIABILITY, WHETHER IN CONTRACT, STRICT
LIABILITY, OR TORT (INCLUDING NEGLIGENCE OR OTHERWISE) ARISING IN ANY WAY OUT
OF THE USE OF THIS SOFTWARE, EVEN IF ADVISED OF THE POSSIBILITY OF SUCH DAMAGE.
"""

import os
import argparse
import numpy as np
import matplotlib as mpl
mpl.use('Agg')
import matplotlib.pyplot as plt
import matplotlib.lines as mlines
import csv
import pickle
from DataAnalysisPythonModule.FileHandling import WriteDictionaryToFile 
from DataAnalysisPythonModule.FileHandling import WriteFigureToFile 
from DataAnalysisPythonModule.FileHandling import ReadDictionaryFromFile 
from DataAnalysisPythonModule.FileHandling import read_big_table_from_file 
from DataAnalysisPythonModule import analyse_parker_scenario

def make_daughter_area_plot( summary_matrix, output_directory ):

    figuresize = (4,2.75)
    font = {'size'   : 10}
    plt.rc('font', **font)
    
    summary_matrix = summary_matrix[summary_matrix[:,0].argsort()]

    summary_figure = plt.figure( figsize = figuresize )
    plt.errorbar(summary_matrix[:,0], summary_matrix[:,1], yerr = summary_matrix[:,2], label ='more divisions')
    plt.errorbar(summary_matrix[:,0], summary_matrix[:,3], yerr = summary_matrix[:,4], label ='fewer divisions')
    plt.xlabel('daughter cell t. area/mother cell  t. area')
    plt.ylabel('rel. area difference to wt')
    plt.axhline(0.04, linestyle='--', color = 'g')
    plt.axhline(-0.04, linestyle='--', color = 'b')
    plt.ylim(-0.25, 0.25)
    plt.axvline(0.5, color = 'k')
    # get handles
    handles, labels = plt.gca().get_legend_handles_labels()
    # remove the errorbars
    handles = [h[0] for h in handles]
    # use them in the legend
    plt.legend(handles, labels, loc='upper right')
    plt.setp(plt.gca().get_legend().get_texts(), fontsize = '10')
    plt.tight_layout()
   # import pdb; pdb.set_trace()
    plt.savefig(os.path.join(output_directory, 'summary_area_figure.pdf'))

def make_daughter_absolute_area_plot( summary_matrix, output_directory ):

    figuresize = (4,2.75)
    font = {'size'   : 10}
    plt.rc('font', **font)
    
    summary_matrix = summary_matrix[summary_matrix[:,0].argsort()]

    summary_figure = plt.figure( figsize = figuresize )
    plt.errorbar(summary_matrix[:,0], summary_matrix[:,1], yerr = summary_matrix[:,2], label ='wild type')
    plt.errorbar(summary_matrix[:,0], summary_matrix[:,3], yerr = summary_matrix[:,4], label ='more divisions')
    plt.errorbar(summary_matrix[:,0], summary_matrix[:,5], yerr = summary_matrix[:,6], label ='fewer divisions')
    plt.xlabel('daughter cell t. area/mother cell  t. area')
    plt.ylabel('absolute area (a. u.)')
    plt.axhline(23.68, linestyle='--', color = 'b')
    plt.axhline(24.62, linestyle='--', color = 'r')
    plt.axhline(22.73, linestyle='--', color = 'g')
#     plt.axhline(-0.04, linestyle='--', color = 'b')
    plt.ylim(18, 36)
#     plt.axvline(0.5, color = 'k')
    # get handles
    handles, labels = plt.gca().get_legend_handles_labels()
    # remove the errorbars
    handles = [h[0] for h in handles]
    # use them in the legend
    plt.legend(handles, labels, loc='upper right')
    plt.setp(plt.gca().get_legend().get_texts(), fontsize = '10')
    plt.tight_layout()
   # import pdb; pdb.set_trace()
    plt.savefig(os.path.join(output_directory, 'summary_absolute_area_figure.pdf'))

def make_daughter_area_death_plot( summary_matrix, output_directory ):

    figuresize = (4,2.75)
    font = {'size'   : 10}
    plt.rc('font', **font)
    
    summary_matrix = summary_matrix[summary_matrix[:,0].argsort()]

    summary_figure = plt.figure( figsize = figuresize )
    plt.errorbar(summary_matrix[:,0], summary_matrix[:,1], yerr = summary_matrix[:,2], label ='wild type')
    plt.errorbar(summary_matrix[:,0], summary_matrix[:,3], yerr = summary_matrix[:,4], label ='more divisions')
    plt.errorbar(summary_matrix[:,0], summary_matrix[:,5], yerr = summary_matrix[:,6], label ='fewer divisions')
    plt.xlabel('daughter cell t. area/mother cell t. area')
    plt.ylabel('Cell death no in P')
    plt.ylim(0, 8)
    plt.axvline(0.5, color = 'k')
    # get handles
    handles, labels = plt.gca().get_legend_handles_labels()
    # remove the errorbars
    handles = [h[0] for h in handles]
    # use them in the legend
    plt.legend(handles, labels, loc='upper right')
    plt.setp(plt.gca().get_legend().get_texts(), fontsize = '10')
    plt.tight_layout()

    plt.savefig(os.path.join(output_directory, 'summary_death_figure.pdf'))

def make_daughter_cell_numbers_plot( summary_matrix, output_directory ):

    figuresize = (4,2.75)
    font = {'size'   : 10}
    plt.rc('font', **font)
    
    summary_matrix = summary_matrix[summary_matrix[:,0].argsort()]

    summary_figure = plt.figure( figsize = figuresize )
    plt.errorbar(summary_matrix[:,0], summary_matrix[:,1], yerr = summary_matrix[:,2], label ='wild type')
    plt.errorbar(summary_matrix[:,0], summary_matrix[:,3], yerr = summary_matrix[:,4], label ='more divisions')
    plt.errorbar(summary_matrix[:,0], summary_matrix[:,5], yerr = summary_matrix[:,6], label ='fewer divisions')
    plt.xlabel('daughter cell t. area/mother cell  t. area')
    plt.ylabel('cell number in P')
#     plt.axhline(0.04, linestyle='--', color = 'g')
#     plt.axhline(-0.04, linestyle='--', color = 'b')
    plt.axhline(45.3, linestyle='--', color = 'b')
    plt.axhline(60.0, linestyle='--', color = 'g')
    plt.axhline(33.5, linestyle='--', color = 'r')
    plt.ylim(30, 80)
#     plt.axvline(0.5, color = 'k')
    # get handles
    handles, labels = plt.gca().get_legend_handles_labels()
    # remove the errorbars
    handles = [h[0] for h in handles]
    # use them in the legend
    plt.legend(handles, labels, loc='upper center')
    plt.setp(plt.gca().get_legend().get_texts(), fontsize = '10')
    plt.tight_layout()
   # import pdb; pdb.set_trace()
    plt.savefig(os.path.join(output_directory, 'summary_cell_numbers_figure.pdf'))

def make_daughter_area_in_p_plot( summary_matrix, output_directory ):

    figuresize = (4,2.75)
    font = {'size'   : 10}
    plt.rc('font', **font)
    
    summary_matrix = summary_matrix[summary_matrix[:,0].argsort()]

    summary_figure = plt.figure(figsize = figuresize)
    plt.errorbar(summary_matrix[:,0], summary_matrix[:,1], yerr = summary_matrix[:,2], label ='more divisions')
    plt.errorbar(summary_matrix[:,0], summary_matrix[:,3], yerr = summary_matrix[:,4], label ='fewer divisions')
    plt.xlabel('(daughter cell t. area)/(mother cell t. area) in P')
    plt.ylabel('rel. area difference to wt')
    plt.axhline(0.04, linestyle='--', color = 'g')
    plt.axhline(-0.04, linestyle='--', color = 'b')
    plt.axvline(0.5, color = 'k')
    # get handles
    handles, labels = plt.gca().get_legend_handles_labels()
    # remove the errorbars
    handles = [h[0] for h in handles]
    # use them in the legend
    plt.legend(handles, labels, loc='upper center')
    plt.setp(plt.gca().get_legend().get_texts(), fontsize = '10')
    plt.tight_layout()

    plt.savefig(os.path.join(output_directory, 'summary_area_figure.pdf'))

def make_daughter_absolute_area_in_p_plot( summary_matrix, output_directory ):

    figuresize = (4,2.75)
    font = {'size'   : 10}
    plt.rc('font', **font)
    
    summary_matrix = summary_matrix[summary_matrix[:,0].argsort()]

    summary_figure = plt.figure( figsize = figuresize )
    plt.errorbar(summary_matrix[:,0], summary_matrix[:,1], yerr = summary_matrix[:,2], label ='wild type')
    plt.errorbar(summary_matrix[:,0], summary_matrix[:,3], yerr = summary_matrix[:,4], label ='more divisions')
    plt.errorbar(summary_matrix[:,0], summary_matrix[:,5], yerr = summary_matrix[:,6], label ='fewer divisions')
    plt.xlabel('daughter cell t. area/mother cell  t. area in P')
    plt.ylabel('absolute area (a. u.)')
    plt.axhline(23.68, linestyle='--', color = 'b')
    plt.axhline(24.62, linestyle='--', color = 'r')
    plt.axhline(22.73, linestyle='--', color = 'g')
#     plt.axhline(0.04, linestyle='--', color = 'g')
#     plt.axhline(-0.04, linestyle='--', color = 'b')
#     plt.ylim(-0.25, 0.25)
#     plt.axvline(0.5, color = 'k')
    # get handles
    handles, labels = plt.gca().get_legend_handles_labels()
    # remove the errorbars
    handles = [h[0] for h in handles]
    # use them in the legend
    plt.legend(handles, labels, loc='upper left')
    plt.setp(plt.gca().get_legend().get_texts(), fontsize = '10')
    plt.tight_layout()
   # import pdb; pdb.set_trace()
    plt.savefig(os.path.join(output_directory, 'summary_absolute_area_figure.pdf'))
   
def make_daughter_area_in_p_death_plot( summary_matrix, output_directory ):

    figuresize = (4,2.75)
    font = {'size'   : 10}
    plt.rc('font', **font)
    
    summary_matrix = summary_matrix[summary_matrix[:,0].argsort()]

    summary_figure = plt.figure( figsize = figuresize )
    plt.errorbar(summary_matrix[:,0], summary_matrix[:,1], yerr = summary_matrix[:,2], label ='wild type')
    plt.errorbar(summary_matrix[:,0], summary_matrix[:,3], yerr = summary_matrix[:,4], label ='more divisions')
    plt.errorbar(summary_matrix[:,0], summary_matrix[:,5], yerr = summary_matrix[:,6], label ='fewer divisions')
    plt.xlabel('(daughter cell t. area)/(mother cell t. area) in P')
    plt.ylabel('Cell death no in P')
    plt.axvline(0.5, color = 'k')
    # get handles
    handles, labels = plt.gca().get_legend_handles_labels()
    # remove the errorbars
    handles = [h[0] for h in handles]
    # use them in the legend
    plt.legend(handles, labels, loc='upper right')
    plt.setp(plt.gca().get_legend().get_texts(), fontsize = '10')
    plt.tight_layout()

    plt.savefig(os.path.join(output_directory, 'summary_death_figure.pdf'))

def make_daughter_cell_numbers_in_p_plot( summary_matrix, output_directory ):

    figuresize = (4,2.75)
    font = {'size'   : 10}
    plt.rc('font', **font)
    
    summary_matrix = summary_matrix[summary_matrix[:,0].argsort()]

    summary_figure = plt.figure( figsize = figuresize )
    plt.errorbar(summary_matrix[:,0], summary_matrix[:,1], yerr = summary_matrix[:,2], label ='wild type')
    plt.errorbar(summary_matrix[:,0], summary_matrix[:,3], yerr = summary_matrix[:,4], label ='more divisions')
    plt.errorbar(summary_matrix[:,0], summary_matrix[:,5], yerr = summary_matrix[:,6], label ='fewer divisions')
    plt.xlabel('daughter cell t. area/mother cell  t. area in P')
    plt.ylabel('cell number in P')
    plt.axhline(45.3, linestyle='--', color = 'b')
    plt.axhline(60.0, linestyle='--', color = 'g')
    plt.axhline(33.5, linestyle='--', color = 'r')
#     plt.axhline(0.04, linestyle='--', color = 'g')
#     plt.axhline(-0.04, linestyle='--', color = 'b')
#     plt.ylim(-0.25, 0.25)
#     plt.axvline(0.5, color = 'k')
    # get handles
    handles, labels = plt.gca().get_legend_handles_labels()
    # remove the errorbars
    handles = [h[0] for h in handles]
    # use them in the legend
    plt.legend(handles, labels, loc='upper left')
    plt.setp(plt.gca().get_legend().get_texts(), fontsize = '10')
    plt.tight_layout()
   # import pdb; pdb.set_trace()
    plt.savefig(os.path.join(output_directory, 'summary_cell_numbers_figure.pdf'))

def make_perimeter_contractility_area_plot( summary_matrix, output_directory ):

    figuresize = (4,2.75)
    font = {'size'   : 10}
    plt.rc('font', **font)
    
    summary_matrix = summary_matrix[summary_matrix[:,0].argsort()]

    summary_figure = plt.figure( figsize = figuresize )
    plt.errorbar(summary_matrix[:,0], summary_matrix[:,1], yerr = summary_matrix[:,2], label ='more divisions')
    plt.errorbar(summary_matrix[:,0], summary_matrix[:,3], yerr = summary_matrix[:,4], label ='fewer divisions')
    plt.xlabel('perimeter contractility')
    plt.ylabel('rel. area difference to wt')
    plt.axhline(0.04, linestyle='--', color = 'g')
    plt.axhline(-0.04, linestyle='--', color = 'b')
    plt.axvline(0.04, color = 'k')
    # get handles
    handles, labels = plt.gca().get_legend_handles_labels()
    # remove the errorbars
    handles = [h[0] for h in handles]
    # use them in the legend
    plt.legend(handles, labels, loc=4)
    plt.setp(plt.gca().get_legend().get_texts(), fontsize = '10')
    plt.tight_layout()

    plt.savefig(os.path.join(output_directory, 'summary_area_figure.pdf'))

def make_perimeter_contractility_absolute_area_plot( summary_matrix, output_directory ):

    figuresize = (4,2.75)
    font = {'size'   : 10}
    plt.rc('font', **font)
    
    summary_matrix = summary_matrix[summary_matrix[:,0].argsort()]

    summary_figure = plt.figure( figsize = figuresize )
    plt.errorbar(summary_matrix[:,0], summary_matrix[:,1], yerr = summary_matrix[:,2], label ='wild type')
    plt.errorbar(summary_matrix[:,0], summary_matrix[:,3], yerr = summary_matrix[:,4], label ='more divisions')
    plt.errorbar(summary_matrix[:,0], summary_matrix[:,5], yerr = summary_matrix[:,6], label ='fewer divisions')
    plt.xlabel('perimeter contractility')
    plt.ylabel('absolute area (a. u.)')
    plt.axhline(23.68, linestyle='--', color = 'b')
    plt.axhline(24.62, linestyle='--', color = 'r')
    plt.axhline(22.73, linestyle='--', color = 'g')
#     plt.axhline(0.04, linestyle='--', color = 'g')
#     plt.axhline(-0.04, linestyle='--', color = 'b')
#     plt.ylim(-0.25, 0.25)
#     plt.axvline(0.5, color = 'k')
    # get handles
    handles, labels = plt.gca().get_legend_handles_labels()
    # remove the errorbars
    handles = [h[0] for h in handles]
    # use them in the legend
    plt.legend(handles, labels, loc='lower right')
    plt.setp(plt.gca().get_legend().get_texts(), fontsize = '10')
    plt.tight_layout()
   # import pdb; pdb.set_trace()
    plt.savefig(os.path.join(output_directory, 'summary_absolute_area_figure.pdf'))
 
def make_perimeter_contractility_death_plot( summary_matrix, output_directory ):

    figuresize = (4,2.75)
    font = {'size'   : 10}
    plt.rc('font', **font)
    
    summary_matrix = summary_matrix[summary_matrix[:,0].argsort()]

    summary_figure = plt.figure( figsize = figuresize )
    plt.errorbar(summary_matrix[:,0], summary_matrix[:,1], yerr = summary_matrix[:,2], label ='wild type')
    plt.errorbar(summary_matrix[:,0], summary_matrix[:,3], yerr = summary_matrix[:,4], label ='more divisions')
    plt.errorbar(summary_matrix[:,0], summary_matrix[:,5], yerr = summary_matrix[:,6], label ='fewer divisions')
    plt.xlabel('perimeter contractility')
    plt.ylabel('Cell death no in P')
    plt.axvline(0.04, color = 'k')
    # get handles
    handles, labels = plt.gca().get_legend_handles_labels()
    # remove the errorbars
    handles = [h[0] for h in handles]
    # use them in the legend
    plt.legend(handles, labels, loc='upper right')
    plt.setp(plt.gca().get_legend().get_texts(), fontsize = '10')
    plt.tight_layout()

    plt.savefig(os.path.join(output_directory, 'summary_death_figure.pdf'))

def make_perimeter_contractility_cell_numbers_plot( summary_matrix, output_directory ):

    figuresize = (4,2.75)
    font = {'size'   : 10}
    plt.rc('font', **font)
    
    summary_matrix = summary_matrix[summary_matrix[:,0].argsort()]

    summary_figure = plt.figure( figsize = figuresize )
    plt.errorbar(summary_matrix[:,0], summary_matrix[:,1], yerr = summary_matrix[:,2], label ='wild type')
    plt.errorbar(summary_matrix[:,0], summary_matrix[:,3], yerr = summary_matrix[:,4], label ='more divisions')
    plt.errorbar(summary_matrix[:,0], summary_matrix[:,5], yerr = summary_matrix[:,6], label ='fewer divisions')
    plt.xlabel('perimeter contractility')
    plt.ylabel('cell number in P')
    plt.axhline(45.3, linestyle='--', color = 'b')
    plt.axhline(60.0, linestyle='--', color = 'g')
    plt.axhline(33.5, linestyle='--', color = 'r')
#     plt.axhline(0.04, linestyle='--', color = 'g')
#     plt.axhline(-0.04, linestyle='--', color = 'b')
#     plt.ylim(-0.25, 0.25)
#     plt.axvline(0.5, color = 'k')
    # get handles
    handles, labels = plt.gca().get_legend_handles_labels()
    # remove the errorbars
    handles = [h[0] for h in handles]
    # use them in the legend
    plt.legend(handles, labels, loc='upper right')
    plt.setp(plt.gca().get_legend().get_texts(), fontsize = '10')
    plt.tight_layout()
   # import pdb; pdb.set_trace()
    plt.savefig(os.path.join(output_directory, 'summary_cell_numbers_figure.pdf'))

def make_perimeter_contractility_area_in_p_plot( summary_matrix, output_directory ):

    figuresize = (4,2.75)
    font = {'size'   : 10}
    plt.rc('font', **font)
    
    summary_matrix = summary_matrix[summary_matrix[:,0].argsort()]

    summary_figure = plt.figure(figsize = figuresize)
    plt.errorbar(summary_matrix[:,0], summary_matrix[:,1], yerr = summary_matrix[:,2], label ='more divisions')
    plt.errorbar(summary_matrix[:,0], summary_matrix[:,3], yerr = summary_matrix[:,4], label ='fewer divisions')
    plt.xlabel('perimeter contractility in P')
    plt.ylabel('rel. area difference to wt')
    plt.axhline(0.04, linestyle='--', color = 'g')
    plt.axhline(-0.04, linestyle='--', color = 'b')
    plt.axvline(0.04, color = 'k')
    # get handles
    handles, labels = plt.gca().get_legend_handles_labels()
    # remove the errorbars
    handles = [h[0] for h in handles]
    # use them in the legend
    plt.legend(handles, labels, loc=4)
    plt.setp(plt.gca().get_legend().get_texts(), fontsize = '10')
    plt.tight_layout()

    plt.savefig(os.path.join(output_directory, 'summary_area_figure.pdf'))

def make_perimeter_contractility_absolute_area_in_p_plot( summary_matrix, output_directory ):

    figuresize = (4,2.75)
    font = {'size'   : 10}
    plt.rc('font', **font)
    
    summary_matrix = summary_matrix[summary_matrix[:,0].argsort()]

    summary_figure = plt.figure( figsize = figuresize )
    plt.errorbar(summary_matrix[:,0], summary_matrix[:,1], yerr = summary_matrix[:,2], label ='wild type')
    plt.errorbar(summary_matrix[:,0], summary_matrix[:,3], yerr = summary_matrix[:,4], label ='more divisions')
    plt.errorbar(summary_matrix[:,0], summary_matrix[:,5], yerr = summary_matrix[:,6], label ='fewer divisions')
    plt.xlabel('perimeter contractility')
    plt.ylabel('absolute area (a. u.)')
    plt.axhline(23.68, linestyle='--', color = 'b')
    plt.axhline(24.62, linestyle='--', color = 'r')
    plt.axhline(22.73, linestyle='--', color = 'g')
#     plt.axhline(0.04, linestyle='--', color = 'g')
#     plt.axhline(-0.04, linestyle='--', color = 'b')
#     plt.ylim(-0.25, 0.25)
#     plt.axvline(0.5, color = 'k')
    # get handles
    handles, labels = plt.gca().get_legend_handles_labels()
    # remove the errorbars
    handles = [h[0] for h in handles]
    # use them in the legend
    plt.legend(handles, labels, loc='upper right')
    plt.setp(plt.gca().get_legend().get_texts(), fontsize = '10')
    plt.tight_layout()
   # import pdb; pdb.set_trace()
    plt.savefig(os.path.join(output_directory, 'summary_absolute_area_figure.pdf'))
    
def make_perimeter_contractility_in_p_death_plot( summary_matrix, output_directory ):

    figuresize = (4,2.75)
    font = {'size'   : 10}
    plt.rc('font', **font)
    
    summary_matrix = summary_matrix[summary_matrix[:,0].argsort()]

    summary_figure = plt.figure( figsize = figuresize )
    plt.errorbar(summary_matrix[:,0], summary_matrix[:,1], yerr = summary_matrix[:,2], label ='wild type')
    plt.errorbar(summary_matrix[:,0], summary_matrix[:,3], yerr = summary_matrix[:,4], label ='more divisions')
    plt.errorbar(summary_matrix[:,0], summary_matrix[:,5], yerr = summary_matrix[:,6], label ='fewer divisions')
    plt.xlabel('perimeter contractility in P')
    plt.ylabel('Cell death no in P')
    plt.axvline(0.04, color = 'k')
    # get handles
    handles, labels = plt.gca().get_legend_handles_labels()
    # remove the errorbars
    handles = [h[0] for h in handles]
    # use them in the legend
    plt.legend(handles, labels, loc=2)
    plt.setp(plt.gca().get_legend().get_texts(), fontsize = '10')
    plt.tight_layout()

    plt.savefig(os.path.join(output_directory, 'summary_death_figure.pdf'))

def make_perimeter_contractility_cell_numbers_in_p_plot( summary_matrix, output_directory ):

    figuresize = (4,2.75)
    font = {'size'   : 10}
    plt.rc('font', **font)
    
    summary_matrix = summary_matrix[summary_matrix[:,0].argsort()]

    summary_figure = plt.figure( figsize = figuresize )
    plt.errorbar(summary_matrix[:,0], summary_matrix[:,1], yerr = summary_matrix[:,2], label ='wild type')
    plt.errorbar(summary_matrix[:,0], summary_matrix[:,3], yerr = summary_matrix[:,4], label ='more divisions')
    plt.errorbar(summary_matrix[:,0], summary_matrix[:,5], yerr = summary_matrix[:,6], label ='fewer divisions')
    plt.xlabel('perimeter contractility in P')
    plt.ylabel('cell number in P')
    plt.axhline(45.3, linestyle='--', color = 'b')
    plt.axhline(60.0, linestyle='--', color = 'g')
    plt.axhline(33.5, linestyle='--', color = 'r')
#     plt.axhline(0.04, linestyle='--', color = 'g')
#     plt.axhline(-0.04, linestyle='--', color = 'b')
#     plt.ylim(-0.25, 0.25)
#     plt.axvline(0.5, color = 'k')
    # get handles
    handles, labels = plt.gca().get_legend_handles_labels()
    # remove the errorbars
    handles = [h[0] for h in handles]
    # use them in the legend
    plt.legend(handles, labels, loc='upper right')
    plt.setp(plt.gca().get_legend().get_texts(), fontsize = '10')
    plt.tight_layout()
   # import pdb; pdb.set_trace()
    plt.savefig(os.path.join(output_directory, 'summary_cell_numbers_figure.pdf'))

def make_line_tension_area_plot( summary_matrix, output_directory ):

    figuresize = (4,2.75)
    font = {'size'   : 10}
    plt.rc('font', **font)
    
    summary_matrix = summary_matrix[summary_matrix[:,0].argsort()]

    summary_figure = plt.figure( figsize = figuresize )
    plt.errorbar(summary_matrix[:,0], summary_matrix[:,1], yerr = summary_matrix[:,2], label ='more divisions')
    plt.errorbar(summary_matrix[:,0], summary_matrix[:,3], yerr = summary_matrix[:,4], label ='fewer divisions')
    plt.xlabel('line tension')
    plt.ylabel('rel. area difference to wt')
    plt.axhline(0.04, linestyle='--', color = 'g')
    plt.axhline(-0.04, linestyle='--', color = 'b')
    plt.axvline(0.12, color = 'k')
    # get handles
    handles, labels = plt.gca().get_legend_handles_labels()
    # remove the errorbars
    handles = [h[0] for h in handles]
    # use them in the legend
    plt.legend(handles, labels, loc=2)
    plt.setp(plt.gca().get_legend().get_texts(), fontsize = '10')
    plt.tight_layout()

    plt.savefig(os.path.join(output_directory, 'summary_area_figure.pdf'))

def make_line_tension_absolute_area_plot( summary_matrix, output_directory ):

    figuresize = (4,2.75)
    font = {'size'   : 10}
    plt.rc('font', **font)
    
    summary_matrix = summary_matrix[summary_matrix[:,0].argsort()]

    summary_figure = plt.figure( figsize = figuresize )
    plt.errorbar(summary_matrix[:,0], summary_matrix[:,1], yerr = summary_matrix[:,2], label ='wild type')
    plt.errorbar(summary_matrix[:,0], summary_matrix[:,3], yerr = summary_matrix[:,4], label ='more divisions')
    plt.errorbar(summary_matrix[:,0], summary_matrix[:,5], yerr = summary_matrix[:,6], label ='fewer divisions')
    plt.xlabel('line tension')
    plt.ylabel('absolute area (a. u.)')
    plt.axhline(23.68, linestyle='--', color = 'b')
    plt.axhline(24.62, linestyle='--', color = 'r')
    plt.axhline(22.73, linestyle='--', color = 'g')
#     plt.axhline(0.04, linestyle='--', color = 'g')
#     plt.axhline(-0.04, linestyle='--', color = 'b')
#     plt.ylim(-0.25, 0.25)
#     plt.axvline(0.5, color = 'k')
    # get handles
    handles, labels = plt.gca().get_legend_handles_labels()
    # remove the errorbars
    handles = [h[0] for h in handles]
    # use them in the legend
    plt.legend(handles, labels, loc='upper left')
    plt.setp(plt.gca().get_legend().get_texts(), fontsize = '10')
    plt.tight_layout()
   # import pdb; pdb.set_trace()
    plt.savefig(os.path.join(output_directory, 'summary_absolute_area_figure.pdf'))
  
def make_line_tension_death_plot( summary_matrix, output_directory ):

    figuresize = (4,2.75)
    font = {'size'   : 10}
    plt.rc('font', **font)
    
    summary_matrix = summary_matrix[summary_matrix[:,0].argsort()]

    summary_figure = plt.figure( figsize = figuresize )
    plt.errorbar(summary_matrix[:,0], summary_matrix[:,1], yerr = summary_matrix[:,2], label ='wild type')
    plt.errorbar(summary_matrix[:,0], summary_matrix[:,3], yerr = summary_matrix[:,4], label ='more divisions')
    plt.errorbar(summary_matrix[:,0], summary_matrix[:,5], yerr = summary_matrix[:,6], label ='fewer divisions')
    plt.xlabel('line tension')
    plt.ylabel('Cell death no in P')
    plt.axhline(0.04, linestyle='--', color = 'g')
    plt.axhline(-0.04, linestyle='--', color = 'b')
    plt.axvline(0.12, color = 'k')
    # get handles
    handles, labels = plt.gca().get_legend_handles_labels()
    # remove the errorbars
    handles = [h[0] for h in handles]
    # use them in the legend
    plt.legend(handles, labels, loc=2)
    plt.setp(plt.gca().get_legend().get_texts(), fontsize = '10')
    plt.tight_layout()

    plt.savefig(os.path.join(output_directory, 'summary_death_figure.pdf'))

def make_line_tension_cell_numbers_plot( summary_matrix, output_directory ):

    figuresize = (4,2.75)
    font = {'size'   : 10}
    plt.rc('font', **font)
    
    summary_matrix = summary_matrix[summary_matrix[:,0].argsort()]

    summary_figure = plt.figure( figsize = figuresize )
    plt.errorbar(summary_matrix[:,0], summary_matrix[:,1], yerr = summary_matrix[:,2], label ='wild type')
    plt.errorbar(summary_matrix[:,0], summary_matrix[:,3], yerr = summary_matrix[:,4], label ='more divisions')
    plt.errorbar(summary_matrix[:,0], summary_matrix[:,5], yerr = summary_matrix[:,6], label ='fewer divisions')
    plt.axhline(45.3, linestyle='--', color = 'b')
    plt.axhline(60.0, linestyle='--', color = 'g')
    plt.axhline(33.5, linestyle='--', color = 'r')
    plt.xlabel('line tension')
    plt.ylabel('cell number in P')
#     plt.axhline(0.04, linestyle='--', color = 'g')
#     plt.axhline(-0.04, linestyle='--', color = 'b')
#     plt.ylim(-0.25, 0.25)
#     plt.axvline(0.5, color = 'k')
    # get handles
    handles, labels = plt.gca().get_legend_handles_labels()
    # remove the errorbars
    handles = [h[0] for h in handles]
    # use them in the legend
    plt.legend(handles, labels, loc='upper right')
    plt.setp(plt.gca().get_legend().get_texts(), fontsize = '10')
    plt.tight_layout()
   # import pdb; pdb.set_trace()
    plt.savefig(os.path.join(output_directory, 'summary_cell_numbers_figure.pdf'))

def make_line_tension_area_in_p_plot( summary_matrix, output_directory ):

    figuresize = (4,2.75)
    font = {'size'   : 10}
    plt.rc('font', **font)
    
    summary_matrix = summary_matrix[summary_matrix[:,0].argsort()]

    summary_figure = plt.figure(figsize = figuresize)
    plt.errorbar(summary_matrix[:,0], summary_matrix[:,1], yerr = summary_matrix[:,2], label ='more divisions')
    plt.errorbar(summary_matrix[:,0], summary_matrix[:,3], yerr = summary_matrix[:,4], label ='fewer divisions')
    plt.xlabel('line tension in P')
    plt.ylabel('rel. area difference to wt')
    plt.axhline(0.04, linestyle='--', color = 'g')
    plt.axhline(-0.04, linestyle='--', color = 'b')
    plt.axvline(0.12, color = 'k')
    # get handles
    handles, labels = plt.gca().get_legend_handles_labels()
    # remove the errorbars
    handles = [h[0] for h in handles]
    # use them in the legend
    plt.legend(handles, labels, loc=5)
    plt.setp(plt.gca().get_legend().get_texts(), fontsize = '10')
    plt.tight_layout()

    plt.savefig(os.path.join(output_directory, 'summary_area_figure.pdf'))

def make_line_tension_absolute_area_in_p_plot( summary_matrix, output_directory ):

    figuresize = (4,2.75)
    font = {'size'   : 10}
    plt.rc('font', **font)
    
    summary_matrix = summary_matrix[summary_matrix[:,0].argsort()]

    summary_figure = plt.figure( figsize = figuresize )
    plt.errorbar(summary_matrix[:,0], summary_matrix[:,1], yerr = summary_matrix[:,2], label ='wild type')
    plt.errorbar(summary_matrix[:,0], summary_matrix[:,3], yerr = summary_matrix[:,4], label ='more divisions')
    plt.errorbar(summary_matrix[:,0], summary_matrix[:,5], yerr = summary_matrix[:,6], label ='fewer divisions')
    plt.axhline(23.68, linestyle='--', color = 'b')
    plt.axhline(24.62, linestyle='--', color = 'r')
    plt.axhline(22.73, linestyle='--', color = 'g')
    plt.xlabel('line tension in p')
    plt.ylabel('absolute area (a. u.)')
#     plt.axhline(0.04, linestyle='--', color = 'g')
#     plt.axhline(-0.04, linestyle='--', color = 'b')
#     plt.ylim(-0.25, 0.25)
#     plt.axvline(0.5, color = 'k')
    # get handles
    handles, labels = plt.gca().get_legend_handles_labels()
    # remove the errorbars
    handles = [h[0] for h in handles]
    # use them in the legend
    plt.legend(handles, labels, loc='upper right')
    plt.setp(plt.gca().get_legend().get_texts(), fontsize = '10')
    plt.tight_layout()
   # import pdb; pdb.set_trace()
    plt.savefig(os.path.join(output_directory, 'summary_absolute_area_figure.pdf'))
    
def make_line_tension_death_in_p_plot( summary_matrix, output_directory ):

    figuresize = (4,2.75)
    font = {'size'   : 10}
    plt.rc('font', **font)
    
    summary_matrix = summary_matrix[summary_matrix[:,0].argsort()]

    summary_figure = plt.figure( figsize = figuresize )
    plt.errorbar(summary_matrix[:,0], summary_matrix[:,1], yerr = summary_matrix[:,2], label ='wild type')
    plt.errorbar(summary_matrix[:,0], summary_matrix[:,3], yerr = summary_matrix[:,4], label ='more divisions')
    plt.errorbar(summary_matrix[:,0], summary_matrix[:,5], yerr = summary_matrix[:,6], label ='fewer divisions')
    plt.xlabel('line tension in P')
    plt.ylabel('Cell death no in P')
    plt.axvline(0.12, color = 'k')
    # get handles
    handles, labels = plt.gca().get_legend_handles_labels()
    # remove the errorbars
    handles = [h[0] for h in handles]
    # use them in the legend
    plt.legend(handles, labels, loc=5)
    plt.setp(plt.gca().get_legend().get_texts(), fontsize = '10')
    plt.tight_layout()

    plt.savefig(os.path.join(output_directory, 'summary_death_figure.pdf'))

def make_line_tension_cell_numbers_in_p_plot( summary_matrix, output_directory ):

    figuresize = (4,2.75)
    font = {'size'   : 10}
    plt.rc('font', **font)
    
    summary_matrix = summary_matrix[summary_matrix[:,0].argsort()]

    summary_figure = plt.figure( figsize = figuresize )
    plt.errorbar(summary_matrix[:,0], summary_matrix[:,1], yerr = summary_matrix[:,2], label ='wild type')
    plt.errorbar(summary_matrix[:,0], summary_matrix[:,3], yerr = summary_matrix[:,4], label ='more divisions')
    plt.errorbar(summary_matrix[:,0], summary_matrix[:,5], yerr = summary_matrix[:,6], label ='fewer divisions')
    plt.axhline(45.3, linestyle='--', color = 'b')
    plt.axhline(60.0, linestyle='--', color = 'g')
    plt.axhline(33.5, linestyle='--', color = 'r')
    plt.xlabel('line tension in P')
    plt.ylabel('cell number in P')
#     plt.axhline(0.04, linestyle='--', color = 'g')
#     plt.axhline(-0.04, linestyle='--', color = 'b')
#     plt.ylim(-0.25, 0.25)
#     plt.axvline(0.5, color = 'k')
    # get handles
    handles, labels = plt.gca().get_legend_handles_labels()
    # remove the errorbars
    handles = [h[0] for h in handles]
    # use them in the legend
    plt.legend(handles, labels, loc='upper right')
    plt.setp(plt.gca().get_legend().get_texts(), fontsize = '10')
    plt.tight_layout()
   # import pdb; pdb.set_trace()
    plt.savefig(os.path.join(output_directory, 'summary_cell_numbers_figure.pdf'))
    
def make_fewer_divisions_bar_plot():
    
    chaste_test_output_directory = os.environ['CHASTE_TEST_OUTPUT']
    scenario_summary_directory = chaste_test_output_directory + '/' + 'SummaryOfScenarios'

    table_of_all_scenarios = read_big_table_from_file()
    
    figuresize = (5.5,2.75)
    font = {'size'   : 10}
    plt.rc('font', **font)
    
    exp_bar_heights = np.zeros(3)
    exp_bar_heights[0] = table_of_all_scenarios['ExperimentalData']['WildType'][0]
    exp_bar_heights[1] = table_of_all_scenarios['ExperimentalData']['FewerDivisions'][0]
    exp_bar_heights[2] = table_of_all_scenarios['ExperimentalData']['MoreDivisions'][0]
    
    sim_bar_heights = np.zeros(3)
    sim_bar_heights[0] = table_of_all_scenarios['MechanicsOnly']['WildType'][0]
    sim_bar_heights[1] = table_of_all_scenarios['MechanicsOnly']['FewerDivisions'][0]
    sim_bar_heights[2] = table_of_all_scenarios['MechanicsOnly']['MoreDivisions'][0]
 
    exp_bar_errors = np.zeros(3)
    exp_bar_errors[0] = table_of_all_scenarios['ExperimentalData']['WildType'][1]
    exp_bar_errors[1] = table_of_all_scenarios['ExperimentalData']['FewerDivisions'][1]
    exp_bar_errors[2] = table_of_all_scenarios['ExperimentalData']['MoreDivisions'][1]

    sim_bar_errors = np.zeros(3)
    sim_bar_errors[0] = table_of_all_scenarios['MechanicsOnly']['WildType'][1]
    sim_bar_errors[1] = table_of_all_scenarios['MechanicsOnly']['FewerDivisions'][1]
    sim_bar_errors[2] = table_of_all_scenarios['MechanicsOnly']['MoreDivisions'][1]
    
    wt_size_experiment = exp_bar_heights[0]
    wt_size_in_silico = sim_bar_heights[0]
    correction_factor = wt_size_experiment/wt_size_in_silico
    
    sim_bar_heights *= correction_factor
    sim_bar_errors *= correction_factor
    
    exp_bar_positions = np.array([1,4,7])
    sim_bar_positions = np.array([2,5,8])

    plt.figure(figsize = figuresize)
    plt.bar( exp_bar_positions, exp_bar_heights, yerr = exp_bar_errors, color = 'b', ecolor = 'k', label = 'Parker (2006)' )
    plt.bar( sim_bar_positions, sim_bar_heights, yerr = sim_bar_errors, color = 'r', ecolor = 'k', label = 'Simulation')
    this_ax = plt.gca()
    this_ax.set_xticks(exp_bar_positions + 0.9)
    this_ax.set_xticklabels(['wt', 'dap', 'cycE'])
    plt.tick_params(axis = 'x', bottom = 'off')
    box = plt.gca().get_position()
    plt.gca().set_position([box.x0, box.y0, box.width * 0.7, box.height])
    plt.legend(loc = 'upper left', bbox_to_anchor = (1.0,1.0))

    plt.xlim(0,10)
    plt.ylabel('compartment size in $10^3 \mu m^2$')
    plt.savefig(os.path.join(scenario_summary_directory, 'fewer_divisions_bar_plot.pdf'))

def make_boundary_bar_plot():
    
    chaste_test_output_directory = os.environ['CHASTE_TEST_OUTPUT']
    scenario_summary_directory = chaste_test_output_directory + '/' + 'SummaryOfScenarios'
    table_of_all_scenarios = read_big_table_from_file()

    figuresize = (5.5,2)
    font = {'size'   : 8}
    plt.rc('font', **font)
    
    exp_bar_heights = np.zeros(2)
    exp_bar_heights[0] = table_of_all_scenarios['ExperimentalData']['WildType'][0]
    exp_bar_heights[1] = table_of_all_scenarios['ExperimentalData']['MoreDivisions'][0]
    
    exp_bar_errors = np.zeros(2)
    exp_bar_errors[0] = table_of_all_scenarios['ExperimentalData']['WildType'][1]
    exp_bar_errors[1] = table_of_all_scenarios['ExperimentalData']['MoreDivisions'][1]

    sim_bar_heights = np.zeros(2)
    sim_bar_heights[0] = table_of_all_scenarios['MechanicsOnly']['MoreDivisions'][0]
    sim_bar_heights[1] = table_of_all_scenarios['ReducedLineTensionMechanicsOnly']['MoreDivisions'][0]

    sim_bar_errors = np.zeros(2)
    sim_bar_errors[0] = table_of_all_scenarios['MechanicsOnly']['MoreDivisions'][1]
    sim_bar_errors[1] = table_of_all_scenarios['ReducedLineTensionMechanicsOnly']['MoreDivisions'][1]
 
    correction_factor = 0.121
    sim_bar_heights *= correction_factor
    sim_bar_errors *= correction_factor
 
    exp_bar_positions = np.array([1,3])
    sim_bar_positions = np.array([5,7])

    num_exp_bar_heights = np.zeros(2)
    num_exp_bar_heights[0] = table_of_all_scenarios['ExperimentalData']['WildType'][3]
    num_exp_bar_heights[1] = table_of_all_scenarios['ExperimentalData']['MoreDivisions'][4]
    
    num_exp_bar_errors = np.zeros(2)
    num_exp_bar_errors[0] = table_of_all_scenarios['ExperimentalData']['WildType'][4]
    num_exp_bar_errors[1] = table_of_all_scenarios['ExperimentalData']['MoreDivisions'][5]

    num_sim_bar_heights = np.zeros(2)
    num_sim_bar_heights[0] = table_of_all_scenarios['MechanicsOnly']['MoreDivisions'][4]
    num_sim_bar_heights[1] = table_of_all_scenarios['ReducedLineTensionMechanicsOnly']['MoreDivisions'][4]

    num_sim_bar_errors = np.zeros(2)
    num_sim_bar_errors[0] = table_of_all_scenarios['MechanicsOnly']['MoreDivisions'][5]
    num_sim_bar_errors[1] = table_of_all_scenarios['ReducedLineTensionMechanicsOnly']['MoreDivisions'][5]
 
    num_exp_bar_positions = np.array([1,3])
    num_sim_bar_positions = np.array([5,7])

    this_figure = plt.figure(figsize = figuresize)
    this_figure.add_subplot(121)
    plt.bar( exp_bar_positions, exp_bar_heights, yerr = exp_bar_errors, color = 'b', ecolor = 'k', label = 'Parker (2006)' )
    plt.bar( sim_bar_positions, sim_bar_heights, yerr = sim_bar_errors, color = 'orange', ecolor = 'k', label = 'Simulation')
    this_ax = plt.gca()
    this_ax.set_xticks(np.array([1,3,5,7]) + 0.4)
    this_ax.set_xticklabels(['wt', 'cycE', 'cycE', 'cycE, $\lambda_b=0$'])
    plt.tick_params(axis = 'x', bottom = 'off')
    plt.xlim(0,8.8)
    plt.ylabel('P comp. area in $10^3 \mu m^2$')
    
    this_figure.add_subplot(122)
    experiment_bars = plt.bar( num_exp_bar_positions, num_exp_bar_heights, yerr = num_exp_bar_errors, color = 'b', ecolor = 'k', label = 'Parker (2006)' )
    simulation_bars = plt.bar( num_sim_bar_positions, num_sim_bar_heights, yerr = num_sim_bar_errors, color = 'orange', ecolor = 'k', label = 'Simulation')
    this_ax = plt.gca()
    this_ax.set_xticks(np.array([1,3,5,7]) + 0.4)
    this_ax.set_xticklabels(['wt', 'cycE', 'cycE', 'cycE, $\lambda_b=0$'])
    plt.tick_params(axis = 'x', bottom = 'off')
    plt.xlim(0,8.8)
    plt.ylabel('P comp cell numbers')

    this_figure.legend((experiment_bars, simulation_bars), ('Parker (2006)', 'Simulation'), loc = 'upper right', ncol = 2, fontsize = 8)
    plt.tight_layout()
    plt.subplots_adjust(left = 0.1, top = 0.8)

    plt.savefig(os.path.join(scenario_summary_directory, 'boundary_bar_plot.pdf'))

def make_boundary_figure_plot():
    
    chaste_test_output_directory = os.environ['CHASTE_TEST_OUTPUT']
    scenario_summary_directory = chaste_test_output_directory + '/' + 'SummaryOfScenarios'

    table_of_all_scenarios = read_big_table_from_file()
    
    figuresize = (5.5,2)
    font = {'size'   : 8}
    plt.rc('font', **font)
    
    exp_bar_heights = np.zeros(3)
    exp_bar_heights[0] = table_of_all_scenarios['ExperimentalData']['WildType'][0]
    exp_bar_heights[1] = table_of_all_scenarios['ExperimentalData']['FewerDivisions'][0]
    exp_bar_heights[2] = table_of_all_scenarios['ExperimentalData']['MoreDivisions'][0]
    
    sim_bar_heights = np.zeros(3)
    sim_bar_heights[0] = table_of_all_scenarios['MechanicsOnly']['WildType'][0]
    sim_bar_heights[1] = table_of_all_scenarios['MechanicsOnly']['FewerDivisions'][0]
    sim_bar_heights[2] = table_of_all_scenarios['MechanicsOnly']['MoreDivisions'][0]
    
    bound_bar_heights = np.zeros(3)
    bound_bar_heights[0] = table_of_all_scenarios['ReducedLineTensionMechanicsOnly']['WildType'][0]
    bound_bar_heights[1] = table_of_all_scenarios['ReducedLineTensionMechanicsOnly']['FewerDivisions'][0]
    bound_bar_heights[2] = table_of_all_scenarios['ReducedLineTensionMechanicsOnly']['MoreDivisions'][0]
 
    exp_bar_errors = np.zeros(3)
    exp_bar_errors[0] = table_of_all_scenarios['ExperimentalData']['WildType'][1]
    exp_bar_errors[1] = table_of_all_scenarios['ExperimentalData']['FewerDivisions'][1]
    exp_bar_errors[2] = table_of_all_scenarios['ExperimentalData']['MoreDivisions'][1]

    sim_bar_errors = np.zeros(3)
    sim_bar_errors[0] = table_of_all_scenarios['MechanicsOnly']['WildType'][1]
    sim_bar_errors[1] = table_of_all_scenarios['MechanicsOnly']['FewerDivisions'][1]
    sim_bar_errors[2] = table_of_all_scenarios['MechanicsOnly']['MoreDivisions'][1]
    
    bound_bar_errors = np.zeros(3)
    bound_bar_errors[0] = table_of_all_scenarios['ReducedLineTensionMechanicsOnly']['WildType'][1]
    bound_bar_errors[1] = table_of_all_scenarios['ReducedLineTensionMechanicsOnly']['FewerDivisions'][1]
    bound_bar_errors[2] = table_of_all_scenarios['ReducedLineTensionMechanicsOnly']['MoreDivisions'][1]

    correction_factor = 0.121
    
    sim_bar_heights *= correction_factor
    sim_bar_errors *= correction_factor
    bound_bar_heights *= correction_factor
    bound_bar_errors *= correction_factor
    
    exp_bar_positions = np.array([1,5,9])
    sim_bar_positions = np.array([2,6,10])
    bound_bar_positions = np.array([3,7,11])

    num_exp_bar_heights = np.zeros(3)
    num_exp_bar_heights[0] = table_of_all_scenarios['ExperimentalData']['WildType'][3]
    num_exp_bar_heights[1] = table_of_all_scenarios['ExperimentalData']['FewerDivisions'][4]
    num_exp_bar_heights[2] = table_of_all_scenarios['ExperimentalData']['MoreDivisions'][4]
    
    num_sim_bar_heights = np.zeros(3)
    num_sim_bar_heights[0] = table_of_all_scenarios['MechanicsOnly']['WildType'][3]
    num_sim_bar_heights[1] = table_of_all_scenarios['MechanicsOnly']['FewerDivisions'][4]
    num_sim_bar_heights[2] = table_of_all_scenarios['MechanicsOnly']['MoreDivisions'][4]
 
    num_bound_bar_heights = np.zeros(3)
    num_bound_bar_heights[0] = table_of_all_scenarios['ReducedLineTensionMechanicsOnly']['WildType'][3]
    num_bound_bar_heights[1] = table_of_all_scenarios['ReducedLineTensionMechanicsOnly']['FewerDivisions'][4]
    num_bound_bar_heights[2] = table_of_all_scenarios['ReducedLineTensionMechanicsOnly']['MoreDivisions'][4]
 
    num_exp_bar_errors = np.zeros(3)
    num_exp_bar_errors[0] = table_of_all_scenarios['ExperimentalData']['WildType'][4]
    num_exp_bar_errors[1] = table_of_all_scenarios['ExperimentalData']['FewerDivisions'][5]
    num_exp_bar_errors[2] = table_of_all_scenarios['ExperimentalData']['MoreDivisions'][5]

    num_sim_bar_errors = np.zeros(3)
    num_sim_bar_errors[0] = table_of_all_scenarios['MechanicsOnly']['WildType'][4]
    num_sim_bar_errors[1] = table_of_all_scenarios['MechanicsOnly']['FewerDivisions'][5]
    num_sim_bar_errors[2] = table_of_all_scenarios['MechanicsOnly']['MoreDivisions'][5]
    
    num_bound_bar_errors = np.zeros(3)
    num_bound_bar_errors[0] = table_of_all_scenarios['ReducedLineTensionMechanicsOnly']['WildType'][4]
    num_bound_bar_errors[1] = table_of_all_scenarios['ReducedLineTensionMechanicsOnly']['FewerDivisions'][5]
    num_bound_bar_errors[2] = table_of_all_scenarios['ReducedLineTensionMechanicsOnly']['MoreDivisions'][5]

    top_area = exp_bar_heights[1] + exp_bar_errors[1]
    bottom_area = exp_bar_heights[2] - exp_bar_errors[2]

    wt_top_number = num_exp_bar_heights[0] + num_exp_bar_errors[0]
    wt_bottom_number = num_exp_bar_heights[0] - num_exp_bar_errors[0]
    dap_top_number = num_exp_bar_heights[1] + num_exp_bar_errors[1]
    dap_bottom_number = num_exp_bar_heights[1] - num_exp_bar_errors[1]
    cycE_top_number = num_exp_bar_heights[2] + num_exp_bar_errors[2]
    cycE_bottom_number = num_exp_bar_heights[2] - num_exp_bar_errors[2]

    this_figure = plt.figure( figsize = figuresize )
    this_figure.add_subplot(121)
    plt.axhspan(bottom_area, top_area, facecolor='0.7', alpha=0.5, linewidth = 0)
    plt.bar( exp_bar_positions, exp_bar_heights, yerr = exp_bar_errors, color = 'b', ecolor = 'k', 
             width = 1.0, label = 'Parker (2006)' )
    plt.bar( sim_bar_positions, sim_bar_heights, yerr = sim_bar_errors, color = 'orange', ecolor = 'k', 
             width = 1.0, label = 'high boundary tension')
    plt.bar( bound_bar_positions, bound_bar_heights, yerr = bound_bar_errors, color = 'purple', ecolor = 'k', 
             width = 1.0, label = 'low boundary tension')
    this_ax = plt.gca()
    this_ax.set_xticks( sim_bar_positions + 0.5 )
    this_ax.set_xticklabels(['wt', 'en>dap', 'en>cycE'])
    plt.xlim(0,13)
    plt.ylabel('P area / $10^3 \mu m^2$')   
    plt.tick_params(axis = 'x', bottom = 'off')
    plt.tick_params(axis = 'x', top = 'off')
    
    this_figure.add_subplot(122)
    plt.axhspan(wt_bottom_number, wt_top_number, facecolor='b', alpha=0.3, linewidth = 0)
    plt.axhspan(cycE_bottom_number, cycE_top_number, facecolor='g', alpha=0.3, linewidth = 0)
    plt.axhspan(dap_bottom_number, dap_top_number, facecolor='r', alpha=0.3, linewidth = 0)
    experiment_bars = plt.bar( exp_bar_positions, num_exp_bar_heights, yerr = num_exp_bar_errors, color = 'b', ecolor = 'k', 
                               width = 1.0, label = 'Parker (2006)' )
    simulation_bars = plt.bar( sim_bar_positions, num_sim_bar_heights, yerr = num_sim_bar_errors, color = 'orange', ecolor = 'k', 
                               width = 1.0, label = 'High boundary tension')
    boundary_bars = plt.bar( bound_bar_positions, num_bound_bar_heights, yerr = num_bound_bar_errors, color = 'purple', ecolor = 'k', 
                               width = 1.0, label = 'Low boundary tension')
    plt.tick_params(axis = 'x', bottom = 'off')
    this_ax = plt.gca()
    this_ax.set_xticks(sim_bar_positions + 0.5)
    this_ax.set_xticklabels(['wt', 'en>dap', 'en>cycE'])
    plt.tick_params(axis = 'x', top = 'off')
    box = plt.gca().get_position()
#     plt.gca().set_position([box.x0, box.y0, box.width * 0.7, box.height])
#     plt.legend(loc = 'upper left', bbox_to_anchor = (1.0,1.0))
    plt.xlim(0,13)
    plt.ylabel('Cell number in P')

    this_figure.legend((experiment_bars, simulation_bars, boundary_bars), ('Parker (2006)', 'High boundary tension', 'Low boundary tension'), 
                       loc = 'upper right', ncol = 3, fontsize = 8)
    plt.tight_layout()
    plt.subplots_adjust(left = 0.1, top = 0.8)

    plt.savefig(os.path.join(scenario_summary_directory, 'boundary_tension_bar_plot.pdf'))

def make_supplementary_figure_plot():
    
    chaste_test_output_directory = os.environ['CHASTE_TEST_OUTPUT']
    scenario_summary_directory = chaste_test_output_directory + '/' + 'SummaryOfScenarios'
    boundary_summary_directory = chaste_test_output_directory + '/' + 'ScenariosChangedBoundaryCondition'

    table_of_all_scenarios = read_big_table_from_file()
    
    figuresize = (5.5,2)
    font = {'size'   : 8}
    plt.rc('font', **font)
    
    exp_bar_heights = np.zeros(3)
    exp_bar_heights[0] = table_of_all_scenarios['ExperimentalData']['WildType'][0]
    exp_bar_heights[1] = table_of_all_scenarios['ExperimentalData']['FewerDivisions'][0]
    exp_bar_heights[2] = table_of_all_scenarios['ExperimentalData']['MoreDivisions'][0]
    
    sim_bar_heights = np.zeros(3)
    sim_bar_heights[0] = table_of_all_scenarios['MechanicsOnly']['WildType'][0]
    sim_bar_heights[1] = table_of_all_scenarios['MechanicsOnly']['FewerDivisions'][0]
    sim_bar_heights[2] = table_of_all_scenarios['MechanicsOnly']['MoreDivisions'][0]
    
    bound_bar_heights = np.zeros(3)
    bound_bar_heights[0] = table_of_all_scenarios['StraightBoundaryCondition']['WildType'][0]
    bound_bar_heights[1] = table_of_all_scenarios['StraightBoundaryCondition']['FewerDivisions'][0]
    bound_bar_heights[2] = table_of_all_scenarios['StraightBoundaryCondition']['MoreDivisions'][0]
 
    exp_bar_errors = np.zeros(3)
    exp_bar_errors[0] = table_of_all_scenarios['ExperimentalData']['WildType'][1]
    exp_bar_errors[1] = table_of_all_scenarios['ExperimentalData']['FewerDivisions'][1]
    exp_bar_errors[2] = table_of_all_scenarios['ExperimentalData']['MoreDivisions'][1]

    sim_bar_errors = np.zeros(3)
    sim_bar_errors[0] = table_of_all_scenarios['MechanicsOnly']['WildType'][1]
    sim_bar_errors[1] = table_of_all_scenarios['MechanicsOnly']['FewerDivisions'][1]
    sim_bar_errors[2] = table_of_all_scenarios['MechanicsOnly']['MoreDivisions'][1]
    
    bound_bar_errors = np.zeros(3)
    bound_bar_errors[0] = table_of_all_scenarios['StraightBoundaryCondition']['WildType'][1]
    bound_bar_errors[1] = table_of_all_scenarios['StraightBoundaryCondition']['FewerDivisions'][1]
    bound_bar_errors[2] = table_of_all_scenarios['StraightBoundaryCondition']['MoreDivisions'][1]

    correction_factor = 0.121
    
    sim_bar_heights *= correction_factor
    sim_bar_errors *= correction_factor
    bound_bar_heights *= correction_factor
    bound_bar_errors *= correction_factor
    
    exp_bar_positions = np.array([1,5,9])
    sim_bar_positions = np.array([2,6,10])
    bound_bar_positions = np.array([3,7,11])

    num_exp_bar_heights = np.zeros(3)
    num_exp_bar_heights[0] = table_of_all_scenarios['ExperimentalData']['WildType'][3]
    num_exp_bar_heights[1] = table_of_all_scenarios['ExperimentalData']['FewerDivisions'][4]
    num_exp_bar_heights[2] = table_of_all_scenarios['ExperimentalData']['MoreDivisions'][4]
    
    num_sim_bar_heights = np.zeros(3)
    num_sim_bar_heights[0] = table_of_all_scenarios['MechanicsOnly']['WildType'][3]
    num_sim_bar_heights[1] = table_of_all_scenarios['MechanicsOnly']['FewerDivisions'][4]
    num_sim_bar_heights[2] = table_of_all_scenarios['MechanicsOnly']['MoreDivisions'][4]
 
    num_bound_bar_heights = np.zeros(3)
    num_bound_bar_heights[0] = table_of_all_scenarios['StraightBoundaryCondition']['WildType'][3]
    num_bound_bar_heights[1] = table_of_all_scenarios['StraightBoundaryCondition']['FewerDivisions'][4]
    num_bound_bar_heights[2] = table_of_all_scenarios['StraightBoundaryCondition']['MoreDivisions'][4]
 
    num_exp_bar_errors = np.zeros(3)
    num_exp_bar_errors[0] = table_of_all_scenarios['ExperimentalData']['WildType'][4]
    num_exp_bar_errors[1] = table_of_all_scenarios['ExperimentalData']['FewerDivisions'][5]
    num_exp_bar_errors[2] = table_of_all_scenarios['ExperimentalData']['MoreDivisions'][5]

    num_sim_bar_errors = np.zeros(3)
    num_sim_bar_errors[0] = table_of_all_scenarios['MechanicsOnly']['WildType'][4]
    num_sim_bar_errors[1] = table_of_all_scenarios['MechanicsOnly']['FewerDivisions'][5]
    num_sim_bar_errors[2] = table_of_all_scenarios['MechanicsOnly']['MoreDivisions'][5]
    
    num_bound_bar_errors = np.zeros(3)
    num_bound_bar_errors[0] = table_of_all_scenarios['StraightBoundaryCondition']['WildType'][4]
    num_bound_bar_errors[1] = table_of_all_scenarios['StraightBoundaryCondition']['FewerDivisions'][5]
    num_bound_bar_errors[2] = table_of_all_scenarios['StraightBoundaryCondition']['MoreDivisions'][5]

    top_area = exp_bar_heights[1] + exp_bar_errors[1]
    bottom_area = exp_bar_heights[2] - exp_bar_errors[2]

    wt_top_number = num_exp_bar_heights[0] + num_exp_bar_errors[0]
    wt_bottom_number = num_exp_bar_heights[0] - num_exp_bar_errors[0]
    dap_top_number = num_exp_bar_heights[1] + num_exp_bar_errors[1]
    dap_bottom_number = num_exp_bar_heights[1] - num_exp_bar_errors[1]
    cycE_top_number = num_exp_bar_heights[2] + num_exp_bar_errors[2]
    cycE_bottom_number = num_exp_bar_heights[2] - num_exp_bar_errors[2]

    this_figure = plt.figure( figsize = figuresize )
    this_figure.add_subplot(121)
    plt.axhspan(bottom_area, top_area, facecolor='0.7', alpha=0.5, linewidth = 0)
    plt.bar( exp_bar_positions, exp_bar_heights, yerr = exp_bar_errors, color = 'b', ecolor = 'k', 
             width = 1.0, label = 'Parker (2006)' )
    plt.bar( sim_bar_positions, sim_bar_heights, yerr = sim_bar_errors, color = 'orange', ecolor = 'k', 
             width = 1.0, label = 'high boundary tension')
    plt.bar( bound_bar_positions, bound_bar_heights, yerr = bound_bar_errors, color = 'purple', ecolor = 'k', 
             width = 1.0, label = 'low boundary tension')
    this_ax = plt.gca()
    this_ax.set_xticks( sim_bar_positions + 0.5 )
    this_ax.set_xticklabels(['wt', 'en>dap', 'en>cycE'])
    plt.xlim(0,13)
    plt.ylabel('P area / $10^3 \mu m^2$')   
    plt.tick_params(axis = 'x', bottom = 'off')
    plt.tick_params(axis = 'x', top = 'off')
    
    this_figure.add_subplot(122)
    plt.axhspan(wt_bottom_number, wt_top_number, facecolor='b', alpha=0.3, linewidth = 0)
    plt.axhspan(cycE_bottom_number, cycE_top_number, facecolor='g', alpha=0.3, linewidth = 0)
    plt.axhspan(dap_bottom_number, dap_top_number, facecolor='r', alpha=0.3, linewidth = 0)
    experiment_bars = plt.bar( exp_bar_positions, num_exp_bar_heights, yerr = num_exp_bar_errors, color = 'b', ecolor = 'k', 
                               width = 1.0, label = 'Parker (2006)' )
    simulation_bars = plt.bar( sim_bar_positions, num_sim_bar_heights, yerr = num_sim_bar_errors, color = 'orange', ecolor = 'k', 
                               width = 1.0, label = 'Periodic boundary')
    boundary_bars = plt.bar( bound_bar_positions, num_bound_bar_heights, yerr = num_bound_bar_errors, color = 'purple', ecolor = 'k', 
                               width = 1.0, label = 'Fixed boundary')
    plt.tick_params(axis = 'x', bottom = 'off')
    this_ax = plt.gca()
    this_ax.set_xticks(sim_bar_positions + 0.5)
    this_ax.set_xticklabels(['wt', 'en>dap', 'en>cycE'])
    plt.tick_params(axis = 'x', top = 'off')
    box = plt.gca().get_position()
#     plt.gca().set_position([box.x0, box.y0, box.width * 0.7, box.height])
#     plt.legend(loc = 'upper left', bbox_to_anchor = (1.0,1.0))
    plt.xlim(0,13)
    plt.ylabel('Cell number in P')

    this_figure.legend((experiment_bars, simulation_bars, boundary_bars), ('Parker (2006)', 'Periodic boundary', 'Fixed boundary'), 
                       loc = 'upper right', ncol = 3, fontsize = 8)
    plt.tight_layout()
    plt.subplots_adjust(left = 0.1, top = 0.8)

    plt.savefig(os.path.join(scenario_summary_directory, 'boundary_condition_bar_plot.pdf'))

def make_mechanics_only_front_back_death_plot():

    chaste_test_output_directory = os.environ['CHASTE_TEST_OUTPUT']
    scenario_summary_directory = chaste_test_output_directory + '/' + 'SummaryOfScenarios'

    table_of_all_scenarios = read_big_table_from_file()
    
    figuresize = (5.5,2.75)
    font = {'size'   : 10}
    plt.rc('font', **font)
    
    death_dictionary = pickle.load(open(chaste_test_output_directory +
                                        '/ScenariosChangedDivisionRates/MechanicsOnly/MutantComparisons/FrontBackDictionary.pickle'))   
    exp_bar_heights = np.zeros(2)
    exp_bar_heights[0] = death_dictionary['MoreDivisions']['front'][0]
    exp_bar_heights[1] = death_dictionary['MoreDivisions']['back'][0]
    
    exp_bar_errors = np.zeros(2)
    exp_bar_errors[0] = death_dictionary['MoreDivisions']['front'][1]
    exp_bar_errors[1] = death_dictionary['MoreDivisions']['back'][1]
    
    exp_bar_positions = np.array([2,4])

    plt.figure(figsize = figuresize)
    plt.bar( exp_bar_positions, exp_bar_heights, yerr = exp_bar_errors, color = 'orange', ecolor = 'k', label = 'Parker (2006)' )
    this_ax = plt.gca()
    this_ax.set_xticks(exp_bar_positions + 0.4)
    this_ax.set_xticklabels(['front', 'back'])
    plt.tick_params(axis = 'x', bottom = 'off')
    box = plt.gca().get_position()

    plt.ylabel('number of cell deaths in cycE')
    plt.savefig(os.path.join(scenario_summary_directory, 'mech_only_front_back_bar_plot.pdf'))   

def make_mechanics_only_front_back_death_plot_all():

    chaste_test_output_directory = os.environ['CHASTE_TEST_OUTPUT']
    scenario_summary_directory = chaste_test_output_directory + '/' + 'SummaryOfScenarios'

    table_of_all_scenarios = read_big_table_from_file()
    
    figuresize = (5.5,1.8)
    font = {'size'   : 8}
    plt.rc('font', **font)
    
    death_dictionary = pickle.load(open(chaste_test_output_directory +
                                        '/ScenariosChangedDivisionRates/MechanicsOnly/MutantComparisons/FrontBackDictionary.pickle'))   
    wt_bar_heights = np.zeros(2)
    wt_bar_heights[0] = death_dictionary['WildType']['front'][0]
    wt_bar_heights[1] = death_dictionary['WildType']['back'][0]
    
    wt_bar_errors = np.zeros(2)
    wt_bar_errors[0] = death_dictionary['WildType']['front'][1]
    wt_bar_errors[1] = death_dictionary['WildType']['back'][1]
    
    cycE_bar_heights = np.zeros(2)
    cycE_bar_heights[0] = death_dictionary['MoreDivisions']['front'][0]
    cycE_bar_heights[1] = death_dictionary['MoreDivisions']['back'][0]
    
    cycE_bar_errors = np.zeros(2)
    cycE_bar_errors[0] = death_dictionary['MoreDivisions']['front'][1]
    cycE_bar_errors[1] = death_dictionary['MoreDivisions']['back'][1]
 
    dap_bar_heights = np.zeros(2)
    dap_bar_heights[0] = death_dictionary['FewerDivisions']['front'][0]
    dap_bar_heights[1] = death_dictionary['FewerDivisions']['back'][0]
    
    dap_bar_errors = np.zeros(2)
    dap_bar_errors[0] = death_dictionary['FewerDivisions']['front'][1]
    dap_bar_errors[1] = death_dictionary['FewerDivisions']['back'][1]
 
    exp_bar_positions = np.array([2,4])

    this_figure = plt.figure( figsize = figuresize )
    this_figure.add_subplot(131)
    plt.bar( exp_bar_positions, wt_bar_heights, yerr = wt_bar_errors, color = 'orange', ecolor = 'k')
    this_ax = plt.gca()
    this_ax.set_xticks(exp_bar_positions + 0.4)
    this_ax.set_xticklabels(['front', 'back'])
    this_ax.set_title('wild type')
    plt.tick_params(axis = 'x', bottom = 'off')
    plt.xlim(1.8,5)
    plt.ylim(0,3.5)
    plt.ylabel('number of cell deaths')

    this_figure.add_subplot(132)
    plt.bar( exp_bar_positions, cycE_bar_heights, yerr = cycE_bar_errors, color = 'orange', ecolor = 'k')
    this_ax = plt.gca()
    this_ax.set_xticks(exp_bar_positions + 0.4)
    this_ax.set_xticklabels(['front', 'back'])
    plt.tick_params(axis = 'x', bottom = 'off')
    this_ax.set_title('cycE')
    plt.xlim(1.8,5)
    plt.ylim(0,3.5)
    plt.ylabel('number of cell deaths')

    this_figure.add_subplot(133)
    plt.bar( exp_bar_positions, dap_bar_heights, yerr = dap_bar_errors, color = 'orange', ecolor = 'k')
    this_ax = plt.gca()
    this_ax.set_xticks(exp_bar_positions + 0.4)
    this_ax.set_xticklabels(['front', 'back'])
    plt.tick_params(axis = 'x', bottom = 'off')
    this_ax.set_title('dap')
    plt.xlim(1.8,5)
    plt.ylim(0,3.5)
    plt.ylabel('number of cell deaths')

    plt.tight_layout()
    plt.savefig(os.path.join(scenario_summary_directory, 'mech_only_front_back_bar_plot_all.pdf'))    

def plot_mech_only_front_back_ratio():

    chaste_test_output_directory = os.environ['CHASTE_TEST_OUTPUT']
    scenario_summary_directory = chaste_test_output_directory + '/' + 'SummaryOfScenarios'

    table_of_all_scenarios = read_big_table_from_file()
    
    figuresize = (3,1.8)
    font = {'size'   : 8}
    plt.rc('font', **font)
    
    death_dictionary = pickle.load(open(chaste_test_output_directory +
                                        '/ScenariosChangedDivisionRates/MechanicsOnly/MutantComparisons/FrontBackDictionary.pickle'))   
    wt_bar_heights = np.zeros(2)
    wt_bar_heights[0] = death_dictionary['WildType']['front'][0]
    wt_bar_heights[1] = death_dictionary['WildType']['back'][0]
    wt_ratio = 0
    
    wt_bar_errors = np.zeros(2)
    wt_bar_errors[0] = death_dictionary['WildType']['front'][1]
    wt_bar_errors[1] = death_dictionary['WildType']['back'][1]
    
    cycE_bar_heights = np.zeros(2)
    cycE_bar_heights[0] = death_dictionary['MoreDivisions']['front'][0]
    cycE_bar_heights[1] = death_dictionary['MoreDivisions']['back'][0]
    cycE_ratio = cycE_bar_heights[0]/cycE_bar_heights[1]
    
    cycE_bar_errors = np.zeros(2)
    cycE_bar_errors[0] = death_dictionary['MoreDivisions']['front'][1]
    cycE_bar_errors[1] = death_dictionary['MoreDivisions']['back'][1]
 
    dap_bar_heights = np.zeros(2)
    dap_bar_heights[0] = death_dictionary['FewerDivisions']['front'][0]
    dap_bar_heights[1] = death_dictionary['FewerDivisions']['back'][0]
    dap_ratio = 0
    
    dap_bar_errors = np.zeros(2)
    dap_bar_errors[0] = death_dictionary['FewerDivisions']['front'][1]
    dap_bar_errors[1] = death_dictionary['FewerDivisions']['back'][1]

    exp_bar_heights = np.array([38,11,3])
    
    exp_bar_positions = np.array([1,4,7])
    sim_bar_positions = [2,5,8]

    this_figure = plt.figure( figsize = figuresize )
    plt.bar( exp_bar_positions, exp_bar_heights, color = 'b', ecolor = 'k')
    plt.bar( sim_bar_positions, np.array([wt_ratio, cycE_ratio, dap_ratio]), color = 'orange', ecolor = 'k')
    this_ax = plt.gca()
    this_ax.set_xticks(exp_bar_positions + 0.9)
    this_ax.set_xticklabels(['wt', 'cycE', 'dap'])
    plt.tick_params( axis = 'x', bottom = 'off' )
    plt.xlim(0,9.8)
#     plt.ylim(0,3.5)
    plt.ylabel('death ratio front:back')

    plt.tight_layout()
    plt.savefig(os.path.join(scenario_summary_directory, 'mech_only_ratio_death_plot.pdf'))    

def make_parker_death_asymmetry_plot():

    chaste_test_output_directory = os.environ['CHASTE_TEST_OUTPUT']
    scenario_summary_directory = chaste_test_output_directory + '/' + 'SummaryOfScenarios'

    table_of_all_scenarios = read_big_table_from_file()
    
    figuresize = (3,1.8)
    font = {'size'   : 8}
    plt.rc('font', **font)
    
    exp_bar_heights = np.array([38,11,3])
    
    exp_bar_positions = np.array([2,4,6])
    this_figure = plt.figure( figsize = figuresize )
    plt.bar( exp_bar_positions, exp_bar_heights, color = 'b', ecolor = 'k')
    this_ax = plt.gca()
    this_ax.set_xticks(exp_bar_positions + 0.4)
    this_ax.set_xticklabels(['wt', 'cycE', 'dap'])
    plt.tick_params( axis = 'x', bottom = 'off' )
    plt.xlim(1,7.8)
#     plt.ylim(0,3.5)
    plt.ylabel('death ratio front:back')

    plt.tight_layout()
    plt.savefig(os.path.join(scenario_summary_directory, 'parker_death_ratio_plot.pdf'))    

def make_p_only_sweeps():

    figuresize = (5.5, 3.0)
    font = {'size'   : 8}
    plt.rc('font', **font)
    
    chaste_test_output_directory = os.environ['CHASTE_TEST_OUTPUT']
    scenario_summary_directory = chaste_test_output_directory + '/' + 'SummaryOfScenarios'
    scenario_locations = os.path.join(chaste_test_output_directory, 'ScenariosChangedDivisionRates')
    correction_factor = 0.121

    #### area sweep areas
    daughter_area_table = np.loadtxt(os.path.join(scenario_locations, 'VaryDaughterTargetAreaInPOnly',
                                                                'results_summary','abs_area_summary_table.csv'), delimiter = ',')

    daughter_area_table = daughter_area_table[daughter_area_table[:,0].argsort()]
    
    daughter_area_table[:,1:] *= correction_factor

    this_figure = plt.figure( figsize = figuresize )
    this_figure.add_subplot(231)
    plt.errorbar(daughter_area_table[:,0], daughter_area_table[:,1], yerr = daughter_area_table[:,2], label ='wild type')
    plt.errorbar(daughter_area_table[:,0], daughter_area_table[:,3], yerr = daughter_area_table[:,4], label ='more divisions')
    plt.errorbar(daughter_area_table[:,0], daughter_area_table[:,5], yerr = daughter_area_table[:,6], label ='fewer divisions')
    plt.xlabel('$A_{0,daughter}/A_{0,mother}$')
    plt.ylabel('P area in $10^3 \mu m^2$')
    plt.locator_params(axis = 'x', nbins=4)
    plt.locator_params(axis = 'y', nbins=6)

#     plt.ylim(2.2,3.4)

    #### tension sweep areas
    tension_area_table = np.loadtxt(os.path.join(scenario_locations, 'VaryLineTensionInP',
                                                                'results_summary','abs_area_summary_table.csv'), delimiter = ',')

    tension_area_table = tension_area_table[tension_area_table[:,0].argsort()]
    tension_area_table[:,1:] *= correction_factor

    this_figure.add_subplot(232)
    plt.errorbar(tension_area_table[:,0], tension_area_table[:,1], yerr = tension_area_table[:,2], label ='wild type')
    plt.errorbar(tension_area_table[:,0], tension_area_table[:,3], yerr = tension_area_table[:,4], label ='more divisions')
    plt.errorbar(tension_area_table[:,0], tension_area_table[:,5], yerr = tension_area_table[:,6], label ='fewer divisions')
    plt.xlabel('$\overline{\Lambda}$')
    plt.ylabel('P area in $10^3 \mu m^2$')
    plt.locator_params(axis = 'x', nbins=4)
#     plt.ylim(2.2,3.4)

    #### perimeter sweep areas
    perimeter_area_table = np.loadtxt(os.path.join(scenario_locations, 'VaryPerimeterContractilityInP',
                                                                'results_summary','abs_area_summary_table.csv'), delimiter = ',')

    perimeter_area_table = perimeter_area_table[perimeter_area_table[:,0].argsort()]
    perimeter_area_table[:,1:] *= correction_factor

    this_figure.add_subplot(233)
    plt.errorbar(perimeter_area_table[:,0], perimeter_area_table[:,1], yerr = perimeter_area_table[:,2], label ='wild type')
    plt.errorbar(perimeter_area_table[:,0], perimeter_area_table[:,3], yerr = perimeter_area_table[:,4], label ='more divisions')
    plt.errorbar(perimeter_area_table[:,0], perimeter_area_table[:,5], yerr = perimeter_area_table[:,6], label ='fewer divisions')
#     plt.xlabel('\overline{\Gamma}')
    plt.xlim(0,0.1)
#     plt.ylim(2.2,3.4)
    plt.xlabel('$\overline{\Gamma}$')
    plt.ylabel('P area in $10^3 \mu m^2$')
    plt.locator_params(axis = 'x', nbins=4)
    
    #### area sweep numbers
    daughter_numbers_table = np.loadtxt(os.path.join(scenario_locations, 'VaryDaughterTargetAreaInPOnly',
                                                                'results_summary','cell_numbers_summary_table.csv'), delimiter = ',')
    daughter_numbers_table = daughter_numbers_table[daughter_numbers_table[:,0].argsort()]

    this_figure.add_subplot(234)
    plt.errorbar(daughter_numbers_table[:,0], daughter_numbers_table[:,1], yerr = daughter_numbers_table[:,2], label ='wild type')
    plt.errorbar(daughter_numbers_table[:,0], daughter_numbers_table[:,3], yerr = daughter_numbers_table[:,4], label ='more divisions')
    plt.errorbar(daughter_numbers_table[:,0], daughter_numbers_table[:,5], yerr = daughter_numbers_table[:,6], label ='fewer divisions')
#     plt.xlabel('daughter cell t. area/mother cell  t. area')
    plt.xlabel('$A_{0,daughter}/A_{0,mother}$')
    plt.ylabel('cell number in P')
    plt.ylim(30,80)
    plt.locator_params(axis = 'x', nbins=4)
   
    #### tension sweep numbers
    tension_numbers_table = np.loadtxt(os.path.join(scenario_locations, 'VaryLineTensionInP',
                                                                'results_summary','cell_numbers_summary_table.csv'), delimiter = ',')
    tension_numbers_table = tension_numbers_table[tension_numbers_table[:,0].argsort()]

    this_figure.add_subplot(235)
    wt_line = plt.errorbar(tension_numbers_table[:,0], tension_numbers_table[:,1], yerr = tension_numbers_table[:,2], label ='wild type')
    cycE_line = plt.errorbar(tension_numbers_table[:,0], tension_numbers_table[:,3], yerr = tension_numbers_table[:,4], label ='more divisions')
    dap_line = plt.errorbar(tension_numbers_table[:,0], tension_numbers_table[:,5], yerr = tension_numbers_table[:,6], label ='fewer divisions')
    plt.xlabel('$\overline{\Lambda}$')
    plt.ylabel('cell number in P')
    plt.ylim(30,80)
    plt.locator_params(axis = 'x', nbins=4)

    #### perimeter sweep numbers
    perimeter_numbers_table = np.loadtxt(os.path.join(scenario_locations, 'VaryPerimeterContractilityInP',
                                                                'results_summary','cell_numbers_summary_table.csv'), delimiter = ',')
    perimeter_numbers_table = perimeter_numbers_table[perimeter_numbers_table[:,0].argsort()]

    this_figure.add_subplot(236)
    plt.errorbar(perimeter_numbers_table[:,0], perimeter_numbers_table[:,1], yerr = perimeter_numbers_table[:,2], label ='wild type')
    plt.errorbar(perimeter_numbers_table[:,0], perimeter_numbers_table[:,3], yerr = perimeter_numbers_table[:,4], label ='more divisions')
    plt.errorbar(perimeter_numbers_table[:,0], perimeter_numbers_table[:,5], yerr = perimeter_numbers_table[:,6], label ='fewer divisions')
    plt.xlim(0,0.1)
    plt.xlabel('$\overline{\Gamma}$')
    plt.ylabel('cell number in P')
    plt.ylim(30,80)
    plt.locator_params(axis = 'x', nbins=4)
    
    this_figure.tight_layout()

    this_figure.legend((wt_line, cycE_line, dap_line), ('wt', 'cycE', 'dap'), loc = 'upper right', ncol = 3, fontsize = 8)
    this_figure.tight_layout(pad=0.001, h_pad = 0.001, w_pad = 0.001)
    plt.subplots_adjust(top = 0.88)
    # import pdb; pdb.set_trace()
    plt.savefig(os.path.join(scenario_summary_directory, 'p_only_sweeps.pdf'))

def make_mechanics_only_bar_plot():
    
    chaste_test_output_directory = os.environ['CHASTE_TEST_OUTPUT']
    scenario_summary_directory = chaste_test_output_directory + '/' + 'SummaryOfScenarios'

    table_of_all_scenarios = read_big_table_from_file()
    
#     figuresize = (5.5,2)
    figuresize = (6.0,2)
    font = {'size'   : 8}
    plt.rc('font', **font)
    
    exp_bar_heights = np.zeros(3)
    exp_bar_heights[0] = table_of_all_scenarios['ExperimentalData']['WildType'][0]
    exp_bar_heights[1] = table_of_all_scenarios['ExperimentalData']['FewerDivisions'][0]
    exp_bar_heights[2] = table_of_all_scenarios['ExperimentalData']['MoreDivisions'][0]
    
    sim_bar_heights = np.zeros(3)
    sim_bar_heights[0] = table_of_all_scenarios['MechanicsOnly']['WildType'][0]
    sim_bar_heights[1] = table_of_all_scenarios['MechanicsOnly']['FewerDivisions'][0]
    sim_bar_heights[2] = table_of_all_scenarios['MechanicsOnly']['MoreDivisions'][0]
 
    exp_bar_errors = np.zeros(3)
    exp_bar_errors[0] = table_of_all_scenarios['ExperimentalData']['WildType'][1]
    exp_bar_errors[1] = table_of_all_scenarios['ExperimentalData']['FewerDivisions'][1]
    exp_bar_errors[2] = table_of_all_scenarios['ExperimentalData']['MoreDivisions'][1]

    sim_bar_errors = np.zeros(3)
    sim_bar_errors[0] = table_of_all_scenarios['MechanicsOnly']['WildType'][1]
    sim_bar_errors[1] = table_of_all_scenarios['MechanicsOnly']['FewerDivisions'][1]
    sim_bar_errors[2] = table_of_all_scenarios['MechanicsOnly']['MoreDivisions'][1]
    
    correction_factor = 0.121
    
    sim_bar_heights *= correction_factor
    sim_bar_errors *= correction_factor
    
    exp_bar_positions = np.array([1,4,7])
    sim_bar_positions = np.array([2,5,8])

    num_exp_bar_heights = np.zeros(3)
    num_exp_bar_heights[0] = table_of_all_scenarios['ExperimentalData']['WildType'][3]
    num_exp_bar_heights[1] = table_of_all_scenarios['ExperimentalData']['FewerDivisions'][4]
    num_exp_bar_heights[2] = table_of_all_scenarios['ExperimentalData']['MoreDivisions'][4]
    
    num_sim_bar_heights = np.zeros(3)
    num_sim_bar_heights[0] = table_of_all_scenarios['MechanicsOnly']['WildType'][3]
    num_sim_bar_heights[1] = table_of_all_scenarios['MechanicsOnly']['FewerDivisions'][4]
    num_sim_bar_heights[2] = table_of_all_scenarios['MechanicsOnly']['MoreDivisions'][4]
 
    num_exp_bar_errors = np.zeros(3)
    num_exp_bar_errors[0] = table_of_all_scenarios['ExperimentalData']['WildType'][4]
    num_exp_bar_errors[1] = table_of_all_scenarios['ExperimentalData']['FewerDivisions'][5]
    num_exp_bar_errors[2] = table_of_all_scenarios['ExperimentalData']['MoreDivisions'][5]

    num_sim_bar_errors = np.zeros(3)
    num_sim_bar_errors[0] = table_of_all_scenarios['MechanicsOnly']['WildType'][4]
    num_sim_bar_errors[1] = table_of_all_scenarios['MechanicsOnly']['FewerDivisions'][5]
    num_sim_bar_errors[2] = table_of_all_scenarios['MechanicsOnly']['MoreDivisions'][5]

    top_area = exp_bar_heights[1] + exp_bar_errors[1]
    bottom_area = exp_bar_heights[2] - exp_bar_errors[2]

    wt_top_number = num_exp_bar_heights[0] + num_exp_bar_errors[0]
    wt_bottom_number = num_exp_bar_heights[0] - num_exp_bar_errors[0]
    dap_top_number = num_exp_bar_heights[1] + num_exp_bar_errors[1]
    dap_bottom_number = num_exp_bar_heights[1] - num_exp_bar_errors[1]
    cycE_top_number = num_exp_bar_heights[2] + num_exp_bar_errors[2]
    cycE_bottom_number = num_exp_bar_heights[2] - num_exp_bar_errors[2]

    this_figure = plt.figure( figsize = figuresize )
    this_figure.add_subplot(121)
    plt.axhspan(bottom_area, top_area, facecolor='0.7', alpha=0.5, linewidth = 0)
    plt.bar( exp_bar_positions, exp_bar_heights, yerr = exp_bar_errors, color = 'b', ecolor = 'k', label = 'Parker (2006)' )
    plt.bar( sim_bar_positions, sim_bar_heights, yerr = sim_bar_errors, color = 'orange', ecolor = 'k', label = 'Simulation')
    this_ax = plt.gca()
    this_ax.set_xticks( exp_bar_positions + 0.9 )
    this_ax.set_xticklabels(['wt', 'en>dap', 'en>cycE'])
    plt.xlim(0,10)
    plt.ylabel('P area / $10^3 \mu m^2$')   
    plt.tick_params(axis = 'x', bottom = 'off')
    plt.tick_params(axis = 'x', top = 'off')
    
    this_figure.add_subplot(122)
    plt.axhspan(wt_bottom_number, wt_top_number, facecolor='b', alpha=0.3, linewidth = 0)
    plt.axhspan(cycE_bottom_number, cycE_top_number, facecolor='g', alpha=0.3, linewidth = 0)
    plt.axhspan(dap_bottom_number, dap_top_number, facecolor='r', alpha=0.3, linewidth = 0)
    experiment_bars = plt.bar( exp_bar_positions, num_exp_bar_heights, yerr = num_exp_bar_errors, color = 'b', ecolor = 'k', label = 'Parker (2006)' )
    simulation_bars = plt.bar( sim_bar_positions, num_sim_bar_heights, yerr = num_sim_bar_errors, color = 'orange', ecolor = 'k', label = 'Simulation')
    plt.tick_params(axis = 'x', bottom = 'off')
    plt.tick_params(axis = 'x', top = 'off')
    this_ax = plt.gca()
    this_ax.set_xticks(exp_bar_positions + 0.9)
    this_ax.set_xticklabels(['wt', 'en>dap', 'en>cycE'])
    box = plt.gca().get_position()
#     plt.gca().set_position([box.x0, box.y0, box.width * 0.7, box.height])
#     plt.legend(loc = 'upper left', bbox_to_anchor = (1.0,1.0))
    plt.xlim(0,10)
    plt.ylabel('Cell number in P')

    this_figure.legend((experiment_bars, simulation_bars), ('Parker (2006)', 'Simulation'), loc = 'lower left', ncol = 2, fontsize = 8)
    plt.tight_layout()
    plt.subplots_adjust(left = 0.1, bottom = 0.23)

    plt.savefig(os.path.join(scenario_summary_directory, 'mechanics_only_bar_plot.pdf'))

def make_new_force_bar_plot():
    
    chaste_test_output_directory = os.environ['CHASTE_TEST_OUTPUT']
    scenario_summary_directory = chaste_test_output_directory + '/' + 'SummaryOfScenarios'

    table_of_all_scenarios = read_big_table_from_file()
    
#     figuresize = (5.5,2)
    figuresize = (6.0,2)
    font = {'size'   : 8}
    plt.rc('font', **font)
    
    exp_bar_heights = np.zeros(3)
    exp_bar_heights[0] = table_of_all_scenarios['ExperimentalData']['WildType'][0]
    exp_bar_heights[1] = table_of_all_scenarios['ExperimentalData']['FewerDivisions'][0]
    exp_bar_heights[2] = table_of_all_scenarios['ExperimentalData']['MoreDivisions'][0]
    
    sim_bar_heights = np.zeros(3)
    sim_bar_heights[0] = table_of_all_scenarios['MechanicsOnly']['WildTypeNewForce'][0]
    sim_bar_heights[1] = table_of_all_scenarios['MechanicsOnly']['FewerDivisionsNewForce'][0]
    sim_bar_heights[2] = table_of_all_scenarios['MechanicsOnly']['MoreDivisionsNewForce'][0]
 
    exp_bar_errors = np.zeros(3)
    exp_bar_errors[0] = table_of_all_scenarios['ExperimentalData']['WildType'][1]
    exp_bar_errors[1] = table_of_all_scenarios['ExperimentalData']['FewerDivisions'][1]
    exp_bar_errors[2] = table_of_all_scenarios['ExperimentalData']['MoreDivisions'][1]

    sim_bar_errors = np.zeros(3)
    sim_bar_errors[0] = table_of_all_scenarios['MechanicsOnly']['WildTypeNewForce'][1]
    sim_bar_errors[1] = table_of_all_scenarios['MechanicsOnly']['FewerDivisionsNewForce'][1]
    sim_bar_errors[2] = table_of_all_scenarios['MechanicsOnly']['MoreDivisionsNewForce'][1]
    
    correction_factor = 0.121
    
    sim_bar_heights *= correction_factor
    sim_bar_errors *= correction_factor
    
    exp_bar_positions = np.array([1,4,7])
    sim_bar_positions = np.array([2,5,8])

    num_exp_bar_heights = np.zeros(3)
    num_exp_bar_heights[0] = table_of_all_scenarios['ExperimentalData']['WildType'][3]
    num_exp_bar_heights[1] = table_of_all_scenarios['ExperimentalData']['FewerDivisions'][4]
    num_exp_bar_heights[2] = table_of_all_scenarios['ExperimentalData']['MoreDivisions'][4]
    
    num_sim_bar_heights = np.zeros(3)
    num_sim_bar_heights[0] = table_of_all_scenarios['MechanicsOnly']['WildTypeNewForce'][3]
    num_sim_bar_heights[1] = table_of_all_scenarios['MechanicsOnly']['FewerDivisionsNewForce'][4]
    num_sim_bar_heights[2] = table_of_all_scenarios['MechanicsOnly']['MoreDivisionsNewForce'][4]
 
    num_exp_bar_errors = np.zeros(3)
    num_exp_bar_errors[0] = table_of_all_scenarios['ExperimentalData']['WildType'][4]
    num_exp_bar_errors[1] = table_of_all_scenarios['ExperimentalData']['FewerDivisions'][5]
    num_exp_bar_errors[2] = table_of_all_scenarios['ExperimentalData']['MoreDivisions'][5]

    num_sim_bar_errors = np.zeros(3)
    num_sim_bar_errors[0] = table_of_all_scenarios['MechanicsOnly']['WildTypeNewForce'][4]
    num_sim_bar_errors[1] = table_of_all_scenarios['MechanicsOnly']['FewerDivisionsNewForce'][5]
    num_sim_bar_errors[2] = table_of_all_scenarios['MechanicsOnly']['MoreDivisionsNewForce'][5]

    top_area = exp_bar_heights[1] + exp_bar_errors[1]
    bottom_area = exp_bar_heights[2] - exp_bar_errors[2]

    wt_top_number = num_exp_bar_heights[0] + num_exp_bar_errors[0]
    wt_bottom_number = num_exp_bar_heights[0] - num_exp_bar_errors[0]
    dap_top_number = num_exp_bar_heights[1] + num_exp_bar_errors[1]
    dap_bottom_number = num_exp_bar_heights[1] - num_exp_bar_errors[1]
    cycE_top_number = num_exp_bar_heights[2] + num_exp_bar_errors[2]
    cycE_bottom_number = num_exp_bar_heights[2] - num_exp_bar_errors[2]

    this_figure = plt.figure( figsize = figuresize )
    this_figure.add_subplot(121)
    plt.axhspan(bottom_area, top_area, facecolor='0.7', alpha=0.5, linewidth = 0)
    plt.bar( exp_bar_positions, exp_bar_heights, yerr = exp_bar_errors, color = 'b', ecolor = 'k', label = 'Parker (2006)' )
    plt.bar( sim_bar_positions, sim_bar_heights, yerr = sim_bar_errors, color = 'orange', ecolor = 'k', label = 'Simulation')
    this_ax = plt.gca()
    this_ax.set_xticks( exp_bar_positions + 0.9 )
    font_properties = mpl.font_manager.FontProperties().copy()
    font_properties.set_style('italic')
    this_ax.set_xticklabels(['wt', 'en>dap', 'en>cycE'], fontproperties = font_properties)
    plt.xlim(0,10)
    plt.ylabel('P area / $10^3 \mu m^2$')   
    plt.tick_params(axis = 'x', bottom = 'off')
    plt.tick_params(axis = 'x', top = 'off')
    
    this_figure.add_subplot(122)
    plt.axhspan(wt_bottom_number, wt_top_number, facecolor='b', alpha=0.3, linewidth = 0)
    plt.axhspan(cycE_bottom_number, cycE_top_number, facecolor='g', alpha=0.3, linewidth = 0)
    plt.axhspan(dap_bottom_number, dap_top_number, facecolor='r', alpha=0.3, linewidth = 0)
    experiment_bars = plt.bar( exp_bar_positions, num_exp_bar_heights, yerr = num_exp_bar_errors, color = 'b', ecolor = 'k', label = 'Parker (2006)' )
    simulation_bars = plt.bar( sim_bar_positions, num_sim_bar_heights, yerr = num_sim_bar_errors, color = 'orange', ecolor = 'k', label = 'Simulation')
    plt.tick_params(axis = 'x', bottom = 'off')
    plt.tick_params(axis = 'x', top = 'off')
    this_ax = plt.gca()
    this_ax.set_xticks(exp_bar_positions + 0.9)
    font_properties = mpl.font_manager.FontProperties().copy()
    font_properties.set_style('italic')
    this_ax.set_xticklabels(['wt', 'en>dap', 'en>cycE'], fontproperties = font_properties)
    box = plt.gca().get_position()
#     plt.gca().set_position([box.x0, box.y0, box.width * 0.7, box.height])
#     plt.legend(loc = 'upper left', bbox_to_anchor = (1.0,1.0))
    plt.xlim(0,10)
    plt.ylabel('Cell number in P')

    this_figure.legend((experiment_bars, simulation_bars), ('Parker (2006)', 'Simulation'), loc = 'lower left', ncol = 2, fontsize = 8)
    plt.tight_layout()
    plt.subplots_adjust(left = 0.1, bottom = 0.23)

    plt.savefig(os.path.join(scenario_summary_directory, 'new_force_bar_plot.pdf'))

def make_doubled_target_area_bar_plot():
    
    chaste_test_output_directory = os.environ['CHASTE_TEST_OUTPUT']
    scenario_summary_directory = chaste_test_output_directory + '/' + 'SummaryOfScenarios'

    table_of_all_scenarios = read_big_table_from_file()
    
#     figuresize = (5.5,2)
    figuresize = (6.0,2)
    font = {'size'   : 8}
    plt.rc('font', **font)
    mpl.rcParams['mathtext.default'] = 'regular'
    
    exp_bar_heights = np.zeros(3)
    exp_bar_heights[0] = table_of_all_scenarios['ExperimentalData']['WildType'][0]
    exp_bar_heights[1] = table_of_all_scenarios['ExperimentalData']['FewerDivisions'][0]
    exp_bar_heights[2] = table_of_all_scenarios['ExperimentalData']['MoreDivisions'][0]
    
    sim_bar_heights = np.zeros(3)
    sim_bar_heights[0] = table_of_all_scenarios['HalfedTargetAreas']['WildType'][0]
    sim_bar_heights[1] = table_of_all_scenarios['HalfedTargetAreas']['FewerDivisions'][0]
    sim_bar_heights[2] = table_of_all_scenarios['HalfedTargetAreas']['MoreDivisions'][0]
 
    exp_bar_errors = np.zeros(3)
    exp_bar_errors[0] = table_of_all_scenarios['ExperimentalData']['WildType'][1]
    exp_bar_errors[1] = table_of_all_scenarios['ExperimentalData']['FewerDivisions'][1]
    exp_bar_errors[2] = table_of_all_scenarios['ExperimentalData']['MoreDivisions'][1]

    sim_bar_errors = np.zeros(3)
    sim_bar_errors[0] = table_of_all_scenarios['HalfedTargetAreas']['WildType'][1]
    sim_bar_errors[1] = table_of_all_scenarios['HalfedTargetAreas']['FewerDivisions'][1]
    sim_bar_errors[2] = table_of_all_scenarios['HalfedTargetAreas']['MoreDivisions'][1]
    
    correction_factor = 0.121
    
    sim_bar_heights *= correction_factor
    sim_bar_errors *= correction_factor
    
    exp_bar_positions = np.array([1,4,7])
    sim_bar_positions = np.array([2,5,8])

    num_exp_bar_heights = np.zeros(3)
    num_exp_bar_heights[0] = table_of_all_scenarios['ExperimentalData']['WildType'][3]
    num_exp_bar_heights[1] = table_of_all_scenarios['ExperimentalData']['FewerDivisions'][4]
    num_exp_bar_heights[2] = table_of_all_scenarios['ExperimentalData']['MoreDivisions'][4]
    
    num_sim_bar_heights = np.zeros(3)
    num_sim_bar_heights[0] = table_of_all_scenarios['DoubledTargetAreas']['WildType'][3]
    num_sim_bar_heights[1] = table_of_all_scenarios['DoubledTargetAreas']['FewerDivisions'][4]
    num_sim_bar_heights[2] = table_of_all_scenarios['DoubledTargetAreas']['MoreDivisions'][4]
 
    num_exp_bar_errors = np.zeros(3)
    num_exp_bar_errors[0] = table_of_all_scenarios['ExperimentalData']['WildType'][4]
    num_exp_bar_errors[1] = table_of_all_scenarios['ExperimentalData']['FewerDivisions'][5]
    num_exp_bar_errors[2] = table_of_all_scenarios['ExperimentalData']['MoreDivisions'][5]

    num_sim_bar_errors = np.zeros(3)
    num_sim_bar_errors[0] = table_of_all_scenarios['DoubledTargetAreas']['WildType'][4]
    num_sim_bar_errors[1] = table_of_all_scenarios['DoubledTargetAreas']['FewerDivisions'][5]
    num_sim_bar_errors[2] = table_of_all_scenarios['DoubledTargetAreas']['MoreDivisions'][5]

    top_area = exp_bar_heights[1] + exp_bar_errors[1]
    bottom_area = exp_bar_heights[2] - exp_bar_errors[2]

    wt_top_number = num_exp_bar_heights[0] + num_exp_bar_errors[0]
    wt_bottom_number = num_exp_bar_heights[0] - num_exp_bar_errors[0]
    dap_top_number = num_exp_bar_heights[1] + num_exp_bar_errors[1]
    dap_bottom_number = num_exp_bar_heights[1] - num_exp_bar_errors[1]
    cycE_top_number = num_exp_bar_heights[2] + num_exp_bar_errors[2]
    cycE_bottom_number = num_exp_bar_heights[2] - num_exp_bar_errors[2]

    this_figure = plt.figure( figsize = figuresize )
    this_figure.add_subplot(121)
    plt.axhspan(bottom_area, top_area, facecolor='0.7', alpha=0.5, linewidth = 0)
    plt.bar( exp_bar_positions, exp_bar_heights, yerr = exp_bar_errors, color = 'b', ecolor = 'k', label = 'Parker (2006)' )
    plt.bar( sim_bar_positions, sim_bar_heights, yerr = sim_bar_errors, color = 'orange', ecolor = 'k', label = 'Simulation')
    this_ax = plt.gca()
    this_ax.set_xticks( exp_bar_positions + 0.9 )
    font_properties = mpl.font_manager.FontProperties().copy()
    font_properties.set_style('italic')
    this_ax.set_xticklabels(['wt', 'en>dap', 'en>CycE'], fontproperties = font_properties)
    plt.xlim(0,10)
    plt.ylabel('P area / $10^3 \mu m^2$')   
    plt.tick_params(axis = 'x', bottom = 'off')
    plt.tick_params(axis = 'x', top = 'off')
    
    this_figure.add_subplot(122)
    plt.axhspan(wt_bottom_number, wt_top_number, facecolor='b', alpha=0.3, linewidth = 0)
    plt.axhspan(cycE_bottom_number, cycE_top_number, facecolor='g', alpha=0.3, linewidth = 0)
    plt.axhspan(dap_bottom_number, dap_top_number, facecolor='r', alpha=0.3, linewidth = 0)
    experiment_bars = plt.bar( exp_bar_positions, num_exp_bar_heights, yerr = num_exp_bar_errors, color = 'b', ecolor = 'k', label = 'Parker (2006)' )
    simulation_bars = plt.bar( sim_bar_positions, num_sim_bar_heights, yerr = num_sim_bar_errors, color = 'orange', ecolor = 'k', label = 'Simulation')
    plt.tick_params(axis = 'x', bottom = 'off')
    plt.tick_params(axis = 'x', top = 'off')
    this_ax = plt.gca()
    this_ax.set_xticks(exp_bar_positions + 0.9)
    this_ax.set_xticklabels(['wt', 'en>dap', 'en>CycE'], fontproperties = font_properties)
    box = plt.gca().get_position()
#     plt.gca().set_position([box.x0, box.y0, box.width * 0.7, box.height])
#     plt.legend(loc = 'upper left', bbox_to_anchor = (1.0,1.0))
    plt.xlim(0,10)
    plt.ylabel('Cell number in P')

    this_figure.legend((experiment_bars, simulation_bars), ('Parker (2006)', 'Simulation'), loc = 'upper right', ncol = 2, fontsize = 8)
    plt.tight_layout()
    plt.subplots_adjust(left = 0.1, top = 0.85)

    plt.savefig(os.path.join(scenario_summary_directory, 'doubled_target_area_bar_plot.pdf'))
 
def make_doubled_target_area_supplementary_plot():
    
    chaste_test_output_directory = os.environ['CHASTE_TEST_OUTPUT']
    scenario_summary_directory = chaste_test_output_directory + '/' + 'SummaryOfScenarios'

    table_of_all_scenarios = read_big_table_from_file()
    
#     figuresize = (5.5,2)
    figuresize = (6.0,2)
    font = {'size'   : 8}
    plt.rc('font', **font)
    mpl.rcParams['mathtext.default'] = 'regular'
    
    exp_bar_heights = np.zeros(3)
    exp_bar_heights[0] = table_of_all_scenarios['ExperimentalData']['WildType'][0]
    exp_bar_heights[1] = table_of_all_scenarios['ExperimentalData']['FewerDivisions'][0]
    exp_bar_heights[2] = table_of_all_scenarios['ExperimentalData']['MoreDivisions'][0]

    mech_bar_heights = np.zeros(3)
    mech_bar_heights[0] = table_of_all_scenarios['MechanicsOnly']['WildType'][0]
    mech_bar_heights[1] = table_of_all_scenarios['MechanicsOnly']['FewerDivisions'][0]
    mech_bar_heights[2] = table_of_all_scenarios['MechanicsOnly']['MoreDivisions'][0]
 
    sim_bar_heights = np.zeros(3)
    sim_bar_heights[0] = table_of_all_scenarios['HalfedTargetAreas']['WildType'][0]
    sim_bar_heights[1] = table_of_all_scenarios['HalfedTargetAreas']['FewerDivisions'][0]
    sim_bar_heights[2] = table_of_all_scenarios['HalfedTargetAreas']['MoreDivisions'][0]
 
    exp_bar_errors = np.zeros(3)
    exp_bar_errors[0] = table_of_all_scenarios['ExperimentalData']['WildType'][1]
    exp_bar_errors[1] = table_of_all_scenarios['ExperimentalData']['FewerDivisions'][1]
    exp_bar_errors[2] = table_of_all_scenarios['ExperimentalData']['MoreDivisions'][1]

    mech_bar_errors = np.zeros(3)
    mech_bar_errors[0] = table_of_all_scenarios['MechanicsOnly']['WildType'][1]
    mech_bar_errors[1] = table_of_all_scenarios['MechanicsOnly']['FewerDivisions'][1]
    mech_bar_errors[2] = table_of_all_scenarios['MechanicsOnly']['MoreDivisions'][1]
 
    sim_bar_errors = np.zeros(3)
    sim_bar_errors[0] = table_of_all_scenarios['HalfedTargetAreas']['WildType'][1]
    sim_bar_errors[1] = table_of_all_scenarios['HalfedTargetAreas']['FewerDivisions'][1]
    sim_bar_errors[2] = table_of_all_scenarios['HalfedTargetAreas']['MoreDivisions'][1]
    
    correction_factor = 0.121
    
    mech_bar_heights *= correction_factor
    sim_bar_heights *= correction_factor
    mech_bar_errors *= correction_factor
    sim_bar_errors *= correction_factor
    
    exp_bar_positions = np.array([1,5,9])
    mech_bar_positions = np.array([2,6,10])
    sim_bar_positions = np.array([3,7,11])

    num_exp_bar_heights = np.zeros(3)
    num_exp_bar_heights[0] = table_of_all_scenarios['ExperimentalData']['WildType'][3]
    num_exp_bar_heights[1] = table_of_all_scenarios['ExperimentalData']['FewerDivisions'][4]
    num_exp_bar_heights[2] = table_of_all_scenarios['ExperimentalData']['MoreDivisions'][4]

    num_mech_bar_heights = np.zeros(3)
    num_mech_bar_heights[0] = table_of_all_scenarios['MechanicsOnly']['WildType'][3]
    num_mech_bar_heights[1] = table_of_all_scenarios['MechanicsOnly']['FewerDivisions'][4]
    num_mech_bar_heights[2] = table_of_all_scenarios['MechanicsOnly']['MoreDivisions'][4]
 
    num_sim_bar_heights = np.zeros(3)
    num_sim_bar_heights[0] = table_of_all_scenarios['DoubledTargetAreas']['WildType'][3]
    num_sim_bar_heights[1] = table_of_all_scenarios['DoubledTargetAreas']['FewerDivisions'][4]
    num_sim_bar_heights[2] = table_of_all_scenarios['DoubledTargetAreas']['MoreDivisions'][4]
 
    num_exp_bar_errors = np.zeros(3)
    num_exp_bar_errors[0] = table_of_all_scenarios['ExperimentalData']['WildType'][4]
    num_exp_bar_errors[1] = table_of_all_scenarios['ExperimentalData']['FewerDivisions'][5]
    num_exp_bar_errors[2] = table_of_all_scenarios['ExperimentalData']['MoreDivisions'][5]

    num_mech_bar_errors = np.zeros(3)
    num_mech_bar_errors[0] = table_of_all_scenarios['MechanicsOnly']['WildType'][4]
    num_mech_bar_errors[1] = table_of_all_scenarios['MechanicsOnly']['FewerDivisions'][5]
    num_mech_bar_errors[2] = table_of_all_scenarios['MechanicsOnly']['MoreDivisions'][5]
 
    num_sim_bar_errors = np.zeros(3)
    num_sim_bar_errors[0] = table_of_all_scenarios['DoubledTargetAreas']['WildType'][4]
    num_sim_bar_errors[1] = table_of_all_scenarios['DoubledTargetAreas']['FewerDivisions'][5]
    num_sim_bar_errors[2] = table_of_all_scenarios['DoubledTargetAreas']['MoreDivisions'][5]

    top_area = exp_bar_heights[1] + exp_bar_errors[1]
    bottom_area = exp_bar_heights[2] - exp_bar_errors[2]

    wt_top_number = num_exp_bar_heights[0] + num_exp_bar_errors[0]
    wt_bottom_number = num_exp_bar_heights[0] - num_exp_bar_errors[0]
    dap_top_number = num_exp_bar_heights[1] + num_exp_bar_errors[1]
    dap_bottom_number = num_exp_bar_heights[1] - num_exp_bar_errors[1]
    cycE_top_number = num_exp_bar_heights[2] + num_exp_bar_errors[2]
    cycE_bottom_number = num_exp_bar_heights[2] - num_exp_bar_errors[2]

    this_figure = plt.figure( figsize = figuresize )
    this_figure.add_subplot(121)
    plt.axhspan(bottom_area, top_area, facecolor='0.7', alpha=0.5, linewidth = 0)
    plt.bar( exp_bar_positions, exp_bar_heights, yerr = exp_bar_errors, color = 'b', ecolor = 'k', label = 'Parker (2006)' )
    plt.bar( mech_bar_positions, mech_bar_heights, yerr = mech_bar_errors, color = 'orange', ecolor = 'k', label = 'Simulation')
    plt.bar( sim_bar_positions, sim_bar_heights, yerr = sim_bar_errors, color = 'purple', ecolor = 'k', label = 'Simulation')
    this_ax = plt.gca()
    this_ax.set_xticks( mech_bar_positions + 0.5 )
    font_properties = mpl.font_manager.FontProperties().copy()
    font_properties.set_style('italic')
    this_ax.set_xticklabels(['wt', 'en>dap', 'en>CycE'], fontproperties = font_properties)
    plt.xlim(0,13)
    plt.ylabel('P area / $10^3 \mu m^2$')   
    plt.tick_params(axis = 'x', bottom = 'off')
    plt.tick_params(axis = 'x', top = 'off')
    
    this_figure.add_subplot(122)
    plt.axhspan(wt_bottom_number, wt_top_number, facecolor='b', alpha=0.3, linewidth = 0)
    plt.axhspan(cycE_bottom_number, cycE_top_number, facecolor='g', alpha=0.3, linewidth = 0)
    plt.axhspan(dap_bottom_number, dap_top_number, facecolor='r', alpha=0.3, linewidth = 0)
    experiment_bars = plt.bar( exp_bar_positions, num_exp_bar_heights, yerr = num_exp_bar_errors, color = 'b', ecolor = 'k', label = 'Parker (2006)' )
    mech_bars = plt.bar( mech_bar_positions, num_mech_bar_heights, yerr = num_mech_bar_errors, color = 'orange', ecolor = 'k', label = 'Simulation')
    simulation_bars = plt.bar( sim_bar_positions, num_sim_bar_heights, yerr = num_sim_bar_errors, color = 'purple', ecolor = 'k', label = 'Simulation')
    plt.tick_params(axis = 'x', bottom = 'off')
    plt.tick_params(axis = 'x', top = 'off')
    this_ax = plt.gca()
    this_ax.set_xticks( mech_bar_positions + 0.5 )
    this_ax.set_xticklabels(['wt', 'en>dap', 'en>CycE'], fontproperties = font_properties)
    box = plt.gca().get_position()
#     plt.gca().set_position([box.x0, box.y0, box.width * 0.7, box.height])
#     plt.legend(loc = 'upper left', bbox_to_anchor = (1.0,1.0))
    plt.xlim(0,13)
    plt.ylabel('Cell number in P')

    this_figure.legend((experiment_bars, mech_bars, simulation_bars), 
                       ('Parker (2006)', '$A_0^s=121\mu m^2$', '$A_0^s=242\mu m^2$' ), 
                       loc = 'upper right', ncol = 3, fontsize = 8)
    plt.tight_layout()
    plt.subplots_adjust(left = 0.1, top = 0.8)

    plt.savefig(os.path.join(scenario_summary_directory, 'doubled_target_area_supplementary_plot.pdf'))
 
def make_halfed_target_area_bar_plot():
    
    chaste_test_output_directory = os.environ['CHASTE_TEST_OUTPUT']
    scenario_summary_directory = chaste_test_output_directory + '/' + 'SummaryOfScenarios'

    table_of_all_scenarios = read_big_table_from_file()
    
#     figuresize = (5.5,2)
    figuresize = (6.0,2)
    font = {'size'   : 8}
    plt.rc('font', **font)
    mpl.rcParams['mathtext.default'] = 'regular'
    
    exp_bar_heights = np.zeros(3)
    exp_bar_heights[0] = table_of_all_scenarios['ExperimentalData']['WildType'][0]
    exp_bar_heights[1] = table_of_all_scenarios['ExperimentalData']['FewerDivisions'][0]
    exp_bar_heights[2] = table_of_all_scenarios['ExperimentalData']['MoreDivisions'][0]
    
    sim_bar_heights = np.zeros(3)
    sim_bar_heights[0] = table_of_all_scenarios['HalfedTargetAreas']['WildType'][0]
    sim_bar_heights[1] = table_of_all_scenarios['HalfedTargetAreas']['FewerDivisions'][0]
    sim_bar_heights[2] = table_of_all_scenarios['HalfedTargetAreas']['MoreDivisions'][0]
 
    exp_bar_errors = np.zeros(3)
    exp_bar_errors[0] = table_of_all_scenarios['ExperimentalData']['WildType'][1]
    exp_bar_errors[1] = table_of_all_scenarios['ExperimentalData']['FewerDivisions'][1]
    exp_bar_errors[2] = table_of_all_scenarios['ExperimentalData']['MoreDivisions'][1]

    sim_bar_errors = np.zeros(3)
    sim_bar_errors[0] = table_of_all_scenarios['HalfedTargetAreas']['WildType'][1]
    sim_bar_errors[1] = table_of_all_scenarios['HalfedTargetAreas']['FewerDivisions'][1]
    sim_bar_errors[2] = table_of_all_scenarios['HalfedTargetAreas']['MoreDivisions'][1]
    
    correction_factor = 0.121
    
    sim_bar_heights *= correction_factor
    sim_bar_errors *= correction_factor
    
    exp_bar_positions = np.array([1,4,7])
    sim_bar_positions = np.array([2,5,8])

    num_exp_bar_heights = np.zeros(3)
    num_exp_bar_heights[0] = table_of_all_scenarios['ExperimentalData']['WildType'][3]
    num_exp_bar_heights[1] = table_of_all_scenarios['ExperimentalData']['FewerDivisions'][4]
    num_exp_bar_heights[2] = table_of_all_scenarios['ExperimentalData']['MoreDivisions'][4]
    
    num_sim_bar_heights = np.zeros(3)
    num_sim_bar_heights[0] = table_of_all_scenarios['HalfedTargetAreas']['WildType'][3]
    num_sim_bar_heights[1] = table_of_all_scenarios['HalfedTargetAreas']['FewerDivisions'][4]
    num_sim_bar_heights[2] = table_of_all_scenarios['HalfedTargetAreas']['MoreDivisions'][4]
 
    num_exp_bar_errors = np.zeros(3)
    num_exp_bar_errors[0] = table_of_all_scenarios['ExperimentalData']['WildType'][4]
    num_exp_bar_errors[1] = table_of_all_scenarios['ExperimentalData']['FewerDivisions'][5]
    num_exp_bar_errors[2] = table_of_all_scenarios['ExperimentalData']['MoreDivisions'][5]

    num_sim_bar_errors = np.zeros(3)
    num_sim_bar_errors[0] = table_of_all_scenarios['HalfedTargetAreas']['WildType'][4]
    num_sim_bar_errors[1] = table_of_all_scenarios['HalfedTargetAreas']['FewerDivisions'][5]
    num_sim_bar_errors[2] = table_of_all_scenarios['HalfedTargetAreas']['MoreDivisions'][5]

    top_area = exp_bar_heights[1] + exp_bar_errors[1]
    bottom_area = exp_bar_heights[2] - exp_bar_errors[2]

    wt_top_number = num_exp_bar_heights[0] + num_exp_bar_errors[0]
    wt_bottom_number = num_exp_bar_heights[0] - num_exp_bar_errors[0]
    dap_top_number = num_exp_bar_heights[1] + num_exp_bar_errors[1]
    dap_bottom_number = num_exp_bar_heights[1] - num_exp_bar_errors[1]
    cycE_top_number = num_exp_bar_heights[2] + num_exp_bar_errors[2]
    cycE_bottom_number = num_exp_bar_heights[2] - num_exp_bar_errors[2]

    this_figure = plt.figure( figsize = figuresize )
    this_figure.add_subplot(121)
    plt.axhspan(bottom_area, top_area, facecolor='0.7', alpha=0.5, linewidth = 0)
    plt.bar( exp_bar_positions, exp_bar_heights, yerr = exp_bar_errors, color = 'b', ecolor = 'k', label = 'Parker (2006)' )
    plt.bar( sim_bar_positions, sim_bar_heights, yerr = sim_bar_errors, color = 'orange', ecolor = 'k', label = 'Simulation')
    this_ax = plt.gca()
    this_ax.set_xticks( exp_bar_positions + 0.9 )
    font_properties = mpl.font_manager.FontProperties().copy()
    font_properties.set_style('italic')
    this_ax.set_xticklabels(['wt', 'en>dap', 'en>cycE'], fontproperties = font_properties)
    plt.xlim(0,10)
    plt.ylabel('P area / $10^3 \mu m^2$')   
    plt.tick_params(axis = 'x', bottom = 'off')
    plt.tick_params(axis = 'x', top = 'off')
    
    this_figure.add_subplot(122)
    plt.axhspan(wt_bottom_number, wt_top_number, facecolor='b', alpha=0.3, linewidth = 0)
    plt.axhspan(cycE_bottom_number, cycE_top_number, facecolor='g', alpha=0.3, linewidth = 0)
    plt.axhspan(dap_bottom_number, dap_top_number, facecolor='r', alpha=0.3, linewidth = 0)
    experiment_bars = plt.bar( exp_bar_positions, num_exp_bar_heights, yerr = num_exp_bar_errors, color = 'b', ecolor = 'k', label = 'Parker (2006)' )
    simulation_bars = plt.bar( sim_bar_positions, num_sim_bar_heights, yerr = num_sim_bar_errors, color = 'orange', ecolor = 'k', label = 'Simulation')
    plt.tick_params(axis = 'x', bottom = 'off')
    plt.tick_params(axis = 'x', top = 'off')
    this_ax = plt.gca()
    this_ax.set_xticks(exp_bar_positions + 0.9)
    this_ax.set_xticklabels(['wt', 'en>dap', 'en>cycE'], fontproperties = font_properties)
    box = plt.gca().get_position()
#     plt.gca().set_position([box.x0, box.y0, box.width * 0.7, box.height])
#     plt.legend(loc = 'upper left', bbox_to_anchor = (1.0,1.0))
    plt.xlim(0,10)
    plt.ylabel('Cell number in P')

    this_figure.legend((experiment_bars, simulation_bars), ('Parker (2006)', 'Simulation'), loc = 'upper right', ncol = 2, fontsize = 8)
    plt.tight_layout()
    plt.subplots_adjust(left = 0.1, top = 0.85)

    plt.savefig(os.path.join(scenario_summary_directory, 'halfed_target_area_bar_plot.pdf'))

def make_spitz_response_plot():
    
    chaste_test_output_directory = os.environ['CHASTE_TEST_OUTPUT']
    scenario_summary_directory = chaste_test_output_directory + '/' + 'SummaryOfScenarios'

    scenario_directory = os.path.join(chaste_test_output_directory, 'ScenariosChangedDivisionRates')
    table_of_all_scenarios = read_big_table_from_file()
    
#     figuresize = (5.5,2)
    figuresize = (6.0,2)
    font = {'size'   : 8}
    plt.rc('font', **font)
    mpl.rcParams['mathtext.default'] = 'regular'
    
    exp_bar_heights = np.zeros(3)
    exp_bar_heights[0] = table_of_all_scenarios['ExperimentalData']['WildType'][0]
    exp_bar_heights[1] = table_of_all_scenarios['ExperimentalData']['FewerDivisions'][0]
    exp_bar_heights[2] = table_of_all_scenarios['ExperimentalData']['MoreDivisions'][0]
    
    exp_bar_errors = np.zeros(3)
    exp_bar_errors[0] = table_of_all_scenarios['ExperimentalData']['WildType'][1]
    exp_bar_errors[1] = table_of_all_scenarios['ExperimentalData']['FewerDivisions'][1]
    exp_bar_errors[2] = table_of_all_scenarios['ExperimentalData']['MoreDivisions'][1]

    num_exp_bar_heights = np.zeros(3)
    num_exp_bar_heights[0] = table_of_all_scenarios['ExperimentalData']['WildType'][3]
    num_exp_bar_heights[1] = table_of_all_scenarios['ExperimentalData']['FewerDivisions'][4]
    num_exp_bar_heights[2] = table_of_all_scenarios['ExperimentalData']['MoreDivisions'][4]

    num_exp_bar_errors = np.zeros(3)
    num_exp_bar_errors[0] = table_of_all_scenarios['ExperimentalData']['WildType'][4]
    num_exp_bar_errors[1] = table_of_all_scenarios['ExperimentalData']['FewerDivisions'][5]
    num_exp_bar_errors[2] = table_of_all_scenarios['ExperimentalData']['MoreDivisions'][5]


    size_heights = np.zeros(3)
    size_heights[0] = table_of_all_scenarios['MechanicsOnly']['WildType'][0]
 
    overexpression_size_table = ReadDictionaryFromFile( os.path.join( scenario_directory, 
                                                                 'SpitzOverExpression','asymmetry0.2','MutantComparisons',
                                                                 'SizeComparisonFarhadifarForce.csv'))

    size_heights[1] = overexpression_size_table['WildType'][0]

    overexpression_numbers_table = ReadDictionaryFromFile( os.path.join( scenario_directory, 
                                                                 'SpitzOverExpression', 'asymmetry0.2','MutantComparisons',
                                                                 'PCompartmentCellNumbersFarhadifarForce.csv'))

    inhibition_size_table = ReadDictionaryFromFile( os.path.join( scenario_directory, 
                                                                 'EgfrInhibition','asymmetry0.2','MutantComparisons',
                                                                 'SizeComparisonFarhadifarForce.csv'))

    size_heights[2] = inhibition_size_table['WildType'][0]

    inhibition_numbers_table = ReadDictionaryFromFile( os.path.join( scenario_directory, 
                                                                 'EgfrInhibition','asymmetry0.2','MutantComparisons',
                                                                 'PCompartmentCellNumbersFarhadifarForce.csv'))

    size_errors = np.zeros(3)

    size_errors[0] = table_of_all_scenarios['MechanicsOnly']['WildType'][1]
    size_errors[1] = overexpression_size_table['WildType'][1]
    size_errors[2] = inhibition_size_table['WildType'][1]
    
    correction_factor = 0.121
    
    size_heights *= correction_factor
    size_errors *= correction_factor

    sim_bar_positions = np.array([1,3,5])

    num_heights = np.zeros(3)
    num_heights[0] = table_of_all_scenarios['MechanicsOnly']['WildType'][3]
    num_heights[1] = overexpression_numbers_table['WildType'][0]
    num_heights[2] = inhibition_numbers_table['WildType'][0]

    num_errors = np.zeros(3)
    num_errors[0] = table_of_all_scenarios['MechanicsOnly']['WildType'][4]
    num_errors[1] = overexpression_numbers_table['WildType'][1]
    num_errors[2] = inhibition_numbers_table['WildType'][1]

    top_area = exp_bar_heights[1] + exp_bar_errors[1]
    bottom_area = exp_bar_heights[2] - exp_bar_errors[2]

    wt_top_number = num_exp_bar_heights[0] + num_exp_bar_errors[0]
    wt_bottom_number = num_exp_bar_heights[0] - num_exp_bar_errors[0]
    dap_top_number = num_exp_bar_heights[1] + num_exp_bar_errors[1]
    dap_bottom_number = num_exp_bar_heights[1] - num_exp_bar_errors[1]
    cycE_top_number = num_exp_bar_heights[2] + num_exp_bar_errors[2]
    cycE_bottom_number = num_exp_bar_heights[2] - num_exp_bar_errors[2]

    this_figure = plt.figure( figsize = figuresize )
    this_figure.add_subplot(121)
    plt.axhspan(bottom_area, top_area, facecolor='0.7', alpha=0.5, linewidth = 0)
    plt.bar( sim_bar_positions, size_heights, yerr = size_errors, color = 'orange', ecolor = 'k', label = 'Parker (2006)' )
    this_ax = plt.gca()
    this_ax.set_xticks( sim_bar_positions + 0.4 )
    font_properties = mpl.font_manager.FontProperties().copy()
    font_properties.set_style('italic')
    this_ax.set_xticklabels(['wt', 'egfr*', 'egfr$^{dn}$'], fontproperties = font_properties)
    plt.xlim(0,6.8)
    plt.ylabel('P area / $10^3 \mu m^2$')   
    plt.tick_params(axis = 'x', bottom = 'off')
    plt.tick_params(axis = 'x', top = 'off')
    
    this_figure.add_subplot(122)
    plt.axhspan(wt_bottom_number, wt_top_number, facecolor='b', alpha=0.3, linewidth = 0)
    plt.axhspan(cycE_bottom_number, cycE_top_number, facecolor='g', alpha=0.3, linewidth = 0)
    plt.axhspan(dap_bottom_number, dap_top_number, facecolor='r', alpha=0.3, linewidth = 0)
    sim_bars = plt.bar( sim_bar_positions, num_heights, yerr = num_errors, color = 'orange', ecolor = 'k', label = 'Parker (2006)' )
    plt.tick_params(axis = 'x', bottom = 'off')
    plt.tick_params(axis = 'x', top = 'off')
    this_ax = plt.gca()
    this_ax.set_xticks( sim_bar_positions + 0.4 )
    font_properties = mpl.font_manager.FontProperties().copy()
    font_properties.set_style('italic')
    this_ax.set_xticklabels(['wt', 'egfr*', 'egfr$^{dn}$'], fontproperties = font_properties)
    box = plt.gca().get_position()
#     plt.gca().set_position([box.x0, box.y0, box.width * 0.7, box.height])
#     plt.legend(loc = 'upper left', bbox_to_anchor = (1.0,1.0))
    plt.xlim(0,6.8)
    plt.ylabel('Cell number in P')

#     this_figure.legend((experiment_bars, simulation_bars, overexpression_bars, inhibition_bars), 
#                        ('Parker (2006)', 'Simulation', 'OverExpression', 'Inhibition'), loc = 'upper right', ncol = 3, fontsize = 8)
    plt.tight_layout()
#     plt.subplots_adjust(left = 0.1, top = 0.8)

    plt.savefig(os.path.join(scenario_summary_directory, 'spitz_response_plot.pdf'))
 
def make_spitz_plot():
    
    chaste_test_output_directory = os.environ['CHASTE_TEST_OUTPUT']
    scenario_summary_directory = chaste_test_output_directory + '/' + 'SummaryOfScenarios'

    scenario_directory = os.path.join(chaste_test_output_directory, 'ScenariosChangedDivisionRates')
    table_of_all_scenarios = read_big_table_from_file()
    
#     figuresize = (5.5,2)
    figuresize = (6.0,2)
    font = {'size'   : 8}
    plt.rc('font', **font)
    mpl.rcParams['mathtext.default'] = 'regular'
    
    exp_bar_heights = np.zeros(3)
    exp_bar_heights[0] = table_of_all_scenarios['ExperimentalData']['WildType'][0]
    exp_bar_heights[1] = table_of_all_scenarios['ExperimentalData']['FewerDivisions'][0]
    exp_bar_heights[2] = table_of_all_scenarios['ExperimentalData']['MoreDivisions'][0]
    
    sim_bar_heights = np.zeros(3)
    sim_bar_heights[0] = table_of_all_scenarios['MechanicsOnly']['WildType'][0]
    sim_bar_heights[1] = table_of_all_scenarios['MechanicsOnly']['FewerDivisions'][0]
    sim_bar_heights[2] = table_of_all_scenarios['MechanicsOnly']['MoreDivisions'][0]
 
    overexpression_size_table = ReadDictionaryFromFile( os.path.join( scenario_directory, 
                                                                 'SpitzOverExpression','asymmetry0.2','MutantComparisons',
                                                                 'SizeComparisonFarhadifarForce.csv'))

    over_expression_heights = np.zeros(3)
    over_expression_heights[0] = overexpression_size_table['WildType'][0]
    over_expression_heights[1] = overexpression_size_table['FewerDivisions'][0]
    over_expression_heights[2] = overexpression_size_table['MoreDivisions'][0]

    over_expression_errors = np.zeros(3)
    over_expression_errors[0] = overexpression_size_table['WildType'][1]
    over_expression_errors[1] = overexpression_size_table['FewerDivisions'][1]
    over_expression_errors[2] = overexpression_size_table['MoreDivisions'][1]

    overexpression_numbers_table = ReadDictionaryFromFile( os.path.join( scenario_directory, 
                                                                 'SpitzOverExpression', 'asymmetry0.2','MutantComparisons',
                                                                 'PCompartmentCellNumbersFarhadifarForce.csv'))

    overexpression_numbers = np.zeros(3)
    overexpression_numbers[0] = overexpression_numbers_table['WildType'][0]
    overexpression_numbers[1] = overexpression_numbers_table['FewerDivisions'][0]
    overexpression_numbers[2] = overexpression_numbers_table['MoreDivisions'][0]

    overexpression_numbers_errors = np.zeros(3)
    overexpression_numbers_errors[0] = overexpression_numbers_table['WildType'][1]
    overexpression_numbers_errors[1] = overexpression_numbers_table['FewerDivisions'][1]
    overexpression_numbers_errors[2] = overexpression_numbers_table['MoreDivisions'][1]
 
    inhibition_size_table = ReadDictionaryFromFile( os.path.join( scenario_directory, 
                                                                 'EgfrInhibition','asymmetry0.2','MutantComparisons',
                                                                 'SizeComparisonFarhadifarForce.csv'))

    inhibition_heights = np.zeros(3)
    inhibition_heights[0] = inhibition_size_table['WildType'][0]
    inhibition_heights[1] = inhibition_size_table['FewerDivisions'][0]
    inhibition_heights[2] = inhibition_size_table['MoreDivisions'][0]

    inhibition_errors = np.zeros(3)
    inhibition_errors[0] = inhibition_size_table['WildType'][1]
    inhibition_errors[1] = inhibition_size_table['FewerDivisions'][1]
    inhibition_errors[2] = inhibition_size_table['MoreDivisions'][1]

    inhibition_numbers_table = ReadDictionaryFromFile( os.path.join( scenario_directory, 
                                                                 'EgfrInhibition','asymmetry0.2','MutantComparisons',
                                                                 'PCompartmentCellNumbersFarhadifarForce.csv'))

    inhibition_numbers = np.zeros(3)
    inhibition_numbers[0] = inhibition_numbers_table['WildType'][0]
    inhibition_numbers[1] = inhibition_numbers_table['FewerDivisions'][0]
    inhibition_numbers[2] = inhibition_numbers_table['MoreDivisions'][0]

    inhibition_numbers_errors = np.zeros(3)
    inhibition_numbers_errors[0] = inhibition_numbers_table['WildType'][1]
    inhibition_numbers_errors[1] = inhibition_numbers_table['FewerDivisions'][1]
    inhibition_numbers_errors[2] = inhibition_numbers_table['MoreDivisions'][1]
 
    exp_bar_errors = np.zeros(3)
    exp_bar_errors[0] = table_of_all_scenarios['ExperimentalData']['WildType'][1]
    exp_bar_errors[1] = table_of_all_scenarios['ExperimentalData']['FewerDivisions'][1]
    exp_bar_errors[2] = table_of_all_scenarios['ExperimentalData']['MoreDivisions'][1]

    sim_bar_errors = np.zeros(3)
    sim_bar_errors[0] = table_of_all_scenarios['MechanicsOnly']['WildType'][1]
    sim_bar_errors[1] = table_of_all_scenarios['MechanicsOnly']['FewerDivisions'][1]
    sim_bar_errors[2] = table_of_all_scenarios['MechanicsOnly']['MoreDivisions'][1]
    
    correction_factor = 0.121
    
    sim_bar_heights *= correction_factor
    sim_bar_errors *= correction_factor
    over_expression_heights *= correction_factor
    over_expression_errors *= correction_factor
    inhibition_heights *= correction_factor
    inhibition_errors *= correction_factor

    exp_bar_positions = np.array([1,6,11])
    sim_bar_positions = np.array([2,7,12])
    overexpression_positions = np.array([3,8,13])
    inhibition_positions = np.array([4,9,14])

    num_exp_bar_heights = np.zeros(3)
    num_exp_bar_heights[0] = table_of_all_scenarios['ExperimentalData']['WildType'][3]
    num_exp_bar_heights[1] = table_of_all_scenarios['ExperimentalData']['FewerDivisions'][4]
    num_exp_bar_heights[2] = table_of_all_scenarios['ExperimentalData']['MoreDivisions'][4]
    
    num_sim_bar_heights = np.zeros(3)
    num_sim_bar_heights[0] = table_of_all_scenarios['MechanicsOnly']['WildType'][3]
    num_sim_bar_heights[1] = table_of_all_scenarios['MechanicsOnly']['FewerDivisions'][4]
    num_sim_bar_heights[2] = table_of_all_scenarios['MechanicsOnly']['MoreDivisions'][4]
 
    num_exp_bar_errors = np.zeros(3)
    num_exp_bar_errors[0] = table_of_all_scenarios['ExperimentalData']['WildType'][4]
    num_exp_bar_errors[1] = table_of_all_scenarios['ExperimentalData']['FewerDivisions'][5]
    num_exp_bar_errors[2] = table_of_all_scenarios['ExperimentalData']['MoreDivisions'][5]

    num_sim_bar_errors = np.zeros(3)
    num_sim_bar_errors[0] = table_of_all_scenarios['MechanicsOnly']['WildType'][4]
    num_sim_bar_errors[1] = table_of_all_scenarios['MechanicsOnly']['FewerDivisions'][5]
    num_sim_bar_errors[2] = table_of_all_scenarios['MechanicsOnly']['MoreDivisions'][5]

    random_num_sim_bar_errors = np.zeros(3)
    random_num_sim_bar_errors[0] = table_of_all_scenarios['RandomInitialCondition']['WildType'][4]
    random_num_sim_bar_errors[1] = table_of_all_scenarios['RandomInitialCondition']['FewerDivisions'][5]
    random_num_sim_bar_errors[2] = table_of_all_scenarios['RandomInitialCondition']['MoreDivisions'][5]

    top_area = exp_bar_heights[1] + exp_bar_errors[1]
    bottom_area = exp_bar_heights[2] - exp_bar_errors[2]

    wt_top_number = num_exp_bar_heights[0] + num_exp_bar_errors[0]
    wt_bottom_number = num_exp_bar_heights[0] - num_exp_bar_errors[0]
    dap_top_number = num_exp_bar_heights[1] + num_exp_bar_errors[1]
    dap_bottom_number = num_exp_bar_heights[1] - num_exp_bar_errors[1]
    cycE_top_number = num_exp_bar_heights[2] + num_exp_bar_errors[2]
    cycE_bottom_number = num_exp_bar_heights[2] - num_exp_bar_errors[2]

    this_figure = plt.figure( figsize = figuresize )
    this_figure.add_subplot(121)
    plt.axhspan(bottom_area, top_area, facecolor='0.7', alpha=0.5, linewidth = 0)
    plt.bar( exp_bar_positions, exp_bar_heights, yerr = exp_bar_errors, color = 'b', ecolor = 'k', label = 'Parker (2006)' )
    plt.bar( sim_bar_positions, sim_bar_heights, yerr = sim_bar_errors, color = 'orange', ecolor = 'k', label = 'Hexagonal IC')
    plt.bar( overexpression_positions, over_expression_heights, yerr = over_expression_errors, color = 'orange', ecolor = 'k', label = 'Hexagonal IC')
    plt.bar( inhibition_positions, inhibition_heights, yerr = inhibition_errors, color = 'orange', ecolor = 'k', label = 'Hexagonal IC')
    this_ax = plt.gca()
    this_ax.set_xticks( sim_bar_positions + 0.4 )
    font_properties = mpl.font_manager.FontProperties().copy()
    font_properties.set_style('italic')
    this_ax.set_xticklabels(['wt', 'en>dap', 'en>CycE'], fontproperties = font_properties)
    plt.xlim(0,15)
    plt.ylabel('P area / $10^3 \mu m^2$')   
    plt.tick_params(axis = 'x', bottom = 'off')
    plt.tick_params(axis = 'x', top = 'off')
    
    this_figure.add_subplot(122)
    plt.axhspan(wt_bottom_number, wt_top_number, facecolor='b', alpha=0.3, linewidth = 0)
    plt.axhspan(cycE_bottom_number, cycE_top_number, facecolor='g', alpha=0.3, linewidth = 0)
    plt.axhspan(dap_bottom_number, dap_top_number, facecolor='r', alpha=0.3, linewidth = 0)
    experiment_bars = plt.bar( exp_bar_positions, num_exp_bar_heights, yerr = num_exp_bar_errors, color = 'b', ecolor = 'k', label = 'Parker (2006)' )
    simulation_bars = plt.bar( sim_bar_positions, num_sim_bar_heights, yerr = num_sim_bar_errors, color = 'orange', ecolor = 'k', label = 'Hexagonal IC')
    overexpression_bars = plt.bar( overexpression_positions, overexpression_numbers, yerr = overexpression_numbers_errors, color = 'orange', ecolor = 'k', label = 'Hexagonal IC')
    inhibition_bars = plt.bar( inhibition_positions, inhibition_numbers, yerr = inhibition_numbers_errors, color = 'orange', ecolor = 'k', label = 'Hexagonal IC')
    plt.tick_params(axis = 'x', bottom = 'off')
    plt.tick_params(axis = 'x', top = 'off')
    this_ax = plt.gca()
    this_ax.set_xticks( exp_bar_positions + 2.9 )
    font_properties = mpl.font_manager.FontProperties().copy()
    font_properties.set_style('italic')
    this_ax.set_xticklabels(['wt', 'en>dap', 'en>CycE'], fontproperties = font_properties)
    box = plt.gca().get_position()
#     plt.gca().set_position([box.x0, box.y0, box.width * 0.7, box.height])
#     plt.legend(loc = 'upper left', bbox_to_anchor = (1.0,1.0))
    plt.xlim(0,15)
    plt.ylabel('Cell number in P')

    this_figure.legend((experiment_bars, simulation_bars, overexpression_bars, inhibition_bars), 
                       ('Parker (2006)', 'Simulation', 'OverExpression', 'Inhibition'), loc = 'upper right', ncol = 3, fontsize = 8)
    plt.tight_layout()
    plt.subplots_adjust(left = 0.1, top = 0.8)

    plt.savefig(os.path.join(scenario_summary_directory, 'spitz_plot.pdf'))
    
def make_random_ic_comparison_bar_plot():
    
    chaste_test_output_directory = os.environ['CHASTE_TEST_OUTPUT']
    scenario_summary_directory = chaste_test_output_directory + '/' + 'SummaryOfScenarios'

    table_of_all_scenarios = read_big_table_from_file()
    
#     figuresize = (5.5,2)
    figuresize = (6.0,2)
    font = {'size'   : 8}
    plt.rc('font', **font)
    mpl.rcParams['mathtext.default'] = 'regular'
    
    exp_bar_heights = np.zeros(3)
    exp_bar_heights[0] = table_of_all_scenarios['ExperimentalData']['WildType'][0]
    exp_bar_heights[1] = table_of_all_scenarios['ExperimentalData']['FewerDivisions'][0]
    exp_bar_heights[2] = table_of_all_scenarios['ExperimentalData']['MoreDivisions'][0]
    
    sim_bar_heights = np.zeros(3)
    sim_bar_heights[0] = table_of_all_scenarios['MechanicsOnly']['WildType'][0]
    sim_bar_heights[1] = table_of_all_scenarios['MechanicsOnly']['FewerDivisions'][0]
    sim_bar_heights[2] = table_of_all_scenarios['MechanicsOnly']['MoreDivisions'][0]
 
    random_sim_bar_heights = np.zeros(3)
    random_sim_bar_heights[0] = table_of_all_scenarios['RandomInitialCondition']['WildType'][0]
    random_sim_bar_heights[1] = table_of_all_scenarios['RandomInitialCondition']['FewerDivisions'][0]
    random_sim_bar_heights[2] = table_of_all_scenarios['RandomInitialCondition']['MoreDivisions'][0]
 
    exp_bar_errors = np.zeros(3)
    exp_bar_errors[0] = table_of_all_scenarios['ExperimentalData']['WildType'][1]
    exp_bar_errors[1] = table_of_all_scenarios['ExperimentalData']['FewerDivisions'][1]
    exp_bar_errors[2] = table_of_all_scenarios['ExperimentalData']['MoreDivisions'][1]

    sim_bar_errors = np.zeros(3)
    sim_bar_errors[0] = table_of_all_scenarios['MechanicsOnly']['WildType'][1]
    sim_bar_errors[1] = table_of_all_scenarios['MechanicsOnly']['FewerDivisions'][1]
    sim_bar_errors[2] = table_of_all_scenarios['MechanicsOnly']['MoreDivisions'][1]
    
    random_sim_bar_errors = np.zeros(3)
    random_sim_bar_errors[0] = table_of_all_scenarios['RandomInitialCondition']['WildType'][1]
    random_sim_bar_errors[1] = table_of_all_scenarios['RandomInitialCondition']['FewerDivisions'][1]
    random_sim_bar_errors[2] = table_of_all_scenarios['RandomInitialCondition']['MoreDivisions'][1]
 
    correction_factor = 0.121
    
    sim_bar_heights *= correction_factor
    sim_bar_errors *= correction_factor
    random_sim_bar_heights *= correction_factor
    random_sim_bar_errors *= correction_factor

    exp_bar_positions = np.array([1,5,9])
    sim_bar_positions = np.array([2,6,10])
    random_sim_bar_positions = np.array([3,7,11])

    num_exp_bar_heights = np.zeros(3)
    num_exp_bar_heights[0] = table_of_all_scenarios['ExperimentalData']['WildType'][3]
    num_exp_bar_heights[1] = table_of_all_scenarios['ExperimentalData']['FewerDivisions'][4]
    num_exp_bar_heights[2] = table_of_all_scenarios['ExperimentalData']['MoreDivisions'][4]
    
    num_sim_bar_heights = np.zeros(3)
    num_sim_bar_heights[0] = table_of_all_scenarios['MechanicsOnly']['WildType'][3]
    num_sim_bar_heights[1] = table_of_all_scenarios['MechanicsOnly']['FewerDivisions'][4]
    num_sim_bar_heights[2] = table_of_all_scenarios['MechanicsOnly']['MoreDivisions'][4]
 
    random_num_sim_bar_heights = np.zeros(3)
    random_num_sim_bar_heights[0] = table_of_all_scenarios['RandomInitialCondition']['WildType'][3]
    random_num_sim_bar_heights[1] = table_of_all_scenarios['RandomInitialCondition']['FewerDivisions'][4]
    random_num_sim_bar_heights[2] = table_of_all_scenarios['RandomInitialCondition']['MoreDivisions'][4]
 
    num_exp_bar_errors = np.zeros(3)
    num_exp_bar_errors[0] = table_of_all_scenarios['ExperimentalData']['WildType'][4]
    num_exp_bar_errors[1] = table_of_all_scenarios['ExperimentalData']['FewerDivisions'][5]
    num_exp_bar_errors[2] = table_of_all_scenarios['ExperimentalData']['MoreDivisions'][5]

    num_sim_bar_errors = np.zeros(3)
    num_sim_bar_errors[0] = table_of_all_scenarios['MechanicsOnly']['WildType'][4]
    num_sim_bar_errors[1] = table_of_all_scenarios['MechanicsOnly']['FewerDivisions'][5]
    num_sim_bar_errors[2] = table_of_all_scenarios['MechanicsOnly']['MoreDivisions'][5]

    random_num_sim_bar_errors = np.zeros(3)
    random_num_sim_bar_errors[0] = table_of_all_scenarios['RandomInitialCondition']['WildType'][4]
    random_num_sim_bar_errors[1] = table_of_all_scenarios['RandomInitialCondition']['FewerDivisions'][5]
    random_num_sim_bar_errors[2] = table_of_all_scenarios['RandomInitialCondition']['MoreDivisions'][5]

    top_area = exp_bar_heights[1] + exp_bar_errors[1]
    bottom_area = exp_bar_heights[2] - exp_bar_errors[2]

    wt_top_number = num_exp_bar_heights[0] + num_exp_bar_errors[0]
    wt_bottom_number = num_exp_bar_heights[0] - num_exp_bar_errors[0]
    dap_top_number = num_exp_bar_heights[1] + num_exp_bar_errors[1]
    dap_bottom_number = num_exp_bar_heights[1] - num_exp_bar_errors[1]
    cycE_top_number = num_exp_bar_heights[2] + num_exp_bar_errors[2]
    cycE_bottom_number = num_exp_bar_heights[2] - num_exp_bar_errors[2]

    this_figure = plt.figure( figsize = figuresize )
    this_figure.add_subplot(121)
    plt.axhspan(bottom_area, top_area, facecolor='0.7', alpha=0.5, linewidth = 0)
    plt.bar( exp_bar_positions, exp_bar_heights, yerr = exp_bar_errors, color = 'b', ecolor = 'k', label = 'Parker (2006)' )
    plt.bar( sim_bar_positions, sim_bar_heights, yerr = sim_bar_errors, color = 'orange', ecolor = 'k', label = 'Hexagonal IC')
    plt.bar( random_sim_bar_positions, random_sim_bar_heights, yerr = random_sim_bar_errors, color = 'purple', ecolor = 'k', label = 'Random IC')
    this_ax = plt.gca()
    this_ax.set_xticks( sim_bar_positions + 0.4 )
    font_properties = mpl.font_manager.FontProperties().copy()
    font_properties.set_style('italic')
    this_ax.set_xticklabels(['wt', 'en>dap', 'en>CycE'], fontproperties = font_properties)
    plt.xlim(0,13)
    plt.ylabel('P area / $10^3 \mu m^2$')   
    plt.tick_params(axis = 'x', bottom = 'off')
    plt.tick_params(axis = 'x', top = 'off')
    
    this_figure.add_subplot(122)
    plt.axhspan(wt_bottom_number, wt_top_number, facecolor='b', alpha=0.3, linewidth = 0)
    plt.axhspan(cycE_bottom_number, cycE_top_number, facecolor='g', alpha=0.3, linewidth = 0)
    plt.axhspan(dap_bottom_number, dap_top_number, facecolor='r', alpha=0.3, linewidth = 0)
    experiment_bars = plt.bar( exp_bar_positions, num_exp_bar_heights, yerr = num_exp_bar_errors, color = 'b', ecolor = 'k', label = 'Parker (2006)' )
    simulation_bars = plt.bar( sim_bar_positions, num_sim_bar_heights, yerr = num_sim_bar_errors, color = 'orange', ecolor = 'k', label = 'Hexagonal IC')
    random_simulation_bars = plt.bar( random_sim_bar_positions, random_num_sim_bar_heights, yerr = random_num_sim_bar_errors, color = 'purple', ecolor = 'k', label = 'Random IC')
    plt.tick_params(axis = 'x', bottom = 'off')
    plt.tick_params(axis = 'x', top = 'off')
    this_ax = plt.gca()
    this_ax.set_xticks( sim_bar_positions + 0.4 )
    font_properties = mpl.font_manager.FontProperties().copy()
    font_properties.set_style('italic')
    this_ax.set_xticklabels(['wt', 'en>dap', 'en>CycE'], fontproperties = font_properties)
    box = plt.gca().get_position()
#     plt.gca().set_position([box.x0, box.y0, box.width * 0.7, box.height])
#     plt.legend(loc = 'upper left', bbox_to_anchor = (1.0,1.0))
    plt.xlim(0,13)
    plt.ylabel('Cell number in P')

    this_figure.legend((experiment_bars, simulation_bars, random_simulation_bars), 
                       ('Parker (2006)', 'Hexagonal IC', 'Random IC'), loc = 'upper right', ncol = 3, fontsize = 8)
    plt.tight_layout()
    plt.subplots_adjust(left = 0.1, top = 0.8)

    plt.savefig(os.path.join(scenario_summary_directory, 'random_ic_comparison_bar_plot.pdf'))
 
def make_random_ic_bar_plot():
    
    chaste_test_output_directory = os.environ['CHASTE_TEST_OUTPUT']
    scenario_summary_directory = chaste_test_output_directory + '/' + 'SummaryOfScenarios'

    table_of_all_scenarios = read_big_table_from_file()
    
#     figuresize = (5.5,2)
    figuresize = (6.0,2)
    font = {'size'   : 8}
    plt.rc('font', **font)
    mpl.rcParams['mathtext.default'] = 'regular'
    
    exp_bar_heights = np.zeros(3)
    exp_bar_heights[0] = table_of_all_scenarios['ExperimentalData']['WildType'][0]
    exp_bar_heights[1] = table_of_all_scenarios['ExperimentalData']['FewerDivisions'][0]
    exp_bar_heights[2] = table_of_all_scenarios['ExperimentalData']['MoreDivisions'][0]
    
    sim_bar_heights = np.zeros(3)
    sim_bar_heights[0] = table_of_all_scenarios['RandomInitialCondition']['WildType'][0]
    sim_bar_heights[1] = table_of_all_scenarios['RandomInitialCondition']['FewerDivisions'][0]
    sim_bar_heights[2] = table_of_all_scenarios['RandomInitialCondition']['MoreDivisions'][0]
 
    exp_bar_errors = np.zeros(3)
    exp_bar_errors[0] = table_of_all_scenarios['ExperimentalData']['WildType'][1]
    exp_bar_errors[1] = table_of_all_scenarios['ExperimentalData']['FewerDivisions'][1]
    exp_bar_errors[2] = table_of_all_scenarios['ExperimentalData']['MoreDivisions'][1]

    sim_bar_errors = np.zeros(3)
    sim_bar_errors[0] = table_of_all_scenarios['RandomInitialCondition']['WildType'][1]
    sim_bar_errors[1] = table_of_all_scenarios['RandomInitialCondition']['FewerDivisions'][1]
    sim_bar_errors[2] = table_of_all_scenarios['RandomInitialCondition']['MoreDivisions'][1]
    
    correction_factor = 0.121
    
    sim_bar_heights *= correction_factor
    sim_bar_errors *= correction_factor
    
    exp_bar_positions = np.array([1,4,7])
    sim_bar_positions = np.array([2,5,8])

    num_exp_bar_heights = np.zeros(3)
    num_exp_bar_heights[0] = table_of_all_scenarios['ExperimentalData']['WildType'][3]
    num_exp_bar_heights[1] = table_of_all_scenarios['ExperimentalData']['FewerDivisions'][4]
    num_exp_bar_heights[2] = table_of_all_scenarios['ExperimentalData']['MoreDivisions'][4]
    
    num_sim_bar_heights = np.zeros(3)
    num_sim_bar_heights[0] = table_of_all_scenarios['RandomInitialCondition']['WildType'][3]
    num_sim_bar_heights[1] = table_of_all_scenarios['RandomInitialCondition']['FewerDivisions'][4]
    num_sim_bar_heights[2] = table_of_all_scenarios['RandomInitialCondition']['MoreDivisions'][4]
 
    num_exp_bar_errors = np.zeros(3)
    num_exp_bar_errors[0] = table_of_all_scenarios['ExperimentalData']['WildType'][4]
    num_exp_bar_errors[1] = table_of_all_scenarios['ExperimentalData']['FewerDivisions'][5]
    num_exp_bar_errors[2] = table_of_all_scenarios['ExperimentalData']['MoreDivisions'][5]

    num_sim_bar_errors = np.zeros(3)
    num_sim_bar_errors[0] = table_of_all_scenarios['RandomInitialCondition']['WildType'][4]
    num_sim_bar_errors[1] = table_of_all_scenarios['RandomInitialCondition']['FewerDivisions'][5]
    num_sim_bar_errors[2] = table_of_all_scenarios['RandomInitialCondition']['MoreDivisions'][5]

    top_area = exp_bar_heights[1] + exp_bar_errors[1]
    bottom_area = exp_bar_heights[2] - exp_bar_errors[2]

    wt_top_number = num_exp_bar_heights[0] + num_exp_bar_errors[0]
    wt_bottom_number = num_exp_bar_heights[0] - num_exp_bar_errors[0]
    dap_top_number = num_exp_bar_heights[1] + num_exp_bar_errors[1]
    dap_bottom_number = num_exp_bar_heights[1] - num_exp_bar_errors[1]
    cycE_top_number = num_exp_bar_heights[2] + num_exp_bar_errors[2]
    cycE_bottom_number = num_exp_bar_heights[2] - num_exp_bar_errors[2]

    this_figure = plt.figure( figsize = figuresize )
    this_figure.add_subplot(121)
    plt.axhspan(bottom_area, top_area, facecolor='0.7', alpha=0.5, linewidth = 0)
    plt.bar( exp_bar_positions, exp_bar_heights, yerr = exp_bar_errors, color = 'b', ecolor = 'k', label = 'Parker (2006)' )
    plt.bar( sim_bar_positions, sim_bar_heights, yerr = sim_bar_errors, color = 'orange', ecolor = 'k', label = 'Simulation')
    this_ax = plt.gca()
    this_ax.set_xticks( exp_bar_positions + 0.9 )
    font_properties = mpl.font_manager.FontProperties().copy()
    font_properties.set_style('italic')
    this_ax.set_xticklabels(['wt', 'en>dap', 'en>cycE'], fontproperties = font_properties)
    plt.xlim(0,10)
    plt.ylabel('P area / $10^3 \mu m^2$')   
    plt.tick_params(axis = 'x', bottom = 'off')
    plt.tick_params(axis = 'x', top = 'off')
    
    this_figure.add_subplot(122)
    plt.axhspan(wt_bottom_number, wt_top_number, facecolor='b', alpha=0.3, linewidth = 0)
    plt.axhspan(cycE_bottom_number, cycE_top_number, facecolor='g', alpha=0.3, linewidth = 0)
    plt.axhspan(dap_bottom_number, dap_top_number, facecolor='r', alpha=0.3, linewidth = 0)
    experiment_bars = plt.bar( exp_bar_positions, num_exp_bar_heights, yerr = num_exp_bar_errors, color = 'b', ecolor = 'k', label = 'Parker (2006)' )
    simulation_bars = plt.bar( sim_bar_positions, num_sim_bar_heights, yerr = num_sim_bar_errors, color = 'orange', ecolor = 'k', label = 'Simulation')
    plt.tick_params(axis = 'x', bottom = 'off')
    plt.tick_params(axis = 'x', top = 'off')
    this_ax = plt.gca()
    this_ax.set_xticks(exp_bar_positions + 0.9)
    font_properties = mpl.font_manager.FontProperties().copy()
    font_properties.set_style('italic')
    this_ax.set_xticklabels(['wt', 'en>dap', 'en>cycE'], fontproperties = font_properties)
    box = plt.gca().get_position()
#     plt.gca().set_position([box.x0, box.y0, box.width * 0.7, box.height])
#     plt.legend(loc = 'upper left', bbox_to_anchor = (1.0,1.0))
    plt.xlim(0,10)
    plt.ylabel('Cell number in P')

    this_figure.legend((experiment_bars, simulation_bars), ('Parker (2006)', 'Simulation'), loc = 'lower left', ncol = 2, fontsize = 8)
    plt.tight_layout()
    plt.subplots_adjust(left = 0.1, bottom = 0.23)

    plt.savefig(os.path.join(scenario_summary_directory, 'random_ic_bar_plot.pdf'))
 
def make_step_function_bar_plot():
    
    chaste_test_output_directory = os.environ['CHASTE_TEST_OUTPUT']
    scenario_summary_directory = chaste_test_output_directory + '/' + 'SummaryOfScenarios'

    table_of_all_scenarios = read_big_table_from_file()
    
    figuresize = (5.5,2)
    font = {'size'   : 8}
    plt.rc('font', **font)
    
    exp_bar_heights = np.zeros(3)
    exp_bar_heights[0] = table_of_all_scenarios['ExperimentalData']['WildType'][0]
    exp_bar_heights[1] = table_of_all_scenarios['ExperimentalData']['FewerDivisions'][0]
    exp_bar_heights[2] = table_of_all_scenarios['ExperimentalData']['MoreDivisions'][0]
    
    sim_bar_heights = np.zeros(3)
    sim_bar_heights[0] = table_of_all_scenarios['StepFunctionPerimeterContractility']['WildType'][0]
    sim_bar_heights[1] = table_of_all_scenarios['StepFunctionPerimeterContractility']['FewerDivisions'][0]
    sim_bar_heights[2] = table_of_all_scenarios['StepFunctionPerimeterContractility']['MoreDivisions'][0]
 
    exp_bar_errors = np.zeros(3)
    exp_bar_errors[0] = table_of_all_scenarios['ExperimentalData']['WildType'][1]
    exp_bar_errors[1] = table_of_all_scenarios['ExperimentalData']['FewerDivisions'][1]
    exp_bar_errors[2] = table_of_all_scenarios['ExperimentalData']['MoreDivisions'][1]

    sim_bar_errors = np.zeros(3)
    sim_bar_errors[0] = table_of_all_scenarios['StepFunctionPerimeterContractility']['WildType'][1]
    sim_bar_errors[1] = table_of_all_scenarios['StepFunctionPerimeterContractility']['FewerDivisions'][1]
    sim_bar_errors[2] = table_of_all_scenarios['StepFunctionPerimeterContractility']['MoreDivisions'][1]
    
    correction_factor = 0.121
    
    sim_bar_heights *= correction_factor
    sim_bar_errors *= correction_factor
    
    exp_bar_positions = np.array([1,4,7])
    sim_bar_positions = np.array([2,5,8])

    num_exp_bar_heights = np.zeros(3)
    num_exp_bar_heights[0] = table_of_all_scenarios['ExperimentalData']['WildType'][3]
    num_exp_bar_heights[1] = table_of_all_scenarios['ExperimentalData']['FewerDivisions'][4]
    num_exp_bar_heights[2] = table_of_all_scenarios['ExperimentalData']['MoreDivisions'][4]
    
    num_sim_bar_heights = np.zeros(3)
    num_sim_bar_heights[0] = table_of_all_scenarios['StepFunctionPerimeterContractility']['WildType'][3]
    num_sim_bar_heights[1] = table_of_all_scenarios['StepFunctionPerimeterContractility']['FewerDivisions'][4]
    num_sim_bar_heights[2] = table_of_all_scenarios['StepFunctionPerimeterContractility']['MoreDivisions'][4]
 
    num_exp_bar_errors = np.zeros(3)
    num_exp_bar_errors[0] = table_of_all_scenarios['ExperimentalData']['WildType'][4]
    num_exp_bar_errors[1] = table_of_all_scenarios['ExperimentalData']['FewerDivisions'][5]
    num_exp_bar_errors[2] = table_of_all_scenarios['ExperimentalData']['MoreDivisions'][5]

    num_sim_bar_errors = np.zeros(3)
    num_sim_bar_errors[0] = table_of_all_scenarios['StepFunctionPerimeterContractility']['WildType'][4]
    num_sim_bar_errors[1] = table_of_all_scenarios['StepFunctionPerimeterContractility']['FewerDivisions'][5]
    num_sim_bar_errors[2] = table_of_all_scenarios['StepFunctionPerimeterContractility']['MoreDivisions'][5]
    
    this_figure = plt.figure( figsize = figuresize )
    this_figure.add_subplot(121)
    plt.bar( exp_bar_positions, exp_bar_heights, yerr = exp_bar_errors, color = 'b', ecolor = 'k', label = 'Parker (2006)' )
    plt.bar( sim_bar_positions, sim_bar_heights, yerr = sim_bar_errors, color = 'orange', ecolor = 'k', label = 'Simulation')
    this_ax = plt.gca()
    this_ax.set_xticks( exp_bar_positions + 0.9 )
    this_ax.set_xticklabels(['wt', 'dap', 'cycE'])
    plt.xlim(0,10)
    plt.ylabel('P comp. area in $10^3 \mu m^2$')   
    plt.tick_params(axis = 'x', bottom = 'off')
    
    this_figure.add_subplot(122)
    experiment_bars = plt.bar( exp_bar_positions, num_exp_bar_heights, yerr = num_exp_bar_errors, color = 'b', ecolor = 'k', label = 'Parker (2006)' )
    simulation_bars = plt.bar( sim_bar_positions, num_sim_bar_heights, yerr = num_sim_bar_errors, color = 'orange', ecolor = 'k', label = 'Simulation')
    plt.tick_params(axis = 'x', bottom = 'off')
    this_ax = plt.gca()
    this_ax.set_xticks(exp_bar_positions + 0.9)
    this_ax.set_xticklabels(['wt', 'en>dap', 'en>cycE'])
    box = plt.gca().get_position()
#     plt.gca().set_position([box.x0, box.y0, box.width * 0.7, box.height])
#     plt.legend(loc = 'upper left', bbox_to_anchor = (1.0,1.0))
    plt.xlim(0,10)
    plt.ylabel('P comp. cell number')

    this_figure.legend((experiment_bars, simulation_bars), ('Parker (2006)', 'Simulation'), loc = 'upper right', ncol = 2, fontsize = 8)
    plt.tight_layout()
    plt.subplots_adjust(left = 0.1, top = 0.8)

    plt.savefig(os.path.join(scenario_summary_directory, 'step_function_bar_plot.pdf'))
    
def make_step_function_ratio_plot():
    chaste_test_output_directory = os.environ['CHASTE_TEST_OUTPUT']
    scenario_summary_directory = chaste_test_output_directory + '/' + 'SummaryOfScenarios'

    table_of_all_scenarios = read_big_table_from_file()
    
    figuresize = (3,1.8)
    font = {'size'   : 8}
    plt.rc('font', **font)
    
    death_dictionary = pickle.load(open(chaste_test_output_directory +
                                        '/ScenariosChangedDivisionRates/StepFunctionPerimeterContractility/MutantComparisons/FrontBackDictionary.pickle'))   
    wt_bar_heights = np.zeros(2)
    wt_bar_heights[0] = death_dictionary['WildType']['front'][0]
    wt_bar_heights[1] = death_dictionary['WildType']['back'][0]
    wt_ratio = 0
    
    wt_bar_errors = np.zeros(2)
    wt_bar_errors[0] = death_dictionary['WildType']['front'][1]
    wt_bar_errors[1] = death_dictionary['WildType']['back'][1]
    
    cycE_bar_heights = np.zeros(2)
    cycE_bar_heights[0] = death_dictionary['MoreDivisions']['front'][0]
    cycE_bar_heights[1] = death_dictionary['MoreDivisions']['back'][0]
    cycE_ratio = cycE_bar_heights[0]/cycE_bar_heights[1]
    
    cycE_bar_errors = np.zeros(2)
    cycE_bar_errors[0] = death_dictionary['MoreDivisions']['front'][1]
    cycE_bar_errors[1] = death_dictionary['MoreDivisions']['back'][1]
 
    dap_bar_heights = np.zeros(2)
    dap_bar_heights[0] = death_dictionary['FewerDivisions']['front'][0]
    dap_bar_heights[1] = death_dictionary['FewerDivisions']['back'][0]
    dap_ratio = 0
    
    dap_bar_errors = np.zeros(2)
    dap_bar_errors[0] = death_dictionary['FewerDivisions']['front'][1]
    dap_bar_errors[1] = death_dictionary['FewerDivisions']['back'][1]

    exp_bar_heights = np.array([38,11,3])
    
    exp_bar_positions = np.array([1,4,7])
    sim_bar_positions = [2,5,8]

    this_figure = plt.figure( figsize = figuresize )
    plt.bar( exp_bar_positions, exp_bar_heights, color = 'b', ecolor = 'k')
    plt.bar( sim_bar_positions, np.array([wt_ratio, cycE_ratio, dap_ratio]), color = 'orange', ecolor = 'k')
    this_ax = plt.gca()
    this_ax.set_xticks(exp_bar_positions + 0.9)
    this_ax.set_xticklabels(['wt', 'cycE', 'dap'])
    plt.tick_params( axis = 'x', bottom = 'off' )
    plt.xlim(0,9.8)
#     plt.ylim(0,3.5)
    plt.ylabel('death ratio front:back')

    plt.tight_layout()
    plt.savefig(os.path.join(scenario_summary_directory, 'step_function_ratio_death_plot.pdf')) 

def make_step_function_front_back_death_plot_all():

    chaste_test_output_directory = os.environ['CHASTE_TEST_OUTPUT']
    scenario_summary_directory = chaste_test_output_directory + '/' + 'SummaryOfScenarios'

    table_of_all_scenarios = read_big_table_from_file()
    
    figuresize = (5.5,1.8)
    font = {'size'   : 8}
    plt.rc('font', **font)
    
    death_dictionary = pickle.load(open(chaste_test_output_directory +
                                        '/ScenariosChangedDivisionRates/StepFunctionPerimeterContractility/MutantComparisons/FrontBackDictionary.pickle'))   
    wt_bar_heights = np.zeros(2)
    wt_bar_heights[0] = death_dictionary['WildType']['front'][0]
    wt_bar_heights[1] = death_dictionary['WildType']['back'][0]
    
    wt_bar_errors = np.zeros(2)
    wt_bar_errors[0] = death_dictionary['WildType']['front'][1]
    wt_bar_errors[1] = death_dictionary['WildType']['back'][1]
    
    cycE_bar_heights = np.zeros(2)
    cycE_bar_heights[0] = death_dictionary['MoreDivisions']['front'][0]
    cycE_bar_heights[1] = death_dictionary['MoreDivisions']['back'][0]
    
    cycE_bar_errors = np.zeros(2)
    cycE_bar_errors[0] = death_dictionary['MoreDivisions']['front'][1]
    cycE_bar_errors[1] = death_dictionary['MoreDivisions']['back'][1]
 
    dap_bar_heights = np.zeros(2)
    dap_bar_heights[0] = death_dictionary['FewerDivisions']['front'][0]
    dap_bar_heights[1] = death_dictionary['FewerDivisions']['back'][0]
    
    dap_bar_errors = np.zeros(2)
    dap_bar_errors[0] = death_dictionary['FewerDivisions']['front'][1]
    dap_bar_errors[1] = death_dictionary['FewerDivisions']['back'][1]
 
    exp_bar_positions = np.array([2,4])

    this_figure = plt.figure( figsize = figuresize )
    this_figure.add_subplot(131)
    plt.bar( exp_bar_positions, wt_bar_heights, yerr = wt_bar_errors, color = 'orange', ecolor = 'k')
    this_ax = plt.gca()
    this_ax.set_xticks(exp_bar_positions + 0.4)
    this_ax.set_xticklabels(['front', 'back'])
    this_ax.set_title('wild type')
    plt.tick_params(axis = 'x', bottom = 'off')
    plt.xlim(1.8,5)
    plt.ylim(0,30)
    plt.ylabel('number of cell deaths')

    this_figure.add_subplot(132)
    plt.bar( exp_bar_positions, cycE_bar_heights, yerr = cycE_bar_errors, color = 'orange', ecolor = 'k')
    this_ax = plt.gca()
    this_ax.set_xticks(exp_bar_positions + 0.4)
    this_ax.set_xticklabels(['front', 'back'])
    plt.tick_params(axis = 'x', bottom = 'off')
    this_ax.set_title('cycE')
    plt.xlim(1.8,5)
    plt.ylim(0,30)
    plt.ylabel('number of cell deaths')

    this_figure.add_subplot(133)
    plt.bar( exp_bar_positions, dap_bar_heights, yerr = dap_bar_errors, color = 'orange', ecolor = 'k')
    this_ax = plt.gca()
    this_ax.set_xticks(exp_bar_positions + 0.4)
    this_ax.set_xticklabels(['front', 'back'])
    plt.tick_params(axis = 'x', bottom = 'off')
    this_ax.set_title('dap')
    plt.xlim(1.8,5)
    plt.ylim(0,30)
    plt.ylabel('number of cell deaths')

    plt.tight_layout()
    plt.savefig(os.path.join(scenario_summary_directory, 'step_function_front_back_bar_plot_all.pdf'))    

def make_mechanics_only_sweeps():

#     figuresize = (5.5, 4.5)
    figuresize = (6.0, 4.5)
    font = {'size'   : 8}
    plt.rc('font', **font)
#     plt.rc('text', usetex = True)
    
    chaste_test_output_directory = os.environ['CHASTE_TEST_OUTPUT']
    scenario_summary_directory = chaste_test_output_directory + '/' + 'SummaryOfScenarios'
    scenario_locations = os.path.join(chaste_test_output_directory, 'ScenariosChangedDivisionRates')
    correction_factor = 0.121

    table_of_all_scenarios = read_big_table_from_file()
    exp_bar_heights = np.zeros(3)
    exp_bar_heights[0] = table_of_all_scenarios['ExperimentalData']['WildType'][0]
    exp_bar_heights[1] = table_of_all_scenarios['ExperimentalData']['FewerDivisions'][0]
    exp_bar_heights[2] = table_of_all_scenarios['ExperimentalData']['MoreDivisions'][0]

    num_exp_bar_heights = np.zeros(3)
    num_exp_bar_heights[0] = table_of_all_scenarios['ExperimentalData']['WildType'][3]
    num_exp_bar_heights[1] = table_of_all_scenarios['ExperimentalData']['FewerDivisions'][4]
    num_exp_bar_heights[2] = table_of_all_scenarios['ExperimentalData']['MoreDivisions'][4]

    exp_bar_errors = np.zeros(3)
    exp_bar_errors[0] = table_of_all_scenarios['ExperimentalData']['WildType'][1]
    exp_bar_errors[1] = table_of_all_scenarios['ExperimentalData']['FewerDivisions'][1]
    exp_bar_errors[2] = table_of_all_scenarios['ExperimentalData']['MoreDivisions'][1]

    num_exp_bar_errors = np.zeros(3)
    num_exp_bar_errors[0] = table_of_all_scenarios['ExperimentalData']['WildType'][4]
    num_exp_bar_errors[1] = table_of_all_scenarios['ExperimentalData']['FewerDivisions'][5]
    num_exp_bar_errors[2] = table_of_all_scenarios['ExperimentalData']['MoreDivisions'][5]

    top_area = exp_bar_heights[1] + exp_bar_errors[1]
    bottom_area = exp_bar_heights[2] - exp_bar_errors[2]

    wt_top_number = num_exp_bar_heights[0] + num_exp_bar_errors[0]
    wt_bottom_number = num_exp_bar_heights[0] - num_exp_bar_errors[0]
    dap_top_number = num_exp_bar_heights[1] + num_exp_bar_errors[1]
    dap_bottom_number = num_exp_bar_heights[1] - num_exp_bar_errors[1]
    cycE_top_number = num_exp_bar_heights[2] + num_exp_bar_errors[2]
    cycE_bottom_number = num_exp_bar_heights[2] - num_exp_bar_errors[2]

    #### area sweep areas
    daughter_area_table = np.loadtxt(os.path.join(scenario_locations, 'VaryDaughterTargetArea',
                                                                'results_summary','abs_area_summary_table.csv'), delimiter = ',')

    daughter_area_table = daughter_area_table[daughter_area_table[:,0].argsort()]
    
    daughter_area_table[:,1:] *= correction_factor

    this_figure = plt.figure( figsize = figuresize )
    this_figure.add_subplot(331)
    plt.axhspan(bottom_area, top_area, facecolor='0.7', alpha=0.5, linewidth = 0)
    plt.errorbar(daughter_area_table[:,0], daughter_area_table[:,1], yerr = daughter_area_table[:,2], marker = '.', label ='wild type')
    plt.errorbar(daughter_area_table[:,0], daughter_area_table[:,3], yerr = daughter_area_table[:,4], marker = 'x', label ='more divisions')
    plt.errorbar(daughter_area_table[:,0], daughter_area_table[:,5], yerr = daughter_area_table[:,6], marker = '1', label ='fewer divisions')
#     plt.xlabel('$A_{0,daughter}$/$A_{0,mother}$')
    plt.ylabel('P area / $10^3 \mu m^2$')
    plt.locator_params(axis = 'x', nbins=4)
    plt.yticks([2.2, 2.6, 3.0, 3.4])

    plt.ylim(2.2,3.4)
    plt.xlim(0.2,1.0)

    #### tension sweep areas
    tension_area_table = np.loadtxt(os.path.join(scenario_locations, 'VaryLineTension',
                                                                'results_summary','abs_area_summary_table.csv'), delimiter = ',')

    tension_area_table = tension_area_table[tension_area_table[:,0].argsort()]
    tension_area_table[:,1:] *= correction_factor

    this_figure.add_subplot(332)
    plt.axhspan(bottom_area, top_area, facecolor='0.7', alpha=0.5, linewidth = 0)
    plt.errorbar(tension_area_table[:,0], tension_area_table[:,1], yerr = tension_area_table[:,2], marker = '.', label ='wild type')
    plt.errorbar(tension_area_table[:,0], tension_area_table[:,3], yerr = tension_area_table[:,4], marker = 'x', label ='more divisions')
    plt.errorbar(tension_area_table[:,0], tension_area_table[:,5], yerr = tension_area_table[:,6], marker = '1', label ='fewer divisions')
    plt.xlim(0,0.24)
#     plt.xlabel('$\overline{\Lambda}$')
#     plt.ylabel('P area / $10^3 \mu m^2$')
    plt.locator_params(axis = 'x', nbins=4)
    plt.ylim(2.2,3.4)
    plt.yticks([2.2, 2.6, 3.0, 3.4])

    #### perimeter sweep areas
    perimeter_area_table = np.loadtxt(os.path.join(scenario_locations, 'VaryPerimeterContractility',
                                                                'results_summary','abs_area_summary_table.csv'), delimiter = ',')

    perimeter_area_table = perimeter_area_table[perimeter_area_table[:,0].argsort()]
    perimeter_area_table[:,1:] *= correction_factor

    this_figure.add_subplot(333)
    plt.axhspan(bottom_area, top_area, facecolor='0.7', alpha=0.5, linewidth = 0)
    plt.errorbar(perimeter_area_table[:,0], perimeter_area_table[:,1], yerr = perimeter_area_table[:,2], marker = '.', label ='wild type')
    plt.errorbar(perimeter_area_table[:,0], perimeter_area_table[:,3], yerr = perimeter_area_table[:,4], marker = 'x', label ='more divisions')
    plt.errorbar(perimeter_area_table[:,0], perimeter_area_table[:,5], yerr = perimeter_area_table[:,6], marker = '1', label ='fewer divisions')
#     plt.xlabel('\overline{\Gamma}')
    plt.xlim(0,0.1)
    plt.ylim(2.2,3.4)
    plt.yticks([2.2, 2.6, 3.0, 3.4])
#     plt.xlabel('$\overline{\Gamma}$')
#     plt.ylabel('P area / $10^3 \mu m^2$')
    plt.locator_params(axis = 'x', nbins=4)
    
    #### area sweep numbers
    daughter_numbers_table = np.loadtxt(os.path.join(scenario_locations, 'VaryDaughterTargetArea',
                                                                'results_summary','cell_numbers_summary_table.csv'), delimiter = ',')
    daughter_numbers_table = daughter_numbers_table[daughter_numbers_table[:,0].argsort()]

    this_figure.add_subplot(334)
    plt.axhspan(wt_bottom_number, wt_top_number, facecolor='b', alpha=0.3, linewidth = 0)
    plt.axhspan(cycE_bottom_number, cycE_top_number, facecolor='g', alpha=0.3, linewidth = 0)
    plt.axhspan(dap_bottom_number, dap_top_number, facecolor='r', alpha=0.3, linewidth = 0)
    plt.errorbar(daughter_numbers_table[:,0], daughter_numbers_table[:,1], yerr = daughter_numbers_table[:,2], marker = '.', label ='wild type')
    plt.errorbar(daughter_numbers_table[:,0], daughter_numbers_table[:,3], yerr = daughter_numbers_table[:,4], marker = 'x', label ='more divisions')
    plt.errorbar(daughter_numbers_table[:,0], daughter_numbers_table[:,5], yerr = daughter_numbers_table[:,6], marker = '1', label ='fewer divisions')
#     plt.xlabel('daughter cell t. area/mother cell  t. area')
#     plt.xlabel('$A_{0,daughter}$/$A_{0,mother}$')
    plt.ylabel('Cell number in P')
    plt.ylim(25,80)
    plt.xlim(0.2,1.0)
    plt.locator_params(axis = 'x', nbins=4)
    plt.yticks([30, 50, 70])
   
    #### tension sweep numbers
    tension_numbers_table = np.loadtxt(os.path.join(scenario_locations, 'VaryLineTension',
                                                                'results_summary','cell_numbers_summary_table.csv'), delimiter = ',')
    tension_numbers_table = tension_numbers_table[tension_numbers_table[:,0].argsort()]

    this_figure.add_subplot(335)
    plt.axhspan(wt_bottom_number, wt_top_number, facecolor='b', alpha=0.3, linewidth = 0)
    plt.axhspan(cycE_bottom_number, cycE_top_number, facecolor='g', alpha=0.3, linewidth = 0)
    plt.axhspan(dap_bottom_number, dap_top_number, facecolor='r', alpha=0.3, linewidth = 0)
    wt_line = plt.errorbar(tension_numbers_table[:,0], tension_numbers_table[:,1], yerr = tension_numbers_table[:,2], marker = '.', label ='wild type')
    cycE_line = plt.errorbar(tension_numbers_table[:,0], tension_numbers_table[:,3], yerr = tension_numbers_table[:,4], marker = 'x', label ='more divisions')
    dap_line = plt.errorbar(tension_numbers_table[:,0], tension_numbers_table[:,5], yerr = tension_numbers_table[:,6], marker = '1', label ='fewer divisions')
#     plt.xlabel('$\overline{\Lambda}$')
#     plt.ylabel('Cell number in P')
    plt.xlim(0,0.24)
    plt.ylim(25,80)
    plt.yticks([30, 50, 70])
    plt.locator_params(axis = 'x', nbins=4)

    #### perimeter sweep numbers
    perimeter_numbers_table = np.loadtxt(os.path.join(scenario_locations, 'VaryPerimeterContractility',
                                                                'results_summary','cell_numbers_summary_table.csv'), delimiter = ',')
    perimeter_numbers_table = perimeter_numbers_table[perimeter_numbers_table[:,0].argsort()]

    this_figure.add_subplot(336)
    plt.axhspan(wt_bottom_number, wt_top_number, facecolor='b', alpha=0.3, linewidth = 0)
    plt.axhspan(cycE_bottom_number, cycE_top_number, facecolor='g', alpha=0.3, linewidth = 0)
    plt.axhspan(dap_bottom_number, dap_top_number, facecolor='r', alpha=0.3, linewidth = 0)
    plt.errorbar(perimeter_numbers_table[:,0], perimeter_numbers_table[:,1], yerr = perimeter_numbers_table[:,2], marker = '.', label ='wild type')
    plt.errorbar(perimeter_numbers_table[:,0], perimeter_numbers_table[:,3], yerr = perimeter_numbers_table[:,4], marker = 'x', label ='more divisions')
    plt.errorbar(perimeter_numbers_table[:,0], perimeter_numbers_table[:,5], yerr = perimeter_numbers_table[:,6], marker = '1', label ='fewer divisions')
    plt.xlim(0,0.1)
#     plt.xlabel('$\overline{\Gamma}$')
#     plt.ylabel('Cell number in P')
    plt.ylim(25,80)
    plt.yticks([30, 50, 70])
    plt.locator_params(axis = 'x', nbins=4)

    #### area sweep death ratios
    area_death_table = np.loadtxt(os.path.join(scenario_locations, 'VaryDaughterTargetArea',
                                                                'results_summary','front_back_death_table.csv'), delimiter = ',')

    area_death_table = area_death_table[area_death_table[:,0].argsort()]
    
    this_figure.add_subplot(337)
    plt.errorbar(area_death_table[:,0], area_death_table[:,3], color = 'g', marker = 'x')
    plt.errorbar(area_death_table[:,0], area_death_table[:,4], color = 'g', linestyle = ':', marker = 'x')
    plt.xlabel('$R_A$')
    plt.ylabel('Accumulated deaths')
#     plt.ylim(0,3)
    plt.xlim(0.2,1.0)
    plt.ylim(0,800)
    plt.yticks([100,300,500,700])
    plt.locator_params(axis = 'x', nbins=4)
     
    #### line tension sweep death ratios
    line_tension_death_table = np.loadtxt(os.path.join(scenario_locations, 'VaryLineTension',
                                                                'results_summary','front_back_death_table.csv'), delimiter = ',')

    line_tension_death_table = line_tension_death_table[line_tension_death_table[:,0].argsort()]
 
    this_figure.add_subplot(338)
    plt.errorbar(line_tension_death_table[:,0], line_tension_death_table[:,3], color = 'g', marker = 'x')
    plt.errorbar(line_tension_death_table[:,0], line_tension_death_table[:,4], linestyle = ':', color = 'g', marker = 'x')
    plt.xlim(0,0.24)
    plt.ylim(0,800)
    plt.xlabel('$\overline{\Lambda}$')
#     plt.ylabel('No. of cell deaths')
    plt.locator_params(axis = 'x', nbins=4)   
    plt.yticks([100,300,500,700])
 
    #### perimeter sweep death ratios
    perimeter_death_table = np.loadtxt(os.path.join(scenario_locations, 'VaryPerimeterContractility',
                                                                'results_summary','front_back_death_table.csv'), delimiter = ',')

    perimeter_death_table = perimeter_death_table[perimeter_death_table[:,0].argsort()]
 
    this_figure.add_subplot(339)
    plt.errorbar(perimeter_death_table[:,0], perimeter_death_table[:,3], color = 'g', marker = 'x')
    plt.errorbar(perimeter_death_table[:,0], perimeter_death_table[:,4], linestyle = ':', color = 'g', marker = 'x')
    plt.xlim(0,0.1)
    plt.ylim(0,800)
    plt.yticks([100,300,500,700])
    plt.xlabel('$\overline{\Gamma}$')
#     plt.ylabel('No. of cell deaths')
    straight_line = mlines.Line2D([], [], color='g', marker = None, label='Front')
    dashed_line = mlines.Line2D([], [], color='g', marker = None, linestyle = ':', label='Back')
    plt.legend( [straight_line, dashed_line], ('Front', 'Back'), loc = 'upper right', bbox_to_anchor = (1.0,1.0), fontsize = 8)
#     plt.legend( [straight_line, dashed_line] )
    plt.locator_params(axis = 'x', nbins=4)    

#     #### area sweep death ratios
#     area_death_table = np.loadtxt(os.path.join(scenario_locations, 'VaryDaughterTargetArea',
#                                                                 'results_summary','area_summary_table.csv'), delimiter = ',')
#     area_death_table = area_death_table[area_death_table[:,0].argsort()]
# 
#     this_figure.add_subplot(337)
#     plt.errorbar(area_death_table[:,0], area_death_table[:,5], label ='wild type')
#     plt.errorbar(area_death_table[:,0], area_death_table[:,6], label ='more divisions')
#     plt.errorbar(area_death_table[:,0], area_death_table[:,7], label ='fewer divisions')
#     plt.xlabel('$A_{0,daughter}/A_{0,mother}$')
#     plt.ylabel('front/back death ratio')
#     plt.ylim(0,3)
#     plt.locator_params(axis = 'x', nbins=4)   
#     
#     #### line tension sweep death ratios
#     line_tension_death_table = np.loadtxt(os.path.join(scenario_locations, 'VaryLineTension',
#                                                                 'results_summary','area_summary_table.csv'), delimiter = ',')
#     line_tension_death_table = line_tension_death_table[line_tension_death_table[:,0].argsort()]
# 
#     this_figure.add_subplot(338)
#     plt.errorbar(line_tension_death_table[:,0], line_tension_death_table[:,5], label ='wild type')
#     plt.errorbar(line_tension_death_table[:,0], line_tension_death_table[:,6], label ='more divisions')
#     plt.errorbar(line_tension_death_table[:,0], line_tension_death_table[:,7], label ='fewer divisions')
#     plt.xlabel('$\overline{\Lambda}$')
#     plt.ylabel('front/back death ratio')
#     plt.ylim(0,3)
#     plt.locator_params(axis = 'x', nbins=4)   
# 
#     #### perimeter sweep death ratios
#     perimeter_death_table = np.loadtxt(os.path.join(scenario_locations, 'VaryPerimeterContractility',
#                                                                 'results_summary','area_summary_table.csv'), delimiter = ',')
#     perimeter_death_table = perimeter_death_table[perimeter_death_table[:,0].argsort()]
# 
#     this_figure.add_subplot(339)
#     plt.errorbar(perimeter_death_table[:,0], perimeter_death_table[:,5], label ='wild type')
#     plt.errorbar(perimeter_death_table[:,0], perimeter_death_table[:,6], label ='more divisions')
#     plt.errorbar(perimeter_death_table[:,0], perimeter_death_table[:,7], label ='fewer divisions')
#     plt.xlim(0,0.1)
#     plt.xlabel('$\overline{\Gamma}$')
#     plt.ylabel('front/back death ratio')
#     plt.ylim(0,3)
#     plt.locator_params(axis = 'x', nbins=4)    
    legend_font = {'size'   : 8, 'style' : 'italic'}
    this_figure.tight_layout()
    this_figure.legend((wt_line, cycE_line, dap_line), ('wt', 'en>cycE', 'en>dap'), loc = 'upper right', ncol = 3, prop = legend_font)
    this_figure.tight_layout(pad=0.001, h_pad = 0.001, w_pad = 0.001)
    plt.subplots_adjust(top = 0.92)
    # import pdb; pdb.set_trace()
    plt.savefig(os.path.join(scenario_summary_directory, 'mechanics_only_sweeps.pdf'))

def make_laser_ablation_paper_plot():

    figuresize = (6.0,2)
    font = {'size'   : 8}
    plt.rc('font', **font)
    
#     params = {'text.usetex': False, 'mathtext.fontset': 'stixsans'}
#     plt.rcParams.update(params)
    chaste_test_output_directory = os.environ['CHASTE_TEST_OUTPUT']
    scenario_summary_directory = chaste_test_output_directory + '/' + 'SummaryOfScenarios'
    scenario_locations = os.path.join(chaste_test_output_directory, 'ScenariosChangedDivisionRates')
    correction_factor = 0.121

    #### initial_recoil velocities
    area_wild_type_velocities = np.loadtxt(os.path.join(scenario_locations, 'AsymmetricDaughterArea', 'asymmetry0.2',
                                                                'MutantComparisons','initial_velocities_WildType.csv'))

    area_more_divisions_velocities = np.loadtxt(os.path.join(scenario_locations, 'AsymmetricDaughterArea', 'asymmetry0.2',
                                                                'MutantComparisons','initial_velocities_MoreDivisions.csv'))
    
    area_fewer_divisions_velocities = np.loadtxt(os.path.join(scenario_locations, 'AsymmetricDaughterArea', 'asymmetry0.2',
                                                                'MutantComparisons','initial_velocities_FewerDivisions.csv'))
    

    line_tension_wild_type_velocities = np.loadtxt(os.path.join(scenario_locations, 'AsymmetricLineTension', 'asymmetry0.2',
                                                                'MutantComparisons','initial_velocities_WildType.csv'))

    line_tension_more_divisions_velocities = np.loadtxt(os.path.join(scenario_locations, 'AsymmetricLineTension', 'asymmetry0.2',
                                                                'MutantComparisons','initial_velocities_MoreDivisions.csv'))
    
    line_tension_fewer_divisions_velocities = np.loadtxt(os.path.join(scenario_locations, 'AsymmetricLineTension', 'asymmetry0.2',
                                                                'MutantComparisons','initial_velocities_FewerDivisions.csv'))
    
    
    perimeter_wild_type_velocities = np.loadtxt(os.path.join(scenario_locations, 'AsymmetricPerimeterContractility', 'asymmetry0.2',
                                                                'MutantComparisons','initial_velocities_WildType.csv'))

    perimeter_more_divisions_velocities = np.loadtxt(os.path.join(scenario_locations, 'AsymmetricPerimeterContractility', 'asymmetry0.2',
                                                                'MutantComparisons','initial_velocities_MoreDivisions.csv'))
    
    perimeter_fewer_divisions_velocities = np.loadtxt(os.path.join(scenario_locations, 'AsymmetricPerimeterContractility', 'asymmetry0.2',
                                                                'MutantComparisons','initial_velocities_FewerDivisions.csv'))
 

#     wild_type_distances *= 11
#     more_divisions_distances *= 11
#     fewer_divisions_distances *= 11
    x_values = np.random.normal(0, 0.05, size = 100)
    this_alpha = 0.3

    this_figure = plt.figure( figsize = figuresize )
    this_figure.add_subplot(121)
    plt.plot(x_values + 0.5, area_wild_type_velocities, color='orange',marker='.', alpha = this_alpha,lw=0,zorder=1 )
    plt.errorbar([0.5], [area_wild_type_velocities.mean()], yerr = area_wild_type_velocities.std(), color = 'blue',
                  marker = '.')
    plt.plot(x_values + 3.5, area_fewer_divisions_velocities, color='orange',marker='.', alpha = this_alpha,lw=0,zorder=1 )
    plt.errorbar([3.5], [area_fewer_divisions_velocities.mean()], yerr = area_fewer_divisions_velocities.std(), 
                 color = 'blue', marker = '.' )
    plt.plot(x_values[:-1] + 6.5, area_more_divisions_velocities, color='orange',marker='.', alpha = this_alpha,lw=0,zorder=1 )
    plt.errorbar([6.5], [area_more_divisions_velocities.mean()], yerr = area_more_divisions_velocities.std(), 
                 color = 'blue', marker = '.', label ='more divisions')
    plt.plot(x_values + 1.0, line_tension_wild_type_velocities, color='orange',marker='.', alpha = this_alpha,lw=0,zorder=1 )
    plt.errorbar([1.0], [line_tension_wild_type_velocities.mean()], yerr = line_tension_wild_type_velocities.std(), 
                 marker = 'x', color = 'green')
    plt.plot(x_values + 4.0, line_tension_fewer_divisions_velocities, color='orange',marker='.', alpha = this_alpha,lw=0,zorder=1 )
    plt.errorbar([4.0], [line_tension_fewer_divisions_velocities.mean()], yerr = line_tension_fewer_divisions_velocities.std(), 
                 color = 'green', marker = 'x', label ='fewer divisions')
    plt.plot(x_values[:-2] + 7.0, line_tension_more_divisions_velocities, color='orange',marker='.', alpha = this_alpha,lw=0,zorder=1 )
    plt.errorbar([7.0], [line_tension_more_divisions_velocities.mean()], yerr = line_tension_more_divisions_velocities.std(), 
                 color = 'green', marker = 'x', label ='more divisions')
    plt.plot(x_values + 1.5, perimeter_wild_type_velocities, color='orange',marker='.', alpha = this_alpha,lw=0,zorder=1 )
    plt.errorbar([1.5], [perimeter_wild_type_velocities.mean()], yerr = perimeter_wild_type_velocities.std(), 
                 marker = '1', color = 'red', label ='wild type')
    plt.plot(x_values + 4.5, perimeter_fewer_divisions_velocities, color='orange',marker='.', alpha = this_alpha,lw=0,zorder=1 )
    plt.errorbar([4.5], [perimeter_fewer_divisions_velocities.mean()], yerr = perimeter_fewer_divisions_velocities.std(), 
                 color = 'red', marker = '1', label ='fewer divisions')
    plt.plot(x_values + 7.5, perimeter_more_divisions_velocities, color='orange',marker='.', alpha = this_alpha,lw=0,zorder=1 )
    plt.errorbar([7.5], [perimeter_more_divisions_velocities.mean()], yerr = perimeter_more_divisions_velocities.std(), 
                 color = 'red', marker = '1', label ='more divisions')
    plt.xlim(0.0,8.5)
    plt.ylim(-0.1, 0.8)
    this_ax = plt.gca()
    this_ax.set_xticks([1,4,7])
    this_ax.set_yticks([0,0.2, 0.4, 0.6, 0.8])
    font_properties = mpl.font_manager.FontProperties().copy()
    font_properties.set_style('italic')
    this_ax.set_xticklabels(['wt', 'en>dap', 'en>CycE'], fontproperties = font_properties)

#     plt.hlines(exp_bar_heights[0], 0, 1, linestyle = '--', color = 'b')
#     plt.hlines(exp_bar_heights[2], 0, 1, linestyle = '--', color = 'g')
#     plt.hlines(exp_bar_heights[1], 0, 1, linestyle = '--', color = 'r')
    plt.ylabel('recoil velocity (a. u.)')

    #### recoil distances
    area_wild_type_recoil = np.loadtxt(os.path.join(scenario_locations, 'AsymmetricDaughterArea', 'asymmetry0.2',
                                                                'MutantComparisons','final_distances_WildType.csv'))

    area_more_divisions_recoil = np.loadtxt(os.path.join(scenario_locations, 'AsymmetricDaughterArea', 'asymmetry0.2',
                                                                'MutantComparisons','final_distances_MoreDivisions.csv'))
    
    area_fewer_divisions_recoil = np.loadtxt(os.path.join(scenario_locations, 'AsymmetricDaughterArea', 'asymmetry0.2',
                                                                'MutantComparisons','final_distances_FewerDivisions.csv'))
    

    line_tension_wild_type_recoil = np.loadtxt(os.path.join(scenario_locations, 'AsymmetricLineTension', 'asymmetry0.2',
                                                                'MutantComparisons','final_distances_WildType.csv'))

    line_tension_more_divisions_recoil = np.loadtxt(os.path.join(scenario_locations, 'AsymmetricLineTension', 'asymmetry0.2',
                                                                'MutantComparisons','final_distances_MoreDivisions.csv'))
    
    line_tension_fewer_divisions_recoil = np.loadtxt(os.path.join(scenario_locations, 'AsymmetricLineTension', 'asymmetry0.2',
                                                                'MutantComparisons','final_distances_FewerDivisions.csv'))
    

    perimeter_wild_type_recoil = np.loadtxt(os.path.join(scenario_locations, 'AsymmetricPerimeterContractility', 'asymmetry0.2',
                                                                'MutantComparisons','final_distances_WildType.csv'))

    perimeter_more_divisions_recoil = np.loadtxt(os.path.join(scenario_locations, 'AsymmetricPerimeterContractility', 'asymmetry0.2',
                                                                'MutantComparisons','final_distances_MoreDivisions.csv'))
    
    perimeter_fewer_divisions_recoil = np.loadtxt(os.path.join(scenario_locations, 'AsymmetricPerimeterContractility', 'asymmetry0.2',
                                                                'MutantComparisons','final_distances_FewerDivisions.csv'))
    

    area_wild_type_recoil *= 11
    area_more_divisions_recoil *= 11
    area_fewer_divisions_recoil *= 11
    line_tension_wild_type_recoil *= 11
    line_tension_more_divisions_recoil *= 11
    line_tension_fewer_divisions_recoil *= 11
    perimeter_wild_type_recoil *= 11
    perimeter_more_divisions_recoil *= 11
    perimeter_fewer_divisions_recoil *= 11

    this_figure.add_subplot(122)
    plt.plot(x_values + 0.5, area_wild_type_recoil, color='orange',marker='.', alpha = this_alpha,lw=0,zorder=1 )
    area_ticks = plt.errorbar([0.5], [area_wild_type_recoil.mean()], yerr = area_wild_type_recoil.std(), 
                 color = 'blue', marker = '.', label ='wild type')
    plt.plot(x_values + 3.5, area_fewer_divisions_recoil, color='orange',marker='.', alpha = this_alpha,lw=0,zorder=1 )
    plt.errorbar([3.5], [area_fewer_divisions_recoil.mean()], yerr = area_fewer_divisions_recoil.std(), 
                 color = 'blue', marker = '.', label ='fewer divisions')
    plt.plot(x_values[:-1] + 6.5, area_more_divisions_recoil, color='orange',marker='.', alpha = this_alpha,lw=0,zorder=1 )
    plt.errorbar([6.5], [area_more_divisions_recoil.mean()], yerr = area_more_divisions_recoil.std(), 
                 color = 'blue', marker = '.', label ='more divisions')
    plt.plot(x_values + 1.0, line_tension_wild_type_recoil, color='orange',marker='.', alpha = this_alpha,lw=0,zorder=1 )
    line_tension_ticks = plt.errorbar([1.0], [line_tension_wild_type_recoil.mean()], yerr = line_tension_wild_type_recoil.std(), 
                 color = 'green', marker = 'x', label ='wild type')
    plt.plot(x_values + 4.0, line_tension_fewer_divisions_recoil, color='orange',marker='.', alpha = this_alpha,lw=0,zorder=1 )
    plt.errorbar([4.0], [line_tension_fewer_divisions_recoil.mean()], yerr = line_tension_fewer_divisions_recoil.std(), 
                 color = 'green', marker = 'x', label ='fewer divisions')
    plt.plot(x_values[:-2] + 7.0, line_tension_more_divisions_recoil, color='orange',marker='.', alpha = this_alpha,lw=0,zorder=1 )
    plt.errorbar([7.0], [line_tension_more_divisions_recoil.mean()], yerr = line_tension_more_divisions_recoil.std(), 
                 color = 'green', marker = 'x', label ='more divisions')
    plt.plot(x_values + 1.5, perimeter_wild_type_recoil, color='orange',marker='.', alpha = this_alpha,lw=0,zorder=1 )
    perimeter_ticks = plt.errorbar([1.5], [perimeter_wild_type_recoil.mean()], yerr = perimeter_wild_type_recoil.std(), 
                 color = 'red', marker = '1', label ='wild type')
    plt.plot(x_values + 4.5, perimeter_fewer_divisions_recoil, color='orange',marker='.', alpha = this_alpha,lw=0,zorder=1 )
    plt.errorbar([4.5], [perimeter_fewer_divisions_recoil.mean()], yerr = perimeter_fewer_divisions_recoil.std(), 
                 color = 'red', marker = '1', label ='fewer divisions')
    plt.plot(x_values + 7.5, perimeter_more_divisions_recoil, color='orange',marker='.', alpha = this_alpha,lw=0,zorder=1 )
    plt.errorbar([7.5], [perimeter_more_divisions_recoil.mean()], yerr = perimeter_more_divisions_recoil.std(), 
                 color = 'red', marker = '1', label ='more divisions')
#     plt.hlines(exp_bar_heights[0], 0, 1, linestyle = '--', color = 'b')
#     plt.hlines(exp_bar_heights[2], 0, 1, linestyle = '--', color = 'g')
#     plt.hlines(exp_bar_heights[1], 0, 1, linestyle = '--', color = 'r')
    plt.xlim(0.0,8.5)
    this_ax = plt.gca()
    this_ax.set_xticks([1,4,7])
    font_properties = mpl.font_manager.FontProperties().copy()
    font_properties.set_style('italic')
    this_ax.set_xticklabels(['wt', 'en>dap', 'en>CycE'], fontproperties = font_properties)

    plt.ylabel('Vertex recoil in $\mu$m')

    this_figure.tight_layout()
    legend_font = {'size'   : 8}
    this_figure.legend((area_ticks, line_tension_ticks, perimeter_ticks), 
                       ('area regulation', 'line tension regulation', 'perimeter regulation'), 
                       loc = 'upper right', ncol = 3, prop = legend_font)
    this_figure.tight_layout(pad=0.001, h_pad = 0.001, w_pad = 0.001)
    plt.subplots_adjust(top = 0.8, left = 0.08, right = 0.97)
    # import pdb; pdb.set_trace()
    plt.savefig(os.path.join(scenario_summary_directory, 'laser_ablation_paper_plot.pdf'))

def make_step_function_laser_ablation_analysis_scatter():

    figuresize = (6.0, 1.5)
    font = {'size'   : 8}
    plt.rc('font', **font)
    
#     params = {'text.usetex': False, 'mathtext.fontset': 'stixsans'}
#     plt.rcParams.update(params)
    chaste_test_output_directory = os.environ['CHASTE_TEST_OUTPUT']
    scenario_summary_directory = chaste_test_output_directory + '/' + 'SummaryOfScenarios'
    scenario_locations = os.path.join(chaste_test_output_directory, 'ScenariosChangedDivisionRates')
    correction_factor = 0.121

    #### initial_recoil velocities
    area_wild_type_velocities = np.loadtxt(os.path.join(scenario_locations, 'AsymmetricDaughterArea', 'asymmetry0.2',
                                                                'MutantComparisons','initial_velocities_WildType.csv'))

    area_more_divisions_velocities = np.loadtxt(os.path.join(scenario_locations, 'AsymmetricDaughterArea', 'asymmetry0.2',
                                                                'MutantComparisons','initial_velocities_MoreDivisions.csv'))
    
    area_fewer_divisions_velocities = np.loadtxt(os.path.join(scenario_locations, 'AsymmetricDaughterArea', 'asymmetry0.2',
                                                                'MutantComparisons','initial_velocities_FewerDivisions.csv'))
    

    line_tension_wild_type_velocities = np.loadtxt(os.path.join(scenario_locations, 'AsymmetricLineTension', 'asymmetry0.2',
                                                                'MutantComparisons','initial_velocities_WildType.csv'))

    line_tension_more_divisions_velocities = np.loadtxt(os.path.join(scenario_locations, 'AsymmetricLineTension', 'asymmetry0.2',
                                                                'MutantComparisons','initial_velocities_MoreDivisions.csv'))
    
    line_tension_fewer_divisions_velocities = np.loadtxt(os.path.join(scenario_locations, 'AsymmetricLineTension', 'asymmetry0.2',
                                                                'MutantComparisons','initial_velocities_FewerDivisions.csv'))
    
    
    perimeter_wild_type_velocities = np.loadtxt(os.path.join(scenario_locations, 'AsymmetricPerimeterContractility', 'asymmetry0.2',
                                                                'MutantComparisons','initial_velocities_WildType.csv'))

    perimeter_more_divisions_velocities = np.loadtxt(os.path.join(scenario_locations, 'AsymmetricPerimeterContractility', 'asymmetry0.2',
                                                                'MutantComparisons','initial_velocities_MoreDivisions.csv'))
    
    perimeter_fewer_divisions_velocities = np.loadtxt(os.path.join(scenario_locations, 'AsymmetricPerimeterContractility', 'asymmetry0.2',
                                                                'MutantComparisons','initial_velocities_FewerDivisions.csv'))
 

#     wild_type_distances *= 11
#     more_divisions_distances *= 11
#     fewer_divisions_distances *= 11
    x_values = np.random.normal(0, 0.05, size = 100)
    this_alpha = 0.3

    this_figure = plt.figure( figsize = figuresize )
    this_figure.add_subplot(131)
    plt.plot(x_values + 0.5, area_wild_type_velocities, color='orange',marker='.', alpha = this_alpha,lw=0,zorder=1 )
    plt.errorbar([0.5], [area_wild_type_velocities.mean()], yerr = area_wild_type_velocities.std(), color = 'blue',
                  marker = '.')
    plt.plot(x_values + 3.5, area_fewer_divisions_velocities, color='orange',marker='.', alpha = this_alpha,lw=0,zorder=1 )
    plt.errorbar([3.5], [area_fewer_divisions_velocities.mean()], yerr = area_fewer_divisions_velocities.std(), 
                 color = 'blue', marker = '.' )
    plt.plot(x_values[:-1] + 6.5, area_more_divisions_velocities, color='orange',marker='.', alpha = this_alpha,lw=0,zorder=1 )
    plt.errorbar([6.5], [area_more_divisions_velocities.mean()], yerr = area_more_divisions_velocities.std(), 
                 color = 'blue', marker = '.', label ='more divisions')
    plt.plot(x_values + 1.0, line_tension_wild_type_velocities, color='orange',marker='.', alpha = this_alpha,lw=0,zorder=1 )
    plt.errorbar([1.0], [line_tension_wild_type_velocities.mean()], yerr = line_tension_wild_type_velocities.std(), 
                 marker = 'x', color = 'green')
    plt.plot(x_values + 4.0, line_tension_fewer_divisions_velocities, color='orange',marker='.', alpha = this_alpha,lw=0,zorder=1 )
    plt.errorbar([4.0], [line_tension_fewer_divisions_velocities.mean()], yerr = line_tension_fewer_divisions_velocities.std(), 
                 color = 'green', marker = 'x', label ='fewer divisions')
    plt.plot(x_values[:-2] + 7.0, line_tension_more_divisions_velocities, color='orange',marker='.', alpha = this_alpha,lw=0,zorder=1 )
    plt.errorbar([7.0], [line_tension_more_divisions_velocities.mean()], yerr = line_tension_more_divisions_velocities.std(), 
                 color = 'green', marker = 'x', label ='more divisions')
    plt.plot(x_values + 1.5, perimeter_wild_type_velocities, color='orange',marker='.', alpha = this_alpha,lw=0,zorder=1 )
    plt.errorbar([1.5], [perimeter_wild_type_velocities.mean()], yerr = perimeter_wild_type_velocities.std(), 
                 marker = '1', color = 'red', label ='wild type')
    plt.plot(x_values + 4.5, perimeter_fewer_divisions_velocities, color='orange',marker='.', alpha = this_alpha,lw=0,zorder=1 )
    plt.errorbar([4.5], [perimeter_fewer_divisions_velocities.mean()], yerr = perimeter_fewer_divisions_velocities.std(), 
                 color = 'red', marker = '1', label ='fewer divisions')
    plt.plot(x_values + 7.5, perimeter_more_divisions_velocities, color='orange',marker='.', alpha = this_alpha,lw=0,zorder=1 )
    plt.errorbar([7.5], [perimeter_more_divisions_velocities.mean()], yerr = perimeter_more_divisions_velocities.std(), 
                 color = 'red', marker = '1', label ='more divisions')
    plt.xlim(0.0,8.5)
    plt.ylim(-0.1, 0.8)
    this_ax = plt.gca()
    this_ax.set_xticks([1,4,7])
    this_ax.set_yticks([0,0.2, 0.4, 0.6, 0.8])
    font_properties = mpl.font_manager.FontProperties().copy()
    font_properties.set_style('italic')
    this_ax.set_xticklabels(['wt', 'en>dap', 'en>CycE'], fontproperties = font_properties)

#     plt.hlines(exp_bar_heights[0], 0, 1, linestyle = '--', color = 'b')
#     plt.hlines(exp_bar_heights[2], 0, 1, linestyle = '--', color = 'g')
#     plt.hlines(exp_bar_heights[1], 0, 1, linestyle = '--', color = 'r')
    plt.ylabel('recoil velocity (a. u.)')

    #### recoil distances
    area_wild_type_recoil = np.loadtxt(os.path.join(scenario_locations, 'AsymmetricDaughterArea', 'asymmetry0.2',
                                                                'MutantComparisons','final_distances_WildType.csv'))

    area_more_divisions_recoil = np.loadtxt(os.path.join(scenario_locations, 'AsymmetricDaughterArea', 'asymmetry0.2',
                                                                'MutantComparisons','final_distances_MoreDivisions.csv'))
    
    area_fewer_divisions_recoil = np.loadtxt(os.path.join(scenario_locations, 'AsymmetricDaughterArea', 'asymmetry0.2',
                                                                'MutantComparisons','final_distances_FewerDivisions.csv'))
    

    line_tension_wild_type_recoil = np.loadtxt(os.path.join(scenario_locations, 'AsymmetricLineTension', 'asymmetry0.2',
                                                                'MutantComparisons','final_distances_WildType.csv'))

    line_tension_more_divisions_recoil = np.loadtxt(os.path.join(scenario_locations, 'AsymmetricLineTension', 'asymmetry0.2',
                                                                'MutantComparisons','final_distances_MoreDivisions.csv'))
    
    line_tension_fewer_divisions_recoil = np.loadtxt(os.path.join(scenario_locations, 'AsymmetricLineTension', 'asymmetry0.2',
                                                                'MutantComparisons','final_distances_FewerDivisions.csv'))
    

    perimeter_wild_type_recoil = np.loadtxt(os.path.join(scenario_locations, 'AsymmetricPerimeterContractility', 'asymmetry0.2',
                                                                'MutantComparisons','final_distances_WildType.csv'))

    perimeter_more_divisions_recoil = np.loadtxt(os.path.join(scenario_locations, 'AsymmetricPerimeterContractility', 'asymmetry0.2',
                                                                'MutantComparisons','final_distances_MoreDivisions.csv'))
    
    perimeter_fewer_divisions_recoil = np.loadtxt(os.path.join(scenario_locations, 'AsymmetricPerimeterContractility', 'asymmetry0.2',
                                                                'MutantComparisons','final_distances_FewerDivisions.csv'))
    

    area_wild_type_recoil *= 11
    area_more_divisions_recoil *= 11
    area_fewer_divisions_recoil *= 11
    line_tension_wild_type_recoil *= 11
    line_tension_more_divisions_recoil *= 11
    line_tension_fewer_divisions_recoil *= 11
    perimeter_wild_type_recoil *= 11
    perimeter_more_divisions_recoil *= 11
    perimeter_fewer_divisions_recoil *= 11

    this_figure.add_subplot(132)
    plt.plot(x_values + 0.5, area_wild_type_recoil, color='orange',marker='.', alpha = this_alpha,lw=0,zorder=1 )
    plt.errorbar([0.5], [area_wild_type_recoil.mean()], yerr = area_wild_type_recoil.std(), 
                 color = 'blue', marker = '.', label ='wild type')
    plt.plot(x_values + 3.5, area_fewer_divisions_recoil, color='orange',marker='.', alpha = this_alpha,lw=0,zorder=1 )
    plt.errorbar([3.5], [area_fewer_divisions_recoil.mean()], yerr = area_fewer_divisions_recoil.std(), 
                 color = 'blue', marker = '.', label ='fewer divisions')
    plt.plot(x_values[:-1] + 6.5, area_more_divisions_recoil, color='orange',marker='.', alpha = this_alpha,lw=0,zorder=1 )
    plt.errorbar([6.5], [area_more_divisions_recoil.mean()], yerr = area_more_divisions_recoil.std(), 
                 color = 'blue', marker = '.', label ='more divisions')
    plt.plot(x_values + 1.0, line_tension_wild_type_recoil, color='orange',marker='.', alpha = this_alpha,lw=0,zorder=1 )
    plt.errorbar([1.0], [line_tension_wild_type_recoil.mean()], yerr = line_tension_wild_type_recoil.std(), 
                 color = 'green', marker = 'x', label ='wild type')
    plt.plot(x_values + 4.0, line_tension_fewer_divisions_recoil, color='orange',marker='.', alpha = this_alpha,lw=0,zorder=1 )
    plt.errorbar([4.0], [line_tension_fewer_divisions_recoil.mean()], yerr = line_tension_fewer_divisions_recoil.std(), 
                 color = 'green', marker = 'x', label ='fewer divisions')
    plt.plot(x_values[:-2] + 7.0, line_tension_more_divisions_recoil, color='orange',marker='.', alpha = this_alpha,lw=0,zorder=1 )
    plt.errorbar([7.0], [line_tension_more_divisions_recoil.mean()], yerr = line_tension_more_divisions_recoil.std(), 
                 color = 'green', marker = 'x', label ='more divisions')
    plt.plot(x_values + 1.5, perimeter_wild_type_recoil, color='orange',marker='.', alpha = this_alpha,lw=0,zorder=1 )
    plt.errorbar([1.5], [perimeter_wild_type_recoil.mean()], yerr = perimeter_wild_type_recoil.std(), 
                 color = 'red', marker = '1', label ='wild type')
    plt.plot(x_values + 4.5, perimeter_fewer_divisions_recoil, color='orange',marker='.', alpha = this_alpha,lw=0,zorder=1 )
    plt.errorbar([4.5], [perimeter_fewer_divisions_recoil.mean()], yerr = perimeter_fewer_divisions_recoil.std(), 
                 color = 'red', marker = '1', label ='fewer divisions')
    plt.plot(x_values + 7.5, perimeter_more_divisions_recoil, color='orange',marker='.', alpha = this_alpha,lw=0,zorder=1 )
    plt.errorbar([7.5], [perimeter_more_divisions_recoil.mean()], yerr = perimeter_more_divisions_recoil.std(), 
                 color = 'red', marker = '1', label ='more divisions')
#     plt.hlines(exp_bar_heights[0], 0, 1, linestyle = '--', color = 'b')
#     plt.hlines(exp_bar_heights[2], 0, 1, linestyle = '--', color = 'g')
#     plt.hlines(exp_bar_heights[1], 0, 1, linestyle = '--', color = 'r')
    plt.xlim(0.0,8.5)
    this_ax = plt.gca()
    this_ax.set_xticks([1,4,7])
    font_properties = mpl.font_manager.FontProperties().copy()
    font_properties.set_style('italic')
    this_ax.set_xticklabels(['wt', 'en>dap', 'en>CycE'], fontproperties = font_properties)

    plt.ylabel('Vertex recoil in $\mu$m')

    #### initial_distances
    area_wild_type_distances = np.loadtxt(os.path.join(scenario_locations, 'AsymmetricDaughterArea','asymmetry0.2',
                                                                'MutantComparisons','initial_distances_WildType.csv'))

    area_more_divisions_distances = np.loadtxt(os.path.join(scenario_locations, 'AsymmetricDaughterArea','asymmetry0.2',
                                                                'MutantComparisons','initial_distances_MoreDivisions.csv'))
    
    area_fewer_divisions_distances = np.loadtxt(os.path.join(scenario_locations, 'AsymmetricDaughterArea','asymmetry0.2',
                                                                'MutantComparisons','initial_distances_FewerDivisions.csv'))
    

    line_tension_wild_type_distances = np.loadtxt(os.path.join(scenario_locations, 'AsymmetricLineTension','asymmetry0.2',
                                                                'MutantComparisons','initial_distances_WildType.csv'))

    line_tension_more_divisions_distances = np.loadtxt(os.path.join(scenario_locations, 'AsymmetricLineTension','asymmetry0.2',
                                                                'MutantComparisons','initial_distances_MoreDivisions.csv'))
    
    line_tension_fewer_divisions_distances = np.loadtxt(os.path.join(scenario_locations, 'AsymmetricLineTension','asymmetry0.2',
                                                                'MutantComparisons','initial_distances_FewerDivisions.csv'))
 

    perimeter_wild_type_distances = np.loadtxt(os.path.join(scenario_locations, 'AsymmetricPerimeterContractility','asymmetry0.2',
                                                                'MutantComparisons','initial_distances_WildType.csv'))

    perimeter_more_divisions_distances = np.loadtxt(os.path.join(scenario_locations, 'AsymmetricPerimeterContractility','asymmetry0.2',
                                                                'MutantComparisons','initial_distances_MoreDivisions.csv'))
    
    perimeter_fewer_divisions_distances = np.loadtxt(os.path.join(scenario_locations, 'AsymmetricPerimeterContractility','asymmetry0.2',
                                                                'MutantComparisons','initial_distances_FewerDivisions.csv'))
 
    area_wild_type_distances *= 11
    area_more_divisions_distances *= 11
    area_fewer_divisions_distances *= 11
    line_tension_wild_type_distances *= 11
    line_tension_more_divisions_distances *= 11
    line_tension_fewer_divisions_distances *= 11
    perimeter_wild_type_distances *= 11
    perimeter_more_divisions_distances *= 11
    perimeter_fewer_divisions_distances *= 11

    this_figure.add_subplot(133)
    plt.plot(x_values + 0.5, area_wild_type_distances, color='orange',marker='.', alpha = this_alpha,lw=0,zorder=1 )
    area_ticks = plt.errorbar([0.5], [area_wild_type_distances.mean()], yerr = area_wild_type_distances.std(),
                 color = 'blue', marker = '.', label ='wild type')
    plt.plot(x_values + 3.5, area_fewer_divisions_distances, color='orange',marker='.', alpha = this_alpha,lw=0,zorder=1 )
    plt.errorbar([3.5], [area_fewer_divisions_distances.mean()], yerr = area_fewer_divisions_distances.std(), 
                 color = 'blue', marker = '.', label ='fewer divisions')
    plt.plot(x_values[:-1] + 6.5, area_more_divisions_distances, color='orange',marker='.', alpha = this_alpha,lw=0,zorder=1 )
    plt.errorbar([6.5], [area_more_divisions_distances.mean()], yerr = area_more_divisions_distances.std(), 
                 color = 'blue', marker = '.', label ='more divisions')
    plt.plot(x_values + 1.0, line_tension_wild_type_distances, color='orange',marker='.', alpha = this_alpha,lw=0,zorder=1 )
    line_tension_ticks = plt.errorbar([1.0], [line_tension_wild_type_distances.mean()], yerr = line_tension_wild_type_distances.std(), 
                 color = 'green', marker = 'x', label ='wild type')
    plt.plot(x_values + 4.0, line_tension_fewer_divisions_distances, color='orange',marker='.', alpha = this_alpha,lw=0,zorder=1 )
    plt.errorbar([4.0], [line_tension_fewer_divisions_distances.mean()], yerr = line_tension_fewer_divisions_distances.std(), 
                 color = 'green', marker = 'x', label ='fewer divisions')
    plt.plot(x_values[:-2] + 7.0, line_tension_more_divisions_distances, color='orange',marker='.', alpha = this_alpha,lw=0,zorder=1 )
    plt.errorbar([7.0], [line_tension_more_divisions_distances.mean()], yerr = line_tension_more_divisions_distances.std(), 
                 color = 'green', marker = 'x', label ='more divisions')
    plt.plot(x_values + 1.5, perimeter_wild_type_distances, color='orange',marker='.', alpha = this_alpha,lw=0,zorder=1 )
    perimeter_ticks = plt.errorbar([1.5], [perimeter_wild_type_distances.mean()], yerr = perimeter_wild_type_distances.std(), 
                 color = 'red', marker = '1', label ='wild type')
    plt.plot(x_values + 4.5, perimeter_fewer_divisions_distances, color='orange',marker='.', alpha = this_alpha,lw=0,zorder=1 )
    plt.errorbar([4.5], [perimeter_fewer_divisions_distances.mean()], yerr = perimeter_fewer_divisions_distances.std(), 
                 color = 'red', marker = '1', label ='fewer divisions')
    plt.plot(x_values + 7.5, perimeter_more_divisions_distances, color='orange',marker='.', alpha = this_alpha,lw=0,zorder=1 )
    plt.errorbar([7.5], [perimeter_more_divisions_distances.mean()], yerr = perimeter_more_divisions_distances.std(), 
                 color = 'red', marker = '1', label ='more divisions')
#     plt.hlines(exp_bar_heights[0], 0, 1, linestyle = '--', color = 'b')
#     plt.hlines(exp_bar_heights[2], 0, 1, linestyle = '--', color = 'g')
#     plt.hlines(exp_bar_heights[1], 0, 1, linestyle = '--', color = 'r')
    plt.xlim(0.0,8.5)
    this_ax = plt.gca()
    this_ax.set_xticks([1,4,7])
    font_properties = mpl.font_manager.FontProperties().copy()
    font_properties.set_style('italic')
    this_ax.set_xticklabels(['wt', 'en>dap', 'en>CycE'], fontproperties = font_properties)
    plt.ylabel('Edge length in $\mu$m')
#     plt.locator_params(axis = 'x', nbins=4)
#     plt.locator_params(axis = 'y', nbins=6)

    this_figure.tight_layout()
    legend_font = {'size'   : 8}
    this_figure.legend((area_ticks, line_tension_ticks, perimeter_ticks), 
                       ('area regulation', 'line tension regulation', 'perimeter regulation'), 
                       loc = 'upper right', ncol = 3, prop = legend_font)
    this_figure.tight_layout(pad=0.001, h_pad = 0.001, w_pad = 0.001)
    plt.subplots_adjust(top = 0.75)
    # import pdb; pdb.set_trace()
    plt.savefig(os.path.join(scenario_summary_directory, 'step_function_laser_ablation_analysis_scatter.pdf'))

def make_step_function_laser_ablation_analysis():

    figuresize = (6.0, 1.5)
    font = {'size'   : 8}
    plt.rc('font', **font)
    
#     params = {'text.usetex': False, 'mathtext.fontset': 'stixsans'}
#     plt.rcParams.update(params)
    chaste_test_output_directory = os.environ['CHASTE_TEST_OUTPUT']
    scenario_summary_directory = chaste_test_output_directory + '/' + 'SummaryOfScenarios'
    scenario_locations = os.path.join(chaste_test_output_directory, 'ScenariosChangedDivisionRates')
    correction_factor = 0.121

    #### initial_recoil velocities
    area_wild_type_velocities = np.loadtxt(os.path.join(scenario_locations, 'AsymmetricDaughterArea', 'asymmetry0.2',
                                                                'MutantComparisons','initial_velocities_WildType.csv'))

    area_more_divisions_velocities = np.loadtxt(os.path.join(scenario_locations, 'AsymmetricDaughterArea', 'asymmetry0.2',
                                                                'MutantComparisons','initial_velocities_MoreDivisions.csv'))
    
    area_fewer_divisions_velocities = np.loadtxt(os.path.join(scenario_locations, 'AsymmetricDaughterArea', 'asymmetry0.2',
                                                                'MutantComparisons','initial_velocities_FewerDivisions.csv'))
    

    line_tension_wild_type_velocities = np.loadtxt(os.path.join(scenario_locations, 'AsymmetricLineTension', 'asymmetry0.2',
                                                                'MutantComparisons','initial_velocities_WildType.csv'))

    line_tension_more_divisions_velocities = np.loadtxt(os.path.join(scenario_locations, 'AsymmetricLineTension', 'asymmetry0.2',
                                                                'MutantComparisons','initial_velocities_MoreDivisions.csv'))
    
    line_tension_fewer_divisions_velocities = np.loadtxt(os.path.join(scenario_locations, 'AsymmetricLineTension', 'asymmetry0.2',
                                                                'MutantComparisons','initial_velocities_FewerDivisions.csv'))
    
    
    perimeter_wild_type_velocities = np.loadtxt(os.path.join(scenario_locations, 'AsymmetricPerimeterContractility', 'asymmetry0.2',
                                                                'MutantComparisons','initial_velocities_WildType.csv'))

    perimeter_more_divisions_velocities = np.loadtxt(os.path.join(scenario_locations, 'AsymmetricPerimeterContractility', 'asymmetry0.2',
                                                                'MutantComparisons','initial_velocities_MoreDivisions.csv'))
    
    perimeter_fewer_divisions_velocities = np.loadtxt(os.path.join(scenario_locations, 'AsymmetricPerimeterContractility', 'asymmetry0.2',
                                                                'MutantComparisons','initial_velocities_FewerDivisions.csv'))
 

#     wild_type_distances *= 11
#     more_divisions_distances *= 11
#     fewer_divisions_distances *= 11

    this_figure = plt.figure( figsize = figuresize )
    this_figure.add_subplot(131)
    plt.errorbar([0.5], [area_wild_type_velocities.mean()], yerr = area_wild_type_velocities.std(), color = 'blue',
                  marker = '.')
    plt.errorbar([3.5], [area_fewer_divisions_velocities.mean()], yerr = area_fewer_divisions_velocities.std(), 
                 color = 'blue', marker = '.' )
    plt.errorbar([6.5], [area_more_divisions_velocities.mean()], yerr = area_more_divisions_velocities.std(), 
                 color = 'blue', marker = '.', label ='more divisions')
    plt.errorbar([1.0], [line_tension_wild_type_velocities.mean()], yerr = line_tension_wild_type_velocities.std(), 
                 marker = 'x', color = 'green')
    plt.errorbar([4.0], [line_tension_fewer_divisions_velocities.mean()], yerr = line_tension_fewer_divisions_velocities.std(), 
                 color = 'green', marker = 'x', label ='fewer divisions')
    plt.errorbar([7.0], [line_tension_more_divisions_velocities.mean()], yerr = line_tension_more_divisions_velocities.std(), 
                 color = 'green', marker = 'x', label ='more divisions')
    plt.errorbar([1.5], [perimeter_wild_type_velocities.mean()], yerr = perimeter_wild_type_velocities.std(), 
                 marker = '1', color = 'red', label ='wild type')
    plt.errorbar([4.5], [perimeter_fewer_divisions_velocities.mean()], yerr = perimeter_fewer_divisions_velocities.std(), 
                 color = 'red', marker = '1', label ='fewer divisions')
    plt.errorbar([7.5], [perimeter_more_divisions_velocities.mean()], yerr = perimeter_more_divisions_velocities.std(), 
                 color = 'red', marker = '1', label ='more divisions')
    plt.xlim(0.0,8.5)
    plt.ylim(-0.1, 0.8)
    this_ax = plt.gca()
    this_ax.set_xticks([1,4,7])
    this_ax.set_yticks([0,0.2, 0.4, 0.6, 0.8])
    font_properties = mpl.font_manager.FontProperties().copy()
    font_properties.set_style('italic')
    this_ax.set_xticklabels(['wt', 'en>dap', 'en>CycE'], fontproperties = font_properties)

#     plt.hlines(exp_bar_heights[0], 0, 1, linestyle = '--', color = 'b')
#     plt.hlines(exp_bar_heights[2], 0, 1, linestyle = '--', color = 'g')
#     plt.hlines(exp_bar_heights[1], 0, 1, linestyle = '--', color = 'r')
    plt.ylabel('recoil velocity (a. u.)')

    #### recoil distances
    area_wild_type_recoil = np.loadtxt(os.path.join(scenario_locations, 'AsymmetricDaughterArea', 'asymmetry0.2',
                                                                'MutantComparisons','final_distances_WildType.csv'))

    area_more_divisions_recoil = np.loadtxt(os.path.join(scenario_locations, 'AsymmetricDaughterArea', 'asymmetry0.2',
                                                                'MutantComparisons','final_distances_MoreDivisions.csv'))
    
    area_fewer_divisions_recoil = np.loadtxt(os.path.join(scenario_locations, 'AsymmetricDaughterArea', 'asymmetry0.2',
                                                                'MutantComparisons','final_distances_FewerDivisions.csv'))
    

    line_tension_wild_type_recoil = np.loadtxt(os.path.join(scenario_locations, 'AsymmetricLineTension', 'asymmetry0.2',
                                                                'MutantComparisons','final_distances_WildType.csv'))

    line_tension_more_divisions_recoil = np.loadtxt(os.path.join(scenario_locations, 'AsymmetricLineTension', 'asymmetry0.2',
                                                                'MutantComparisons','final_distances_MoreDivisions.csv'))
    
    line_tension_fewer_divisions_recoil = np.loadtxt(os.path.join(scenario_locations, 'AsymmetricLineTension', 'asymmetry0.2',
                                                                'MutantComparisons','final_distances_FewerDivisions.csv'))
    

    perimeter_wild_type_recoil = np.loadtxt(os.path.join(scenario_locations, 'AsymmetricPerimeterContractility', 'asymmetry0.2',
                                                                'MutantComparisons','final_distances_WildType.csv'))

    perimeter_more_divisions_recoil = np.loadtxt(os.path.join(scenario_locations, 'AsymmetricPerimeterContractility', 'asymmetry0.2',
                                                                'MutantComparisons','final_distances_MoreDivisions.csv'))
    
    perimeter_fewer_divisions_recoil = np.loadtxt(os.path.join(scenario_locations, 'AsymmetricPerimeterContractility', 'asymmetry0.2',
                                                                'MutantComparisons','final_distances_FewerDivisions.csv'))
    

    area_wild_type_recoil *= 11
    area_more_divisions_recoil *= 11
    area_fewer_divisions_recoil *= 11
    line_tension_wild_type_recoil *= 11
    line_tension_more_divisions_recoil *= 11
    line_tension_fewer_divisions_recoil *= 11
    perimeter_wild_type_recoil *= 11
    perimeter_more_divisions_recoil *= 11
    perimeter_fewer_divisions_recoil *= 11

    this_figure.add_subplot(132)
    plt.errorbar([0.5], [area_wild_type_recoil.mean()], yerr = area_wild_type_recoil.std(), 
                 color = 'blue', marker = '.', label ='wild type')
    plt.errorbar([3.5], [area_fewer_divisions_recoil.mean()], yerr = area_fewer_divisions_recoil.std(), 
                 color = 'blue', marker = '.', label ='fewer divisions')
    plt.errorbar([6.5], [area_more_divisions_recoil.mean()], yerr = area_more_divisions_recoil.std(), 
                 color = 'blue', marker = '.', label ='more divisions')
    plt.errorbar([1.0], [line_tension_wild_type_recoil.mean()], yerr = line_tension_wild_type_recoil.std(), 
                 color = 'green', marker = 'x', label ='wild type')
    plt.errorbar([4.0], [line_tension_fewer_divisions_recoil.mean()], yerr = line_tension_fewer_divisions_recoil.std(), 
                 color = 'green', marker = 'x', label ='fewer divisions')
    plt.errorbar([7.0], [line_tension_more_divisions_recoil.mean()], yerr = line_tension_more_divisions_recoil.std(), 
                 color = 'green', marker = 'x', label ='more divisions')
    plt.errorbar([1.5], [perimeter_wild_type_recoil.mean()], yerr = perimeter_wild_type_recoil.std(), 
                 color = 'red', marker = '1', label ='wild type')
    plt.errorbar([4.5], [perimeter_fewer_divisions_recoil.mean()], yerr = perimeter_fewer_divisions_recoil.std(), 
                 color = 'red', marker = '1', label ='fewer divisions')
    plt.errorbar([7.5], [perimeter_more_divisions_recoil.mean()], yerr = perimeter_more_divisions_recoil.std(), 
                 color = 'red', marker = '1', label ='more divisions')
#     plt.hlines(exp_bar_heights[0], 0, 1, linestyle = '--', color = 'b')
#     plt.hlines(exp_bar_heights[2], 0, 1, linestyle = '--', color = 'g')
#     plt.hlines(exp_bar_heights[1], 0, 1, linestyle = '--', color = 'r')
    plt.xlim(0.0,8.5)
    this_ax = plt.gca()
    this_ax.set_xticks([1,4,7])
    font_properties = mpl.font_manager.FontProperties().copy()
    font_properties.set_style('italic')
    this_ax.set_xticklabels(['wt', 'en>dap', 'en>CycE'], fontproperties = font_properties)

    plt.ylabel('Vertex recoil in $\mu$m')

    #### initial_distances
    area_wild_type_distances = np.loadtxt(os.path.join(scenario_locations, 'AsymmetricDaughterArea','asymmetry0.2',
                                                                'MutantComparisons','initial_distances_WildType.csv'))

    area_more_divisions_distances = np.loadtxt(os.path.join(scenario_locations, 'AsymmetricDaughterArea','asymmetry0.2',
                                                                'MutantComparisons','initial_distances_MoreDivisions.csv'))
    
    area_fewer_divisions_distances = np.loadtxt(os.path.join(scenario_locations, 'AsymmetricDaughterArea','asymmetry0.2',
                                                                'MutantComparisons','initial_distances_FewerDivisions.csv'))
    

    line_tension_wild_type_distances = np.loadtxt(os.path.join(scenario_locations, 'AsymmetricLineTension','asymmetry0.2',
                                                                'MutantComparisons','initial_distances_WildType.csv'))

    line_tension_more_divisions_distances = np.loadtxt(os.path.join(scenario_locations, 'AsymmetricLineTension','asymmetry0.2',
                                                                'MutantComparisons','initial_distances_MoreDivisions.csv'))
    
    line_tension_fewer_divisions_distances = np.loadtxt(os.path.join(scenario_locations, 'AsymmetricLineTension','asymmetry0.2',
                                                                'MutantComparisons','initial_distances_FewerDivisions.csv'))
 

    perimeter_wild_type_distances = np.loadtxt(os.path.join(scenario_locations, 'AsymmetricPerimeterContractility','asymmetry0.2',
                                                                'MutantComparisons','initial_distances_WildType.csv'))

    perimeter_more_divisions_distances = np.loadtxt(os.path.join(scenario_locations, 'AsymmetricPerimeterContractility','asymmetry0.2',
                                                                'MutantComparisons','initial_distances_MoreDivisions.csv'))
    
    perimeter_fewer_divisions_distances = np.loadtxt(os.path.join(scenario_locations, 'AsymmetricPerimeterContractility','asymmetry0.2',
                                                                'MutantComparisons','initial_distances_FewerDivisions.csv'))
 
    area_wild_type_distances *= 11
    area_more_divisions_distances *= 11
    area_fewer_divisions_distances *= 11
    line_tension_wild_type_distances *= 11
    line_tension_more_divisions_distances *= 11
    line_tension_fewer_divisions_distances *= 11
    perimeter_wild_type_distances *= 11
    perimeter_more_divisions_distances *= 11
    perimeter_fewer_divisions_distances *= 11

    this_figure.add_subplot(133)
    area_ticks = plt.errorbar([0.5], [area_wild_type_distances.mean()], yerr = area_wild_type_distances.std(),
                 color = 'blue', marker = '.', label ='wild type')
    plt.errorbar([3.5], [area_fewer_divisions_distances.mean()], yerr = area_fewer_divisions_distances.std(), 
                 color = 'blue', marker = '.', label ='fewer divisions')
    plt.errorbar([6.5], [area_more_divisions_distances.mean()], yerr = area_more_divisions_distances.std(), 
                 color = 'blue', marker = '.', label ='more divisions')
    line_tension_ticks = plt.errorbar([1.0], [line_tension_wild_type_distances.mean()], yerr = line_tension_wild_type_distances.std(), 
                 color = 'green', marker = 'x', label ='wild type')
    plt.errorbar([4.0], [line_tension_fewer_divisions_distances.mean()], yerr = line_tension_fewer_divisions_distances.std(), 
                 color = 'green', marker = 'x', label ='fewer divisions')
    plt.errorbar([7.0], [line_tension_more_divisions_distances.mean()], yerr = line_tension_more_divisions_distances.std(), 
                 color = 'green', marker = 'x', label ='more divisions')
    perimeter_ticks = plt.errorbar([1.5], [perimeter_wild_type_distances.mean()], yerr = perimeter_wild_type_distances.std(), 
                 color = 'red', marker = '1', label ='wild type')
    plt.errorbar([4.5], [perimeter_fewer_divisions_distances.mean()], yerr = perimeter_fewer_divisions_distances.std(), 
                 color = 'red', marker = '1', label ='fewer divisions')
    plt.errorbar([7.5], [perimeter_more_divisions_distances.mean()], yerr = perimeter_more_divisions_distances.std(), 
                 color = 'red', marker = '1', label ='more divisions')
#     plt.hlines(exp_bar_heights[0], 0, 1, linestyle = '--', color = 'b')
#     plt.hlines(exp_bar_heights[2], 0, 1, linestyle = '--', color = 'g')
#     plt.hlines(exp_bar_heights[1], 0, 1, linestyle = '--', color = 'r')
    plt.xlim(0.0,8.5)
    this_ax = plt.gca()
    this_ax.set_xticks([1,4,7])
    font_properties = mpl.font_manager.FontProperties().copy()
    font_properties.set_style('italic')
    this_ax.set_xticklabels(['wt', 'en>dap', 'en>CycE'], fontproperties = font_properties)
    plt.ylabel('Edge length in $\mu$m')
#     plt.locator_params(axis = 'x', nbins=4)
#     plt.locator_params(axis = 'y', nbins=6)

    this_figure.tight_layout()
    legend_font = {'size'   : 8}
    this_figure.legend((area_ticks, perimeter_ticks, line_tension_ticks), 
                       ('area regulation', 'line tension regulation', 'perimeter regulation'), 
                       loc = 'upper right', ncol = 3, prop = legend_font)
    this_figure.tight_layout(pad=0.001, h_pad = 0.001, w_pad = 0.001)
    plt.subplots_adjust(top = 0.75)
    # import pdb; pdb.set_trace()
    plt.savefig(os.path.join(scenario_summary_directory, 'step_function_laser_ablation_analysis.pdf'))

def make_laser_ablation_analysis():

    figuresize = (6.0, 1.5)
    font = {'size'   : 8}
    plt.rc('font', **font)
    
#     params = {'text.usetex': False, 'mathtext.fontset': 'stixsans'}
#     plt.rcParams.update(params)
    chaste_test_output_directory = os.environ['CHASTE_TEST_OUTPUT']
    scenario_summary_directory = chaste_test_output_directory + '/' + 'SummaryOfScenarios'
    scenario_locations = os.path.join(chaste_test_output_directory, 'ScenariosChangedDivisionRates')
    correction_factor = 0.121

    x_values = np.random.normal(0, 0.05, size = 100)
    this_alpha = 0.3

    #### initial_recoil velocities
    wild_type_velocities = np.loadtxt(os.path.join(scenario_locations, 'MechanicsOnly',
                                                                'MutantComparisons','initial_velocities_WildType.csv'))

    more_divisions_velocities = np.loadtxt(os.path.join(scenario_locations, 'MechanicsOnly',
                                                                'MutantComparisons','initial_velocities_MoreDivisions.csv'))
    
    fewer_divisions_velocities = np.loadtxt(os.path.join(scenario_locations, 'MechanicsOnly',
                                                                'MutantComparisons','initial_velocities_FewerDivisions.csv'))
    
#     wild_type_distances *= 11
#     more_divisions_distances *= 11
#     fewer_divisions_distances *= 11

    this_figure = plt.figure( figsize = figuresize )
    this_figure.add_subplot(131)
    plt.plot(x_values + 1.0, wild_type_velocities, color='orange',marker='.', alpha = this_alpha,lw=0,zorder=1 )
    plt.errorbar([1], [wild_type_velocities.mean()], yerr = wild_type_velocities.std(), marker = '.', label ='wild type')
    plt.plot(x_values + 2.0, fewer_divisions_velocities, color='orange',marker='.', alpha = this_alpha,lw=0,zorder=1 )
    plt.errorbar([2], [fewer_divisions_velocities.mean()], yerr = fewer_divisions_velocities.std(), color = 'red', marker = '1', label ='fewer divisions')
    plt.plot(x_values[:-1] + 3.0, more_divisions_velocities, color='orange',marker='.', alpha = this_alpha,lw=0,zorder=1 )
    plt.errorbar([3], [more_divisions_velocities.mean()], yerr = more_divisions_velocities.std(), color = 'green', marker = 'x', label ='more divisions')
    plt.xlim(0.5,3.5)
    plt.ylim(0.0, 0.6)
    this_ax = plt.gca()
    this_ax.set_xticks([1,2,3])
    font_properties = mpl.font_manager.FontProperties().copy()
    font_properties.set_style('italic')
    this_ax.set_xticklabels(['wt', 'en>dap', 'en>CycE'], fontproperties = font_properties)

#     plt.hlines(exp_bar_heights[0], 0, 1, linestyle = '--', color = 'b')
#     plt.hlines(exp_bar_heights[2], 0, 1, linestyle = '--', color = 'g')
#     plt.hlines(exp_bar_heights[1], 0, 1, linestyle = '--', color = 'r')
    plt.ylabel('recoil velocity (a. u.)')

    #### recoil distances
    wild_type_recoil = np.loadtxt(os.path.join(scenario_locations, 'MechanicsOnly',
                                                                'MutantComparisons','final_distances_WildType.csv'))

    more_divisions_recoil = np.loadtxt(os.path.join(scenario_locations, 'MechanicsOnly',
                                                                'MutantComparisons','final_distances_MoreDivisions.csv'))
    
    fewer_divisions_recoil = np.loadtxt(os.path.join(scenario_locations, 'MechanicsOnly',
                                                                'MutantComparisons','final_distances_FewerDivisions.csv'))
    
    wild_type_recoil *= 11
    more_divisions_recoil *= 11
    fewer_divisions_recoil *= 11

    this_figure.add_subplot(132)
    plt.plot(x_values + 1.0, wild_type_recoil, color = 'orange', marker = '.', alpha = this_alpha,lw=0,zorder=1 )
    plt.errorbar([1], [wild_type_recoil.mean()], yerr = wild_type_recoil.std(), marker = '.', label ='wild type', alpha = 1.0)
    plt.plot(x_values + 2.0, fewer_divisions_recoil, color='orange',marker='.', alpha = this_alpha,lw=0,zorder=1 )
    plt.errorbar([2], [fewer_divisions_recoil.mean()], yerr = fewer_divisions_recoil.std(), color = 'red', marker = '1', label ='fewer divisions')
    plt.plot(x_values[:-1] + 3.0, more_divisions_recoil, color='orange',marker='.', alpha = this_alpha,lw=0,zorder=1 )
    plt.errorbar([3], [more_divisions_recoil.mean()], yerr = more_divisions_recoil.std(), color = 'green', marker = 'x', label ='more divisions')
#     plt.hlines(exp_bar_heights[0], 0, 1, linestyle = '--', color = 'b')
#     plt.hlines(exp_bar_heights[2], 0, 1, linestyle = '--', color = 'g')
#     plt.hlines(exp_bar_heights[1], 0, 1, linestyle = '--', color = 'r')
    plt.xlim(0.5,3.5)
    this_ax = plt.gca()
    this_ax.set_xticks([1,2,3])
    font_properties = mpl.font_manager.FontProperties().copy()
    font_properties.set_style('italic')
    this_ax.set_xticklabels(['wt', 'en>dap', 'en>CycE'], fontproperties = font_properties)

    plt.ylabel('Vertex recoil in $\mu$m')

    #### initial_distances
    wild_type_distances = np.loadtxt(os.path.join(scenario_locations, 'MechanicsOnly',
                                                                'MutantComparisons','initial_distances_WildType.csv'))

    more_divisions_distances = np.loadtxt(os.path.join(scenario_locations, 'MechanicsOnly',
                                                                'MutantComparisons','initial_distances_MoreDivisions.csv'))
    
    fewer_divisions_distances = np.loadtxt(os.path.join(scenario_locations, 'MechanicsOnly',
                                                                'MutantComparisons','initial_distances_FewerDivisions.csv'))
    
    wild_type_distances *= 11
    more_divisions_distances *= 11
    fewer_divisions_distances *= 11

    this_figure.add_subplot(133)
    plt.plot(x_values + 1.0, wild_type_distances, color='orange',marker='.', alpha = this_alpha,lw=0,zorder=1 )
    plt.errorbar([1], [wild_type_distances.mean()], yerr = wild_type_distances.std(), marker = '.', label ='wild type')
    plt.plot(x_values + 2.0, fewer_divisions_distances, color='orange',marker='.', alpha = this_alpha,lw=0,zorder=1 )
    plt.errorbar([2], [fewer_divisions_distances.mean()], yerr = fewer_divisions_distances.std(), color = 'red', marker = '1', label ='fewer divisions')
    plt.plot(x_values[:-1] + 3.0, more_divisions_distances, color='orange',marker='.', alpha = this_alpha,lw=0,zorder=1 )
    plt.errorbar([3], [more_divisions_distances.mean()], yerr = more_divisions_distances.std(), color = 'green', marker = 'x', label ='more divisions')
#     plt.hlines(exp_bar_heights[0], 0, 1, linestyle = '--', color = 'b')
#     plt.hlines(exp_bar_heights[2], 0, 1, linestyle = '--', color = 'g')
#     plt.hlines(exp_bar_heights[1], 0, 1, linestyle = '--', color = 'r')
    plt.xlim(0.5,3.5)
    this_ax = plt.gca()
    this_ax.set_xticks([1,2,3])
    font_properties = mpl.font_manager.FontProperties().copy()
    font_properties.set_style('italic')
    this_ax.set_xticklabels(['wt', 'en>dap', 'en>CycE'], fontproperties = font_properties)
    plt.ylabel('Edge length in $\mu$m')
#     plt.locator_params(axis = 'x', nbins=4)
#     plt.locator_params(axis = 'y', nbins=6)

    this_figure.tight_layout()
#     legend_font = {'size'   : 8, 'style' : 'italic'}
#     this_figure.legend((wt_line, cycE_line, dap_line), ('wt', 'en>cycE', 'en>dap'), loc = 'upper right', ncol = 3, prop = legend_font)
    this_figure.tight_layout(pad=0.001, h_pad = 0.001, w_pad = 0.001)
#     plt.subplots_adjust(top = 0.92)
    # import pdb; pdb.set_trace()
    plt.savefig(os.path.join(scenario_summary_directory, 'laser_ablation_analysis.pdf'))

def make_step_function_sweeps():

    figuresize = (6.0, 4.5)
    font = {'size'   : 8}
    plt.rc('font', **font)
    
#     params = {'text.usetex': False, 'mathtext.fontset': 'stixsans'}
#     plt.rcParams.update(params)
    chaste_test_output_directory = os.environ['CHASTE_TEST_OUTPUT']
    scenario_summary_directory = chaste_test_output_directory + '/' + 'SummaryOfScenarios'
    scenario_locations = os.path.join(chaste_test_output_directory, 'ScenariosChangedDivisionRates')
    correction_factor = 0.121

    table_of_all_scenarios = read_big_table_from_file()
    
    exp_bar_heights = np.zeros(3)
    exp_bar_heights[0] = table_of_all_scenarios['ExperimentalData']['WildType'][0]
    exp_bar_heights[1] = table_of_all_scenarios['ExperimentalData']['FewerDivisions'][0]
    exp_bar_heights[2] = table_of_all_scenarios['ExperimentalData']['MoreDivisions'][0]

    num_exp_bar_heights = np.zeros(3)
    num_exp_bar_heights[0] = table_of_all_scenarios['ExperimentalData']['WildType'][3]
    num_exp_bar_heights[1] = table_of_all_scenarios['ExperimentalData']['FewerDivisions'][4]
    num_exp_bar_heights[2] = table_of_all_scenarios['ExperimentalData']['MoreDivisions'][4]

    exp_bar_errors = np.zeros(3)
    exp_bar_errors[0] = table_of_all_scenarios['ExperimentalData']['WildType'][1]
    exp_bar_errors[1] = table_of_all_scenarios['ExperimentalData']['FewerDivisions'][1]
    exp_bar_errors[2] = table_of_all_scenarios['ExperimentalData']['MoreDivisions'][1]

    num_exp_bar_errors = np.zeros(3)
    num_exp_bar_errors[0] = table_of_all_scenarios['ExperimentalData']['WildType'][4]
    num_exp_bar_errors[1] = table_of_all_scenarios['ExperimentalData']['FewerDivisions'][5]
    num_exp_bar_errors[2] = table_of_all_scenarios['ExperimentalData']['MoreDivisions'][5]

    top_area = exp_bar_heights[1] + exp_bar_errors[1]
    bottom_area = exp_bar_heights[2] - exp_bar_errors[2]

    wt_top_number = num_exp_bar_heights[0] + num_exp_bar_errors[0]
    wt_bottom_number = num_exp_bar_heights[0] - num_exp_bar_errors[0]
    dap_top_number = num_exp_bar_heights[1] + num_exp_bar_errors[1]
    dap_bottom_number = num_exp_bar_heights[1] - num_exp_bar_errors[1]
    cycE_top_number = num_exp_bar_heights[2] + num_exp_bar_errors[2]
    cycE_bottom_number = num_exp_bar_heights[2] - num_exp_bar_errors[2]

    #### area sweep areas
    daughter_area_table = np.loadtxt(os.path.join(scenario_locations, 'AsymmetricDaughterArea',
                                                                'results_summary','area_summary_table.csv'), delimiter = ',')

    daughter_area_table = daughter_area_table[daughter_area_table[:,0].argsort()]
    
    daughter_area_table[:,1:] *= correction_factor

    this_figure = plt.figure( figsize = figuresize )
    this_figure.add_subplot(331)
    plt.axhspan(bottom_area, top_area, facecolor='0.7', alpha=0.5, linewidth = 0)
    plt.errorbar(daughter_area_table[:,0], daughter_area_table[:,1], yerr = daughter_area_table[:,2], marker = '.', label ='wild type')
    plt.errorbar(daughter_area_table[:,0], daughter_area_table[:,3], yerr = daughter_area_table[:,4], marker = 'x', label ='more divisions')
    plt.errorbar(daughter_area_table[:,0], daughter_area_table[:,5], yerr = daughter_area_table[:,6], marker = '1', label ='fewer divisions')
#     plt.hlines(exp_bar_heights[0], 0, 1, linestyle = '--', color = 'b')
#     plt.hlines(exp_bar_heights[2], 0, 1, linestyle = '--', color = 'g')
#     plt.hlines(exp_bar_heights[1], 0, 1, linestyle = '--', color = 'r')
    plt.xlim(0,1.0)
    plt.xlim(0,1.0)
#     plt.xlabel('daughter area asymmetry')
    plt.ylabel('P area / $10^3 \mu m^2$')
    plt.locator_params(axis = 'x', nbins=4)
    plt.locator_params(axis = 'y', nbins=6)

    plt.ylim(1.0,3.4)

    #### tension sweep areas
    tension_area_table = np.loadtxt(os.path.join(scenario_locations, 'AsymmetricLineTension',
                                                                'results_summary','area_summary_table.csv'), delimiter = ',')

    tension_area_table = tension_area_table[tension_area_table[:,0].argsort()]
    tension_area_table[:,1:] *= correction_factor

    this_figure.add_subplot(332)
    plt.axhspan(bottom_area, top_area, facecolor='0.7', alpha=0.5, linewidth = 0)
    plt.errorbar(tension_area_table[:,0], tension_area_table[:,1], yerr = tension_area_table[:,2], marker = '.', label ='wild type')
    plt.errorbar(tension_area_table[:,0], tension_area_table[:,3], yerr = tension_area_table[:,4], marker = 'x', label ='more divisions')
    plt.errorbar(tension_area_table[:,0], tension_area_table[:,5], yerr = tension_area_table[:,6], marker = '1', label ='fewer divisions')
#     plt.xlabel('line tension asymmetry')
#     plt.ylabel('P area / $10^3 \mu m^2$')
    plt.locator_params(axis = 'x', nbins=4)
    plt.ylim(1.0,3.4)
    plt.xlim(0,1.0)

    #### perimeter sweep areas
    perimeter_area_table = np.loadtxt(os.path.join(scenario_locations, 'AsymmetricPerimeterContractility',
                                                                'results_summary','area_summary_table.csv'), delimiter = ',')

    perimeter_area_table = perimeter_area_table[perimeter_area_table[:,0].argsort()]
    perimeter_area_table[:,1:] *= correction_factor

    this_figure.add_subplot(333)
    plt.axhspan(bottom_area, top_area, facecolor='0.7', alpha=0.5, linewidth = 0)
    plt.errorbar(perimeter_area_table[:,0], perimeter_area_table[:,1], yerr = perimeter_area_table[:,2], marker = '.', label ='wild type')
    plt.errorbar(perimeter_area_table[:,0], perimeter_area_table[:,3], yerr = perimeter_area_table[:,4], marker = 'x', label ='more divisions')
    plt.errorbar(perimeter_area_table[:,0], perimeter_area_table[:,5], yerr = perimeter_area_table[:,6], marker = '1', label ='fewer divisions')
#     plt.xlabel('\overline{\Gamma}')
    plt.ylim(1.0,3.4)
    plt.xlim(0,1.0)
#     plt.xlabel('perimeter asymmetry')
#     plt.ylabel('P area / $10^3 \mu m^2$')
    plt.locator_params(axis = 'x', nbins=4)
    
    #### area sweep numbers
    daughter_numbers_table = np.loadtxt(os.path.join(scenario_locations, 'AsymmetricDaughterArea',
                                                                'results_summary','numbers_summary_table.csv'), delimiter = ',')
    daughter_numbers_table = daughter_numbers_table[daughter_numbers_table[:,0].argsort()]

    this_figure.add_subplot(334)
    plt.axhspan(wt_bottom_number, wt_top_number, facecolor='b', alpha=0.3, linewidth = 0)
    plt.axhspan(cycE_bottom_number, cycE_top_number, facecolor='g', alpha=0.3, linewidth = 0)
    plt.axhspan(dap_bottom_number, dap_top_number, facecolor='r', alpha=0.3, linewidth = 0)
    plt.errorbar(daughter_numbers_table[:,0], daughter_numbers_table[:,1], yerr = daughter_numbers_table[:,2], marker = '.', label ='wild type')
    plt.errorbar(daughter_numbers_table[:,0], daughter_numbers_table[:,3], yerr = daughter_numbers_table[:,4], marker = 'x', label ='more divisions')
    plt.errorbar(daughter_numbers_table[:,0], daughter_numbers_table[:,5], yerr = daughter_numbers_table[:,6], marker = '1', label ='fewer divisions')
#     plt.xlabel('daughter cell t. area/mother cell  t. area')
#     plt.xlabel('area asymmetry')
    plt.ylabel('Cell number in P')
    plt.ylim(25,80)
    plt.yticks([30,50,70])
    plt.locator_params(axis = 'x', nbins=4)
   
    #### tension sweep numbers
    tension_numbers_table = np.loadtxt(os.path.join(scenario_locations, 'AsymmetricLineTension',
                                                                'results_summary','numbers_summary_table.csv'), delimiter = ',')
    tension_numbers_table = tension_numbers_table[tension_numbers_table[:,0].argsort()]

    this_figure.add_subplot(335)
    plt.axhspan(wt_bottom_number, wt_top_number, facecolor='b', alpha=0.3, linewidth = 0)
    plt.axhspan(cycE_bottom_number, cycE_top_number, facecolor='g', alpha=0.3, linewidth = 0)
    plt.axhspan(dap_bottom_number, dap_top_number, facecolor='r', alpha=0.3, linewidth = 0)
    wt_line = plt.errorbar(tension_numbers_table[:,0], tension_numbers_table[:,1], yerr = tension_numbers_table[:,2], marker = '.', label ='wild type')
    cycE_line = plt.errorbar(tension_numbers_table[:,0], tension_numbers_table[:,3], yerr = tension_numbers_table[:,4], marker = 'x', label ='more divisions')
    dap_line = plt.errorbar(tension_numbers_table[:,0], tension_numbers_table[:,5], yerr = tension_numbers_table[:,6], marker = '1', label ='fewer divisions')
#     plt.xlabel('line tension asymmetry')
#     plt.ylabel('Cell number in P')
    plt.xlim(0,1.0)
    plt.ylim(25,80)
    plt.yticks([30,50,70])
    plt.locator_params(axis = 'x', nbins=4)

    #### perimeter sweep numbers
    perimeter_numbers_table = np.loadtxt(os.path.join(scenario_locations, 'AsymmetricPerimeterContractility',
                                                                'results_summary','numbers_summary_table.csv'), delimiter = ',')
    perimeter_numbers_table = perimeter_numbers_table[perimeter_numbers_table[:,0].argsort()]

    this_figure.add_subplot(336)
    plt.axhspan(wt_bottom_number, wt_top_number, facecolor='b', alpha=0.3, linewidth = 0)
    plt.axhspan(cycE_bottom_number, cycE_top_number, facecolor='g', alpha=0.3, linewidth = 0)
    plt.axhspan(dap_bottom_number, dap_top_number, facecolor='r', alpha=0.3, linewidth = 0)
    plt.errorbar(perimeter_numbers_table[:,0], perimeter_numbers_table[:,1], yerr = perimeter_numbers_table[:,2], marker = '.', label ='wild type')
    plt.errorbar(perimeter_numbers_table[:,0], perimeter_numbers_table[:,3], yerr = perimeter_numbers_table[:,4], marker = 'x', label ='more divisions')
    plt.errorbar(perimeter_numbers_table[:,0], perimeter_numbers_table[:,5], yerr = perimeter_numbers_table[:,6], marker = '1', label ='fewer divisions')
#     plt.xlabel('perimeter asymmetry')
#     plt.ylabel('Cell number in P')
    plt.ylim(25,80)
    plt.yticks([30,50,70])
    plt.xlim(0,1.0)
    plt.locator_params(axis = 'x', nbins=4)

    #### area sweep death ratios
    area_death_table = np.loadtxt(os.path.join(scenario_locations, 'AsymmetricDaughterArea',
                                                                'results_summary','front_back_death_table.csv'), delimiter = ',')

    area_death_table = area_death_table[area_death_table[:,0].argsort()]
    
    this_figure.add_subplot(337)
    plt.errorbar(area_death_table[:,0], area_death_table[:,3], color = 'g', marker = 'x')
    plt.errorbar(area_death_table[:,0], area_death_table[:,4], color = 'g', linestyle = ':', marker = 'x')
    plt.xlabel('Area asymmetry')
    plt.ylabel('Accumulated deaths')
#     plt.ylim(0,3)
    plt.ylim(-200,4000)
    plt.yticks([0,1000,2000,3000])
    plt.locator_params(axis = 'x', nbins=4)
        
    #### line tension sweep death ratios
    line_tension_death_table = np.loadtxt(os.path.join(scenario_locations, 'AsymmetricLineTension',
                                                                'results_summary','front_back_death_table.csv'), delimiter = ',')

    line_tension_death_table = line_tension_death_table[line_tension_death_table[:,0].argsort()]
 
    this_figure.add_subplot(338)
    plt.errorbar(line_tension_death_table[:,0], line_tension_death_table[:,3], color = 'g', marker = 'x')
    plt.errorbar(line_tension_death_table[:,0], line_tension_death_table[:,4], linestyle = ':', color = 'g', marker = 'x')
    plt.xlim(0,1.0)
    plt.ylim(-200,4000)
    plt.yticks([0,1000,2000,3000])
    plt.xlabel('Line tension asymmetry')
#     plt.ylabel('No. of cell deaths')
    plt.locator_params(axis = 'x', nbins=4)   
 
    #### perimeter sweep death ratios
    perimeter_death_table = np.loadtxt(os.path.join(scenario_locations, 'AsymmetricPerimeterContractility',
                                                                'results_summary','front_back_death_table.csv'), delimiter = ',')

    perimeter_death_table = perimeter_death_table[perimeter_death_table[:,0].argsort()]
 
    this_figure.add_subplot(339)
    plt.errorbar(perimeter_death_table[:,0], perimeter_death_table[:,3], color = 'g', marker = 'x')
    plt.errorbar(perimeter_death_table[:,0], perimeter_death_table[:,4], linestyle = ':', color = 'g', marker = 'x')
    plt.xlim(0,1.0)
    plt.ylim(-200,4000)
    plt.yticks([0,1000,2000,3000])
    plt.locator_params(axis = 'x', nbins=4)    
    plt.xlabel('Perimeter asymmetry')
#     plt.ylabel('No. of cell deaths')
    straight_line = mlines.Line2D([], [], color='g', marker = None, label='front')
    dashed_line = mlines.Line2D([], [], color='g', marker = None, linestyle = ':', label='back')
#     plt.legend( [straight_line, dashed_line], ('front', 'back'), loc = 'upper left', bbox_to_anchor = (1.0,1.0), fontsize = 8)
    plt.legend( [straight_line, dashed_line], ('front', 'back'), loc = 'upper left', fontsize = 8)

    this_figure.tight_layout()
    legend_font = {'size'   : 8, 'style' : 'italic'}
    this_figure.legend((wt_line, cycE_line, dap_line), ('wt', 'en>cycE', 'en>dap'), loc = 'upper right', ncol = 3, prop = legend_font)
    this_figure.tight_layout(pad=0.001, h_pad = 0.001, w_pad = 0.001)
    plt.subplots_adjust(top = 0.92)
    # import pdb; pdb.set_trace()
    plt.savefig(os.path.join(scenario_summary_directory, 'step_function_sweeps.pdf'))

def make_step_function_size_bars():
    
    chaste_test_output_directory = os.environ['CHASTE_TEST_OUTPUT']
    scenario_summary_directory = chaste_test_output_directory + '/' + 'SummaryOfScenarios'
    scenario_directory = os.path.join(chaste_test_output_directory, 'ScenariosChangedDivisionRates')

    table_of_all_scenarios = read_big_table_from_file()
    
    figuresize = (5.5,2)
    font = {'size'   : 8}
    plt.rc('font', **font)
    
    exp_bar_heights = np.zeros(3)
    exp_bar_heights[0] = table_of_all_scenarios['ExperimentalData']['WildType'][0]
    exp_bar_heights[1] = table_of_all_scenarios['ExperimentalData']['FewerDivisions'][0]
    exp_bar_heights[2] = table_of_all_scenarios['ExperimentalData']['MoreDivisions'][0]

    exp_bar_errors = np.zeros(3)
    exp_bar_errors[0] = table_of_all_scenarios['ExperimentalData']['WildType'][1]
    exp_bar_errors[1] = table_of_all_scenarios['ExperimentalData']['FewerDivisions'][1]
    exp_bar_errors[2] = table_of_all_scenarios['ExperimentalData']['MoreDivisions'][1]

    num_exp_bar_heights = np.zeros(3)
    num_exp_bar_heights[0] = table_of_all_scenarios['ExperimentalData']['WildType'][3]
    num_exp_bar_heights[1] = table_of_all_scenarios['ExperimentalData']['FewerDivisions'][4]
    num_exp_bar_heights[2] = table_of_all_scenarios['ExperimentalData']['MoreDivisions'][4]
    
    num_exp_bar_errors = np.zeros(3)
    num_exp_bar_errors[0] = table_of_all_scenarios['ExperimentalData']['WildType'][4]
    num_exp_bar_errors[1] = table_of_all_scenarios['ExperimentalData']['FewerDivisions'][5]
    num_exp_bar_errors[2] = table_of_all_scenarios['ExperimentalData']['MoreDivisions'][5]

    area_step_size_table = ReadDictionaryFromFile( os.path.join( scenario_directory, 
                                                                 'AsymmetricDaughterArea/asymmetry0.2/MutantComparisons',
                                                                 'SizeComparisonFarhadifarForce.csv'))

    area_step_sizes = np.zeros(3)
    area_step_sizes[0] = area_step_size_table['WildType'][0]
    area_step_sizes[1] = area_step_size_table['FewerDivisions'][0]
    area_step_sizes[2] = area_step_size_table['MoreDivisions'][0]

    area_step_size_errors = np.zeros(3)
    area_step_size_errors[0] = area_step_size_table['WildType'][1]
    area_step_size_errors[1] = area_step_size_table['FewerDivisions'][1]
    area_step_size_errors[2] = area_step_size_table['MoreDivisions'][1]

    area_step_numbers_table = ReadDictionaryFromFile( os.path.join( scenario_directory, 
                                                                 'AsymmetricDaughterArea/asymmetry0.2/MutantComparisons',
                                                                 'PCompartmentCellNumbersFarhadifarForce.csv'))

    area_step_numbers = np.zeros(3)
    area_step_numbers[0] = area_step_numbers_table['WildType'][0]
    area_step_numbers[1] = area_step_numbers_table['FewerDivisions'][0]
    area_step_numbers[2] = area_step_numbers_table['MoreDivisions'][0]

    area_step_numbers_errors = np.zeros(3)
    area_step_numbers_errors[0] = area_step_numbers_table['WildType'][1]
    area_step_numbers_errors[1] = area_step_numbers_table['FewerDivisions'][1]
    area_step_numbers_errors[2] = area_step_numbers_table['MoreDivisions'][1]
 
    line_tension_step_size_table = ReadDictionaryFromFile( os.path.join( scenario_directory, 
                                                                 'AsymmetricLineTension/asymmetry0.2/MutantComparisons',
                                                                 'SizeComparisonFarhadifarForce.csv'))

    line_tension_step_sizes = np.zeros(3)
    line_tension_step_sizes[0] = line_tension_step_size_table['WildType'][0]
    line_tension_step_sizes[1] = line_tension_step_size_table['FewerDivisions'][0]
    line_tension_step_sizes[2] = line_tension_step_size_table['MoreDivisions'][0]

    line_tension_step_size_errors = np.zeros(3)
    line_tension_step_size_errors[0] = line_tension_step_size_table['WildType'][1]
    line_tension_step_size_errors[1] = line_tension_step_size_table['FewerDivisions'][1]
    line_tension_step_size_errors[2] = line_tension_step_size_table['MoreDivisions'][1]
 
    line_tension_step_numbers_table = ReadDictionaryFromFile( os.path.join( scenario_directory, 
                                                                 'AsymmetricLineTension/asymmetry0.2/MutantComparisons',
                                                                 'PCompartmentCellNumbersFarhadifarForce.csv'))

    line_tension_step_numbers = np.zeros(3)
    line_tension_step_numbers[0] = line_tension_step_numbers_table['WildType'][0]
    line_tension_step_numbers[1] = line_tension_step_numbers_table['FewerDivisions'][0]
    line_tension_step_numbers[2] = line_tension_step_numbers_table['MoreDivisions'][0]

    line_tension_step_numbers_errors = np.zeros(3)
    line_tension_step_numbers_errors[0] = line_tension_step_numbers_table['WildType'][1]
    line_tension_step_numbers_errors[1] = line_tension_step_numbers_table['FewerDivisions'][1]
    line_tension_step_numbers_errors[2] = line_tension_step_numbers_table['MoreDivisions'][1]

    perimeter_step_size_table = ReadDictionaryFromFile( os.path.join( scenario_directory, 
                                                                 'AsymmetricPerimeterContractility/asymmetry0.2/MutantComparisons',
                                                                 'SizeComparisonFarhadifarForce.csv'))

    perimeter_step_sizes = np.zeros(3)
    perimeter_step_sizes[0] = perimeter_step_size_table['WildType'][0]
    perimeter_step_sizes[1] = perimeter_step_size_table['FewerDivisions'][0]
    perimeter_step_sizes[2] = perimeter_step_size_table['MoreDivisions'][0]

    perimeter_step_size_errors = np.zeros(3)
    perimeter_step_size_errors[0] = perimeter_step_size_table['WildType'][1]
    perimeter_step_size_errors[1] = perimeter_step_size_table['FewerDivisions'][1]
    perimeter_step_size_errors[2] = perimeter_step_size_table['MoreDivisions'][1]
 
    perimeter_step_numbers_table = ReadDictionaryFromFile( os.path.join( scenario_directory, 
                                                                 'AsymmetricPerimeterContractility/asymmetry0.2/MutantComparisons',
                                                                 'PCompartmentCellNumbersFarhadifarForce.csv'))

    perimeter_step_numbers = np.zeros(3)
    perimeter_step_numbers[0] = perimeter_step_numbers_table['WildType'][0]
    perimeter_step_numbers[1] = perimeter_step_numbers_table['FewerDivisions'][0]
    perimeter_step_numbers[2] = perimeter_step_numbers_table['MoreDivisions'][0]

    perimeter_step_numbers_errors = np.zeros(3)
    perimeter_step_numbers_errors[0] = perimeter_step_numbers_table['WildType'][1]
    perimeter_step_numbers_errors[1] = perimeter_step_numbers_table['FewerDivisions'][1]
    perimeter_step_numbers_errors[2] = perimeter_step_numbers_table['MoreDivisions'][1]
    
    correction_factor = 0.121
    
    area_step_sizes *= correction_factor
    line_tension_step_sizes *= correction_factor
    perimeter_step_sizes *= correction_factor
    
    area_step_size_errors *= correction_factor
    line_tension_step_size_errors *= correction_factor
    perimeter_step_size_errors *= correction_factor
    
    exp_bar_positions = np.array([2, 5, 8])
    area_bar_positions = np.array([2.5, 5.5, 8.5])
    line_tension_bar_positions = np.array([3, 6, 9])
    perimeter_bar_positions = np.array([3.5, 6.5, 9.5])

    top_area = exp_bar_heights[1] + exp_bar_errors[1]
    bottom_area = exp_bar_heights[2] - exp_bar_errors[2]

    wt_top_number = num_exp_bar_heights[0] + num_exp_bar_errors[0]
    wt_bottom_number = num_exp_bar_heights[0] - num_exp_bar_errors[0]
    dap_top_number = num_exp_bar_heights[1] + num_exp_bar_errors[1]
    dap_bottom_number = num_exp_bar_heights[1] - num_exp_bar_errors[1]
    cycE_top_number = num_exp_bar_heights[2] + num_exp_bar_errors[2]
    cycE_bottom_number = num_exp_bar_heights[2] - num_exp_bar_errors[2]

    this_figure = plt.figure( figsize = figuresize )
    this_figure.add_subplot(121)
    plt.axhspan(bottom_area, top_area, facecolor='0.7', alpha=0.5, linewidth = 0)
    plt.bar( exp_bar_positions, exp_bar_heights, yerr = exp_bar_errors, color = 'b', ecolor = 'k', 
             width = 0.5, label = 'Parker (2006)' )
    plt.bar( area_bar_positions, area_step_sizes, yerr = area_step_size_errors, color = 'tomato', ecolor = 'k', 
             width = 0.5, label = 'area regulation' )
    plt.bar( line_tension_bar_positions, line_tension_step_sizes, yerr = line_tension_step_size_errors, color = 'lawngreen', ecolor = 'k', 
             width = 0.5, label = 'line tension regulation' )
    plt.bar( perimeter_bar_positions, perimeter_step_sizes, yerr = perimeter_step_size_errors, color = 'magenta', ecolor = 'k', 
             width = 0.5, label = 'perimeter regulation' )
    this_ax = plt.gca()
    this_ax.set_xticks( exp_bar_positions + 1 )
    this_ax.set_xticklabels(['wt', 'en>dap', 'en>cycE'])
    plt.xlim(1,11)
    plt.ylabel('P area / $10^3 \mu m^2$')   
    plt.tick_params(axis = 'x', bottom = 'off')
    plt.tick_params(axis = 'x', top = 'off')
    
    this_figure.add_subplot(122)
    plt.axhspan(wt_bottom_number, wt_top_number, facecolor='b', alpha=0.3, linewidth = 0)
    plt.axhspan(cycE_bottom_number, cycE_top_number, facecolor='g', alpha=0.3, linewidth = 0)
    plt.axhspan(dap_bottom_number, dap_top_number, facecolor='r', alpha=0.3, linewidth = 0)
    exp_bars = plt.bar( exp_bar_positions, num_exp_bar_heights, yerr = num_exp_bar_errors, color = 'b', ecolor = 'k', 
             width = 0.5, label = 'Parker (2006)' )
    area_bars = plt.bar( area_bar_positions, area_step_numbers, yerr = area_step_numbers_errors, color = 'tomato', ecolor = 'k', 
             width = 0.5, label = 'Area regulation' )
    line_tension_bars = plt.bar( line_tension_bar_positions, line_tension_step_numbers, yerr = line_tension_step_numbers_errors, color = 'lawngreen', ecolor = 'k', 
             width = 0.5, label = 'Line tension regulation' )
    perimeter_bars = plt.bar( perimeter_bar_positions, perimeter_step_numbers, yerr = perimeter_step_numbers_errors, color = 'magenta', ecolor = 'k', 
             width = 0.5, label = 'Perimeter regulation' )
    plt.tick_params(axis = 'x', bottom = 'off')
    plt.tick_params(axis = 'x', top = 'off')
    this_ax = plt.gca()
    this_ax.set_xticks(exp_bar_positions + 1.0)
    this_ax.set_xticklabels(['wt', 'en>dap', 'en>cycE'])
    box = plt.gca().get_position()
#     plt.gca().set_position([box.x0, box.y0, box.width * 0.7, box.height])
#     plt.legend(loc = 'upper left', bbox_to_anchor = (1.0,1.0))
    plt.xlim(1,11)
    plt.ylabel('Cell number in P')

    this_figure.legend((exp_bars, area_bars, line_tension_bars, perimeter_bars), 
                       ('Parker (2006)', 'Area regulation', 'Line tension regulation', 'Perimeter regulation'), 
                       loc = 'upper right', ncol = 2, fontsize = 8)
    plt.tight_layout()
    plt.subplots_adjust(left = 0.1, top = 0.75)

    plt.savefig(os.path.join(scenario_summary_directory, 'step_functions_size_bars.pdf'))
 
def make_step_function_front_back_bars():

    chaste_test_output_directory = os.environ['CHASTE_TEST_OUTPUT']
    scenario_summary_directory = chaste_test_output_directory + '/' + 'SummaryOfScenarios'
    scenario_directory = os.path.join(chaste_test_output_directory, 'ScenariosChangedDivisionRates')

    figuresize = (2.75,1.9)
    font = {'size'   : 8}
    plt.rc('font', **font)
    
    area_death_dictionary = pickle.load(open(chaste_test_output_directory +
                                        '/ScenariosChangedDivisionRates/AsymmetricDaughterArea/asymmetry0.2/MutantComparisons/FrontBackAggregateDictionary.pickle'))   

    perimeter_death_dictionary = pickle.load(open(chaste_test_output_directory +
                                        '/ScenariosChangedDivisionRates/AsymmetricPerimeterContractility/asymmetry0.2/MutantComparisons/FrontBackAggregateDictionary.pickle'))   

    line_tension_death_dictionary = pickle.load(open(chaste_test_output_directory +
                                        '/ScenariosChangedDivisionRates/AsymmetricLineTension/asymmetry0.2/MutantComparisons/FrontBackAggregateDictionary.pickle'))   

    front_bars = np.zeros(3)
    front_bars[0] = area_death_dictionary['MoreDivisions']['front']
    front_bars[1] = line_tension_death_dictionary['MoreDivisions']['front']
    front_bars[2] = perimeter_death_dictionary['MoreDivisions']['front']

    back_bars = np.zeros(3)
    back_bars[0] = area_death_dictionary['MoreDivisions']['back']
    back_bars[1] = line_tension_death_dictionary['MoreDivisions']['back']
    back_bars[2] = perimeter_death_dictionary['MoreDivisions']['back']

    front_bar_positions = np.array([1,4,7])
    back_bar_positions = np.array([2,5,8])

    this_figure = plt.figure( figsize = figuresize )
    front_poles = plt.bar( front_bar_positions, front_bars, color = 'darkgreen' )
    back_poles = plt.bar( back_bar_positions, back_bars, color = 'lightgreen' )
    this_ax = plt.gca()
    this_ax.set_xticks(front_bar_positions + 0.9)
    this_ax.set_xticklabels(['Area \n regulation', 'Line \n tension \n regulation', 'Perimeter \n regulation'])
    plt.xlim(0,9.8)
    plt.tick_params(axis = 'x', bottom = 'off')
    plt.tick_params(axis = 'x', top = 'off')
    plt.yticks([0, 100, 200, 300, 400])
    plt.ylabel('Accumulated deaths')
    this_figure.legend( (front_poles, back_poles ), ('Front', 'Back'), loc = 'upper right', ncol = 2, fontsize = 8)
    
    this_figure.tight_layout(pad=0.001, h_pad = 0.001, w_pad = 0.001)
    plt.subplots_adjust(top = 0.8)
    # import pdb; pdb.set_trace()
    plt.savefig(os.path.join(scenario_summary_directory, 'step_functions_front_back_plot.pdf'))

def make_scenario_polygon_difference_plots():

    figuresize = (5.5, 4.5)
    font = {'size'   : 8}
    plt.rc('font', **font)
    
    chaste_test_output_directory = os.environ['CHASTE_TEST_OUTPUT']
    scenario_summary_directory = chaste_test_output_directory + '/' + 'SummaryOfScenarios'
    scenario_locations = os.path.join(chaste_test_output_directory, 'ScenariosChangedDivisionRates')
    correction_factor = 0.121

    #### area sweep polygon numbers
    daughter_overall_polygon_table = np.loadtxt(os.path.join(scenario_locations, 'AsymmetricDaughterArea/asymmetry0.2',
                                                                'MutantComparisons','WildType_overall_polygon_distribution.csv'), delimiter = ',')
    daughter_front_polygon_table = np.loadtxt(os.path.join(scenario_locations, 'AsymmetricDaughterArea/asymmetry0.2',
                                                                'MutantComparisons','WildType_front_polygon_distribution.csv'), delimiter = ',')
    daughter_back_polygon_table = np.loadtxt(os.path.join(scenario_locations, 'AsymmetricDaughterArea/asymmetry0.2',
                                                                'MutantComparisons','WildType_back_polygon_distribution.csv'), delimiter = ',')

    this_figure = plt.figure( figsize = figuresize )
    this_figure.add_subplot(331)
    plt.errorbar(range(3,len(daughter_overall_polygon_table) + 2) , daughter_overall_polygon_table[1:,0], yerr = daughter_overall_polygon_table[1:,1], label ='wild type')
    plt.errorbar(range(3,len(daughter_overall_polygon_table) + 2) , daughter_front_polygon_table[1:,0], yerr = daughter_front_polygon_table[1:,1], label ='wild type')
    plt.errorbar(range(3,len(daughter_overall_polygon_table) + 2) , daughter_back_polygon_table[1:,0], yerr = daughter_back_polygon_table[1:,1], label ='wild type')
    plt.xlabel('polygon number')
    plt.ylabel('relative occurence')
    plt.title('areas', fontsize = 8)
#     plt.locator_params(axis = 'x', nbins=4)
#     plt.locator_params(axis = 'y', nbins=6)
#     plt.ylim(1.0,3.4)
    plt.xlim(3,9)
    plt.ylim(0.0, 0.7)

    #### tension sweep polygon numbers
    line_tension_overall_polygon_table = np.loadtxt(os.path.join(scenario_locations, 'AsymmetricLineTension/asymmetry0.2',
                                                                'MutantComparisons','WildType_overall_polygon_distribution.csv'), delimiter = ',')
    line_tension_front_polygon_table = np.loadtxt(os.path.join(scenario_locations, 'AsymmetricLineTension/asymmetry0.2',
                                                                'MutantComparisons','WildType_front_polygon_distribution.csv'), delimiter = ',')
    line_tension_back_polygon_table = np.loadtxt(os.path.join(scenario_locations, 'AsymmetricLineTension/asymmetry0.2',
                                                                'MutantComparisons','WildType_back_polygon_distribution.csv'), delimiter = ',')

    this_figure.add_subplot(332)
    plt.errorbar(range(3,len(line_tension_overall_polygon_table) + 2) , line_tension_overall_polygon_table[1:,0], yerr = line_tension_overall_polygon_table[1:,1], label ='wild type')
    plt.errorbar(range(3,len(line_tension_overall_polygon_table) + 2) , line_tension_front_polygon_table[1:,0], yerr = line_tension_front_polygon_table[1:,1], label ='wild type')
    plt.errorbar(range(3,len(line_tension_overall_polygon_table) + 2) , line_tension_back_polygon_table[1:,0], yerr = line_tension_back_polygon_table[1:,1], label ='wild type')
    plt.xlabel('polygon number')
    plt.ylabel('relative occurence')
    plt.title('line tension', fontsize = 8)
    plt.xlim(3,9)
    plt.ylim(0.0, 0.7)
#     plt.locator_params(axis = 'x', nbins=4)
#     plt.locator_params(axis = 'y', nbins=6)
#     plt.ylim(1.0,3.4)

    #### perimeter sweep polygon numbers
    perimeter_overall_polygon_table = np.loadtxt(os.path.join(scenario_locations, 'AsymmetricPerimeterContractility/asymmetry0.2',
                                                                'MutantComparisons','WildType_overall_polygon_distribution.csv'), delimiter = ',')
    perimeter_front_polygon_table = np.loadtxt(os.path.join(scenario_locations, 'AsymmetricPerimeterContractility/asymmetry0.2',
                                                                'MutantComparisons','WildType_front_polygon_distribution.csv'), delimiter = ',')
    perimeter_back_polygon_table = np.loadtxt(os.path.join(scenario_locations, 'AsymmetricPerimeterContractility/asymmetry0.2',
                                                                'MutantComparisons','WildType_back_polygon_distribution.csv'), delimiter = ',')

    this_figure.add_subplot(333)
    overall_line = plt.errorbar(range(3,len(perimeter_overall_polygon_table) + 2) , perimeter_overall_polygon_table[1:,0], yerr = perimeter_overall_polygon_table[1:,1], label ='wild type')
    front_line = plt.errorbar(range(3,len(perimeter_overall_polygon_table) + 2) , perimeter_front_polygon_table[1:,0], yerr = perimeter_front_polygon_table[1:,1], label ='wild type')
    back_line = plt.errorbar(range(3,len(perimeter_overall_polygon_table) + 2) , perimeter_back_polygon_table[1:,0], yerr = perimeter_back_polygon_table[1:,1], label ='wild type')
    plt.xlabel('polygon number')
    plt.ylabel('relative occurence')
    plt.title('perimeters', fontsize = 8)
    plt.xlim(3,9)
    plt.ylim(0.0, 0.7)
#     plt.locator_params(axis = 'x', nbins=4)
#     plt.locator_params(axis = 'y', nbins=6)
#     plt.ylim(1.0,3.4)

    #### area sweep polygon numbers
    daughter_cycE_overall_polygon_table = np.loadtxt(os.path.join(scenario_locations, 'AsymmetricDaughterArea/asymmetry0.2',
                                                                'MutantComparisons','MoreDivisions_overall_polygon_distribution.csv'), delimiter = ',')
    daughter_cycE_front_polygon_table = np.loadtxt(os.path.join(scenario_locations, 'AsymmetricDaughterArea/asymmetry0.2',
                                                                'MutantComparisons','MoreDivisions_front_polygon_distribution.csv'), delimiter = ',')
    daughter_cycE_back_polygon_table = np.loadtxt(os.path.join(scenario_locations, 'AsymmetricDaughterArea/asymmetry0.2',
                                                                'MutantComparisons','MoreDivisions_back_polygon_distribution.csv'), delimiter = ',')

    this_figure.add_subplot(334)
    plt.errorbar(range(3,len(daughter_cycE_overall_polygon_table) + 2) , daughter_cycE_overall_polygon_table[1:,0], yerr = daughter_cycE_overall_polygon_table[1:,1], label ='wild type')
    plt.errorbar(range(3,len(daughter_cycE_overall_polygon_table) + 2) , daughter_cycE_front_polygon_table[1:,0], yerr = daughter_cycE_front_polygon_table[1:,1], label ='wild type')
    plt.errorbar(range(3,len(daughter_cycE_overall_polygon_table) + 2) , daughter_cycE_back_polygon_table[1:,0], yerr = daughter_cycE_back_polygon_table[1:,1], label ='wild type')
    plt.xlabel('polygon number')
    plt.ylabel('relative occurence')
    plt.title('areas', fontsize = 8)
#     plt.locator_params(axis = 'x', nbins=4)
#     plt.locator_params(axis = 'y', nbins=6)
#     plt.ylim(1.0,3.4)
    plt.xlim(3,9)
    plt.ylim(0.0, 0.7)

    #### tension sweep polygon numbers
    line_tension_cycE_overall_polygon_table = np.loadtxt(os.path.join(scenario_locations, 'AsymmetricLineTension/asymmetry0.2',
                                                                'MutantComparisons','MoreDivisions_overall_polygon_distribution.csv'), delimiter = ',')
    line_tension_cycE_front_polygon_table = np.loadtxt(os.path.join(scenario_locations, 'AsymmetricLineTension/asymmetry0.2',
                                                                'MutantComparisons','MoreDivisions_front_polygon_distribution.csv'), delimiter = ',')
    line_tension_cycE_back_polygon_table = np.loadtxt(os.path.join(scenario_locations, 'AsymmetricLineTension/asymmetry0.2',
                                                                'MutantComparisons','MoreDivisions_back_polygon_distribution.csv'), delimiter = ',')

    this_figure.add_subplot(335)
    plt.errorbar(range(3,len(line_tension_cycE_overall_polygon_table) + 2) , line_tension_cycE_overall_polygon_table[1:,0], yerr = line_tension_cycE_overall_polygon_table[1:,1], label ='wild type')
    plt.errorbar(range(3,len(line_tension_cycE_overall_polygon_table) + 2) , line_tension_cycE_front_polygon_table[1:,0], yerr = line_tension_cycE_front_polygon_table[1:,1], label ='wild type')
    plt.errorbar(range(3,len(line_tension_cycE_overall_polygon_table) + 2) , line_tension_cycE_back_polygon_table[1:,0], yerr = line_tension_cycE_back_polygon_table[1:,1], label ='wild type')
    plt.xlabel('polygon number')
    plt.ylabel('relative occurence')
    plt.title('line tension', fontsize = 8)
    plt.xlim(3,9)
    plt.ylim(0.0, 0.7)
#     plt.locator_params(axis = 'x', nbins=4)
#     plt.locator_params(axis = 'y', nbins=6)
#     plt.ylim(1.0,3.4)

    #### perimeter sweep polygon numbers
    perimeter_cycE_overall_polygon_table = np.loadtxt(os.path.join(scenario_locations, 'AsymmetricPerimeterContractility/asymmetry0.2',
                                                                'MutantComparisons','MoreDivisions_overall_polygon_distribution.csv'), delimiter = ',')
    perimeter_cycE_front_polygon_table = np.loadtxt(os.path.join(scenario_locations, 'AsymmetricPerimeterContractility/asymmetry0.2',
                                                                'MutantComparisons','MoreDivisions_front_polygon_distribution.csv'), delimiter = ',')
    perimeter_cycE_back_polygon_table = np.loadtxt(os.path.join(scenario_locations, 'AsymmetricPerimeterContractility/asymmetry0.2',
                                                                'MutantComparisons','MoreDivisions_back_polygon_distribution.csv'), delimiter = ',')

    this_figure.add_subplot(336)
    overall_line = plt.errorbar(range(3,len(perimeter_cycE_overall_polygon_table) + 2) , perimeter_cycE_overall_polygon_table[1:,0], yerr = perimeter_cycE_overall_polygon_table[1:,1], label ='wild type')
    front_line = plt.errorbar(range(3,len(perimeter_cycE_overall_polygon_table) + 2) , perimeter_cycE_front_polygon_table[1:,0], yerr = perimeter_cycE_front_polygon_table[1:,1], label ='wild type')
    back_line = plt.errorbar(range(3,len(perimeter_cycE_overall_polygon_table) + 2) , perimeter_cycE_back_polygon_table[1:,0], yerr = perimeter_cycE_back_polygon_table[1:,1], label ='wild type')
    plt.xlabel('polygon number')
    plt.ylabel('relative occurence')
    plt.title('perimeters', fontsize = 8)
    plt.xlim(3,9)
    plt.ylim(0.0, 0.7)
#     plt.locator_params(axis = 'x', nbins=4)
#     plt.locator_params(axis = 'y', nbins=6)
#     plt.ylim(1.0,3.4)

    #### area sweep polygon numbers
    daughter_dap_overall_polygon_table = np.loadtxt(os.path.join(scenario_locations, 'AsymmetricDaughterArea/asymmetry0.2',
                                                                'MutantComparisons','FewerDivisions_overall_polygon_distribution.csv'), delimiter = ',')
    daughter_dap_front_polygon_table = np.loadtxt(os.path.join(scenario_locations, 'AsymmetricDaughterArea/asymmetry0.2',
                                                                'MutantComparisons','FewerDivisions_front_polygon_distribution.csv'), delimiter = ',')
    daughter_dap_back_polygon_table = np.loadtxt(os.path.join(scenario_locations, 'AsymmetricDaughterArea/asymmetry0.2',
                                                                'MutantComparisons','FewerDivisions_back_polygon_distribution.csv'), delimiter = ',')

    this_figure.add_subplot(337)
    plt.errorbar(range(3,len(daughter_dap_overall_polygon_table) + 2) , daughter_dap_overall_polygon_table[1:,0], yerr = daughter_dap_overall_polygon_table[1:,1], label ='wild type')
    plt.errorbar(range(3,len(daughter_dap_overall_polygon_table) + 2) , daughter_dap_front_polygon_table[1:,0], yerr = daughter_dap_front_polygon_table[1:,1], label ='wild type')
    plt.errorbar(range(3,len(daughter_dap_overall_polygon_table) + 2) , daughter_dap_back_polygon_table[1:,0], yerr = daughter_dap_back_polygon_table[1:,1], label ='wild type')
    plt.xlabel('polygon number')
    plt.ylabel('relative occurence')
    plt.title('areas', fontsize = 8)
#     plt.locator_params(axis = 'x', nbins=4)
#     plt.locator_params(axis = 'y', nbins=6)
#     plt.ylim(1.0,3.4)
    plt.xlim(3,9)
    plt.ylim(0.0, 0.7)

    #### tension sweep polygon numbers
    line_tension_dap_overall_polygon_table = np.loadtxt(os.path.join(scenario_locations, 'AsymmetricLineTension/asymmetry0.2',
                                                                'MutantComparisons','FewerDivisions_overall_polygon_distribution.csv'), delimiter = ',')
    line_tension_dap_front_polygon_table = np.loadtxt(os.path.join(scenario_locations, 'AsymmetricLineTension/asymmetry0.2',
                                                                'MutantComparisons','FewerDivisions_front_polygon_distribution.csv'), delimiter = ',')
    line_tension_dap_back_polygon_table = np.loadtxt(os.path.join(scenario_locations, 'AsymmetricLineTension/asymmetry0.2',
                                                                'MutantComparisons','FewerDivisions_back_polygon_distribution.csv'), delimiter = ',')

    this_figure.add_subplot(338)
    plt.errorbar(range(3,len(line_tension_dap_overall_polygon_table) + 2) , line_tension_dap_overall_polygon_table[1:,0], yerr = line_tension_dap_overall_polygon_table[1:,1], label ='wild type')
    plt.errorbar(range(3,len(line_tension_dap_overall_polygon_table) + 2) , line_tension_dap_front_polygon_table[1:,0], yerr = line_tension_dap_front_polygon_table[1:,1], label ='wild type')
    plt.errorbar(range(3,len(line_tension_dap_overall_polygon_table) + 2) , line_tension_dap_back_polygon_table[1:,0], yerr = line_tension_dap_back_polygon_table[1:,1], label ='wild type')
    plt.xlabel('polygon number')
    plt.ylabel('relative occurence')
    plt.title('line tension', fontsize = 8)
    plt.xlim(3,9)
    plt.ylim(0.0, 0.7)
#     plt.locator_params(axis = 'x', nbins=4)
#     plt.locator_params(axis = 'y', nbins=6)
#     plt.ylim(1.0,3.4)

    #### perimeter sweep polygon numbers
    perimeter_dap_overall_polygon_table = np.loadtxt(os.path.join(scenario_locations, 'AsymmetricPerimeterContractility/asymmetry0.2',
                                                                'MutantComparisons','FewerDivisions_overall_polygon_distribution.csv'), delimiter = ',')
    perimeter_dap_front_polygon_table = np.loadtxt(os.path.join(scenario_locations, 'AsymmetricPerimeterContractility/asymmetry0.2',
                                                                'MutantComparisons','FewerDivisions_front_polygon_distribution.csv'), delimiter = ',')
    perimeter_dap_back_polygon_table = np.loadtxt(os.path.join(scenario_locations, 'AsymmetricPerimeterContractility/asymmetry0.2',
                                                                'MutantComparisons','FewerDivisions_back_polygon_distribution.csv'), delimiter = ',')

    this_figure.add_subplot(339)
    overall_line = plt.errorbar(range(3,len(perimeter_dap_overall_polygon_table) + 2) , perimeter_dap_overall_polygon_table[1:,0], yerr = perimeter_dap_overall_polygon_table[1:,1], label ='wild type')
    front_line = plt.errorbar(range(3,len(perimeter_dap_overall_polygon_table) + 2) , perimeter_dap_front_polygon_table[1:,0], yerr = perimeter_dap_front_polygon_table[1:,1], label ='wild type')
    back_line = plt.errorbar(range(3,len(perimeter_dap_overall_polygon_table) + 2) , perimeter_dap_back_polygon_table[1:,0], yerr = perimeter_dap_back_polygon_table[1:,1], label ='wild type')
    plt.xlabel('polygon number')
    plt.ylabel('relative occurence')
    plt.title('perimeters', fontsize = 8)
    plt.xlim(3,9)
    plt.ylim(0.0, 0.7)
#     plt.locator_params(axis = 'x', nbins=4)
#     plt.locator_params(axis = 'y', nbins=6)
#     plt.ylim(1.0,3.4)

    this_figure.tight_layout()
    this_figure.legend( (overall_line, front_line, back_line), ('all', 'front', 'back'), loc = 'upper right', ncol = 3, fontsize = 8)
    this_figure.tight_layout(pad=0.001, h_pad = 0.001, w_pad = 0.001)
    plt.subplots_adjust(top = 0.9)
    # import pdb; pdb.set_trace()
    plt.savefig(os.path.join(scenario_summary_directory, 'scenario_polygon_difference_plots.pdf'))

def make_step_function_mutant_areas_plot():

    figuresize = (5.5, 1.8)
    font = {'size'   : 8}
    plt.rc('font', **font)

    chaste_test_output_directory = os.environ['CHASTE_TEST_OUTPUT']
    scenario_summary_directory = chaste_test_output_directory + '/' + 'SummaryOfScenarios'
    scenario_locations = os.path.join(chaste_test_output_directory, 'ScenariosChangedDivisionRates')
    correction_factor = 0.121

    x_borders = np.linspace(0.0, 2.0, 41)
    area_x_values = x_borders[:-1] + np.diff(x_borders)/2 
    
    area_x_values *= correction_factor
    
    this_figure = plt.figure( figsize = figuresize )

    #### wildtype 

    area_wild_type_table = np.loadtxt(os.path.join(scenario_locations, 'AsymmetricDaughterArea', 'asymmetry0.2',
                                                                'MutantComparisons','WildType_overall_area_distribution.csv'), delimiter = ',')
    
    perimeter_wild_type_table = np.loadtxt(os.path.join(scenario_locations, 'AsymmetricPerimeterContractility', 'asymmetry0.2',
                                                                'MutantComparisons','WildType_overall_area_distribution.csv'), delimiter = ',')
    
    line_tension_wild_type_table = np.loadtxt(os.path.join(scenario_locations, 'AsymmetricLineTension', 'asymmetry0.2',
                                                                'MutantComparisons','WildType_overall_area_distribution.csv'), delimiter = ',')

    area_wild_type_table /= 40.0
    perimeter_wild_type_table /= 40.0
    line_tension_wild_type_table /= 40.0

    this_figure.add_subplot(1,3,1)
    plt.errorbar(area_x_values , area_wild_type_table[:,0], yerr = area_wild_type_table[:,1], 
                 color = 'blue', marker = '.', label ='wild type')
    plt.errorbar(area_x_values , perimeter_wild_type_table[:,0], yerr = perimeter_wild_type_table[:,1], 
                 color = 'red', marker = '1', label ='wild type')
    plt.errorbar(area_x_values , line_tension_wild_type_table[:,0], yerr = line_tension_wild_type_table[:,1], 
                 color = 'green', marker = 'x', label ='wild type')
    plt.xlabel('Cell area / $10^3 \mu m^2$')
    plt.ylabel('Relative occurence')
    font_properties = mpl.font_manager.FontProperties().copy()
    font_properties.set_style('italic')
    plt.title('wt', fontproperties = font_properties, fontsize = 8)
    plt.locator_params(axis = 'x', nbins=4)
#     plt.locator_params(axis = 'y', nbins=6)
    plt.ylim(0.0,0.15)
#     plt.yticks([0.0,0.2,0.4])
#     plt.xlim(3,9)
    plt.xlim(0,0.2)

    # dap
    area_dap_table = np.loadtxt(os.path.join(scenario_locations, 'AsymmetricDaughterArea', 'asymmetry0.2',
                                                                'MutantComparisons','FewerDivisions_overall_area_distribution.csv'), delimiter = ',')
    
    perimeter_dap_table = np.loadtxt(os.path.join(scenario_locations, 'AsymmetricPerimeterContractility', 'asymmetry0.2',
                                                                'MutantComparisons','FewerDivisions_overall_area_distribution.csv'), delimiter = ',')
    
    line_tension_dap_table = np.loadtxt(os.path.join(scenario_locations, 'AsymmetricLineTension', 'asymmetry0.2',
                                                                'MutantComparisons','FewerDivisions_overall_area_distribution.csv'), delimiter = ',')


    area_dap_table /= 40.0
    perimeter_dap_table /= 40.0
    line_tension_dap_table /= 40.0

    this_figure.add_subplot(1,3,2)
    plt.errorbar(area_x_values , area_dap_table[:,0], yerr = area_dap_table[:,1], 
                 color = 'blue', marker = '.', label ='wild type')
    plt.errorbar(area_x_values , perimeter_dap_table[:,0], yerr = perimeter_dap_table[:,1], 
                 color = 'red', marker = '1', label ='wild type')
    plt.errorbar(area_x_values , line_tension_dap_table[:,0], yerr = line_tension_dap_table[:,1], 
                 color = 'green', marker = 'x', label ='wild type')
    plt.xlabel('Cell area / $10^3 \mu m^2$')
#     plt.ylabel('Relative occurence')
    font_properties = mpl.font_manager.FontProperties().copy()
    font_properties.set_style('italic')
    plt.title('en>dap', fontproperties = font_properties, fontsize = 8)
    plt.locator_params(axis = 'x', nbins=4)
#     plt.locator_params(axis = 'y', nbins=6)
    plt.ylim(0.0,0.15)
#     plt.yticks([0.0,0.2,0.4])
#     plt.xlim(3,9)
    plt.xlim(0,0.2)

    # cycE
    area_cycE_table = np.loadtxt(os.path.join(scenario_locations, 'AsymmetricDaughterArea', 'asymmetry0.2',
                                                                'MutantComparisons','MoreDivisions_overall_area_distribution.csv'), delimiter = ',')
    
    perimeter_cycE_table = np.loadtxt(os.path.join(scenario_locations, 'AsymmetricPerimeterContractility', 'asymmetry0.2',
                                                                'MutantComparisons','MoreDivisions_overall_area_distribution.csv'), delimiter = ',')
    
    line_tension_cycE_table = np.loadtxt(os.path.join(scenario_locations, 'AsymmetricLineTension', 'asymmetry0.2',
                                                                'MutantComparisons','MoreDivisions_overall_area_distribution.csv'), delimiter = ',')

    area_cycE_table /= 40.0
    perimeter_cycE_table /= 40.0
    line_tension_cycE_table /= 40.0

    this_figure.add_subplot(1,3,3)
    area_line = plt.errorbar(area_x_values , area_cycE_table[:,0], yerr = area_cycE_table[:,1], 
                 color = 'blue', marker = '.', label ='wild type')
    perimeter_line = plt.errorbar(area_x_values , perimeter_cycE_table[:,0], yerr = perimeter_cycE_table[:,1], 
                 color = 'red', marker = '1', label ='wild type')
    line_tension_line = plt.errorbar(area_x_values , line_tension_cycE_table[:,0], yerr = line_tension_cycE_table[:,1], 
                 color = 'green', marker = 'x', label ='wild type')
    plt.xlabel('Cell area / $10^3 \mu m^2$')
#     plt.ylabel('Relative occurence')
    font_properties = mpl.font_manager.FontProperties().copy()
    font_properties.set_style('italic')
    plt.title('en>CycE', fontproperties = font_properties, fontsize = 8)
    plt.locator_params(axis = 'x', nbins=4)
#     plt.locator_params(axis = 'y', nbins=6)
    plt.ylim(0.0,0.15)
#     plt.yticks([0.0,0.2,0.4])
#     plt.xlim(3,9)
    plt.xlim(0,0.2)

    this_figure.tight_layout()
    this_figure.legend( (area_line, line_tension_line, perimeter_line), 
                        ('area regulation', 'line tension regulation', 'perimeter regulation'), loc = 'upper right', 
                        ncol = 3, fontsize = 8)
    this_figure.tight_layout(pad=0.001, h_pad = 0.001, w_pad = 0.001)
#     plt.subplots_adjust(top = 0.75, bottom = 0.2)
    plt.subplots_adjust(top = 0.75)
    # import pdb; pdb.set_trace()
    plt.savefig(os.path.join(scenario_summary_directory, 'step_function_mutant_areas_plot.pdf'))

def make_step_function_mutant_areas_nice_plot():

    figuresize = (5.5, 1.9)
    font = {'size'   : 8}
    plt.rc('font', **font)

    chaste_test_output_directory = os.environ['CHASTE_TEST_OUTPUT']
    scenario_summary_directory = chaste_test_output_directory + '/' + 'SummaryOfScenarios'
    scenario_locations = os.path.join(chaste_test_output_directory, 'ScenariosChangedDivisionRates')
    correction_factor = 0.121

    x_borders = np.linspace(0.0, 2.0, 41)
    area_x_values = x_borders[:-1] + np.diff(x_borders)/2 
    
    area_x_values *= correction_factor
    
    this_figure = plt.figure( figsize = figuresize )

    #### wildtype 

    area_wild_type_table = np.loadtxt(os.path.join(scenario_locations, 'AsymmetricDaughterArea', 'asymmetry0.2',
                                                                'MutantComparisons','WildType_overall_area_distribution.csv'), delimiter = ',')
    
    perimeter_wild_type_table = np.loadtxt(os.path.join(scenario_locations, 'AsymmetricPerimeterContractility', 'asymmetry0.2',
                                                                'MutantComparisons','WildType_overall_area_distribution.csv'), delimiter = ',')
    
    line_tension_wild_type_table = np.loadtxt(os.path.join(scenario_locations, 'AsymmetricLineTension', 'asymmetry0.2',
                                                                'MutantComparisons','WildType_overall_area_distribution.csv'), delimiter = ',')

    area_wild_type_table /= 40.0
    perimeter_wild_type_table /= 40.0
    line_tension_wild_type_table /= 40.0

    this_figure.add_subplot(3,3,1)
    plt.errorbar(area_x_values , area_wild_type_table[:,0], yerr = area_wild_type_table[:,1], 
                 color = 'blue', marker = '.', markersize = 3, label ='wild type')
#     plt.xlabel('Cell area / $10^3 \mu m^2$')
#     plt.ylabel('Relative occurence')
    font_properties = mpl.font_manager.FontProperties().copy()
    font_properties.set_style('italic')
    plt.title('wt', fontproperties = font_properties, fontsize = 8)
    plt.locator_params(axis = 'x', nbins=4)
    plt.tick_params(axis='x', top='off', labelbottom = 'off')
    plt.ylim(0.0,0.15)
    plt.locator_params(axis = 'y', nbins=2)
#     plt.yticks([0.0,0.2,0.4])
#     plt.xlim(3,9)
    plt.xlim(0,0.2)

    this_figure.add_subplot(3,3,4)
    plt.errorbar(area_x_values , perimeter_wild_type_table[:,0], yerr = perimeter_wild_type_table[:,1], 
                 color = 'red', marker = '1', label ='wild type')
#     plt.xlabel('Cell area / $10^3 \mu m^2$')
    plt.ylabel('Relative occurence')
    font_properties = mpl.font_manager.FontProperties().copy()
    font_properties.set_style('italic')
#     plt.title('wt', fontproperties = font_properties, fontsize = 8)
    plt.locator_params(axis = 'x', nbins=4)
    plt.locator_params(axis = 'y', nbins=2)
    plt.ylim(0.0,0.15)
    plt.tick_params(axis='x', top='off', labelbottom = 'off')
#     plt.yticks([0.0,0.2,0.4])
#     plt.xlim(3,9)
    plt.xlim(0,0.2)

    this_figure.add_subplot(3,3,7)
    plt.errorbar(area_x_values , line_tension_wild_type_table[:,0], yerr = line_tension_wild_type_table[:,1], 
                 color = 'green', marker = 'x', label ='wild type')
    plt.xlabel('Cell area / $10^3 \mu m^2$')
#     plt.ylabel('Relative occurence')
    font_properties = mpl.font_manager.FontProperties().copy()
    font_properties.set_style('italic')
#     plt.title('wt', fontproperties = font_propertiesperties, fontsize = 8)
    plt.locator_params(axis = 'x', nbins=4)
    plt.locator_params(axis = 'y', nbins=2)
    plt.ylim(0.0,0.15)
    plt.tick_params(axis='x', top='off')
#     plt.yticks([0.0,0.2,0.4])
#     plt.xlim(3,9)
    plt.xlim(0,0.2)

    # dap
    area_dap_table = np.loadtxt(os.path.join(scenario_locations, 'AsymmetricDaughterArea', 'asymmetry0.2',
                                                                'MutantComparisons','FewerDivisions_overall_area_distribution.csv'), delimiter = ',')
    
    perimeter_dap_table = np.loadtxt(os.path.join(scenario_locations, 'AsymmetricPerimeterContractility', 'asymmetry0.2',
                                                                'MutantComparisons','FewerDivisions_overall_area_distribution.csv'), delimiter = ',')
    
    line_tension_dap_table = np.loadtxt(os.path.join(scenario_locations, 'AsymmetricLineTension', 'asymmetry0.2',
                                                                'MutantComparisons','FewerDivisions_overall_area_distribution.csv'), delimiter = ',')


    area_dap_table /= 40.0
    perimeter_dap_table /= 40.0
    line_tension_dap_table /= 40.0

    this_figure.add_subplot(3,3,2)
    plt.errorbar(area_x_values , area_dap_table[:,0], yerr = area_dap_table[:,1], 
                 color = 'blue', marker = '.', markersize = 3, label ='wild type')
#     plt.xlabel('Cell area / $10^3 \mu m^2$')
#     plt.ylabel('Relative occurence')
    font_properties = mpl.font_manager.FontProperties().copy()
    font_properties.set_style('italic')
    plt.title('en>dap', fontproperties = font_properties, fontsize = 8)
    plt.locator_params(axis = 'x', nbins=4)
    plt.locator_params(axis = 'y', nbins=2)
    plt.ylim(0.0,0.15)
#     plt.yticks([0.0,0.2,0.4])
#     plt.xlim(3,9)
    plt.xlim(0,0.2)
    plt.tick_params(axis='x', top='off', labelbottom = 'off')

    this_figure.add_subplot(3,3,5)
    plt.errorbar(area_x_values , perimeter_dap_table[:,0], yerr = perimeter_dap_table[:,1], 
                 color = 'red', marker = '1', label ='wild type')
#     plt.xlabel('Cell area / $10^3 \mu m^2$')
#     plt.ylabel('Relative occurence')
    font_properties = mpl.font_manager.FontProperties().copy()
    font_properties.set_style('italic')
#     plt.title('en>dap', fontproperties = font_properties, fontsize = 8)
    plt.locator_params(axis = 'x', nbins=4)
    plt.ylim(0.0,0.15)
    plt.locator_params(axis = 'y', nbins=2)
    plt.tick_params(axis='x', top='off', labelbottom = 'off')
#     plt.yticks([0.0,0.2,0.4])
#     plt.xlim(3,9)
    plt.xlim(0,0.2)

    this_figure.add_subplot(3,3,8)
    plt.errorbar(area_x_values , line_tension_dap_table[:,0], yerr = line_tension_dap_table[:,1], 
                 color = 'green', marker = 'x', label ='wild type')
    plt.xlabel('Cell area / $10^3 \mu m^2$')
#     plt.ylabel('Relative occurence')
    font_properties = mpl.font_manager.FontProperties().copy()
    font_properties.set_style('italic')
#     plt.title('en>dap', fontproperties = font_properties, fontsize = 8)
    plt.locator_params(axis = 'x', nbins=4)
    plt.locator_params(axis = 'y', nbins=2)
    plt.ylim(0.0,0.15)
    plt.tick_params(axis='x', top='off')
#     plt.tick_params(axis='x', top='off', labelbottom = 'off')
#     plt.yticks([0.0,0.2,0.4])
#     plt.xlim(3,9)
    plt.xlim(0,0.2)

    # cycE
    area_cycE_table = np.loadtxt(os.path.join(scenario_locations, 'AsymmetricDaughterArea', 'asymmetry0.2',
                                                                'MutantComparisons','MoreDivisions_overall_area_distribution.csv'), delimiter = ',')
    
    perimeter_cycE_table = np.loadtxt(os.path.join(scenario_locations, 'AsymmetricPerimeterContractility', 'asymmetry0.2',
                                                                'MutantComparisons','MoreDivisions_overall_area_distribution.csv'), delimiter = ',')
    
    line_tension_cycE_table = np.loadtxt(os.path.join(scenario_locations, 'AsymmetricLineTension', 'asymmetry0.2',
                                                                'MutantComparisons','MoreDivisions_overall_area_distribution.csv'), delimiter = ',')

    area_cycE_table /= 40.0
    perimeter_cycE_table /= 40.0
    line_tension_cycE_table /= 40.0

    this_figure.add_subplot(3,3,3)
    area_line = plt.errorbar(area_x_values , area_cycE_table[:,0], yerr = area_cycE_table[:,1], 
                 color = 'blue', marker = '.', markersize = 3, label ='wild type')
#     plt.xlabel('Cell area / $10^3 \mu m^2$')
#     plt.ylabel('Relative occurence')
    font_properties = mpl.font_manager.FontProperties().copy()
    font_properties.set_style('italic')
    plt.title('en>CycE', fontproperties = font_properties, fontsize = 8)
    plt.locator_params(axis = 'x', nbins=4)
    plt.ylim(0.0,0.15)
    plt.locator_params(axis = 'y', nbins=2)
#     plt.yticks([0.0,0.2,0.4])
#     plt.xlim(3,9)
    plt.xlim(0,0.2)
    plt.tick_params(axis='x', top='off', labelbottom = 'off')

    this_figure.add_subplot(3,3,6)
    perimeter_line = plt.errorbar(area_x_values , perimeter_cycE_table[:,0], yerr = perimeter_cycE_table[:,1], 
                 color = 'red', marker = '1', label ='wild type')
#     plt.xlabel('Cell area / $10^3 \mu m^2$')
#     plt.ylabel('Relative occurence')
    font_properties = mpl.font_manager.FontProperties().copy()
    font_properties.set_style('italic')
#     plt.title('en>CycE', fontproperties = font_properties, fontsize = 8)
    plt.locator_params(axis = 'x', nbins=4)
    plt.locator_params(axis = 'y', nbins=2)
    plt.ylim(0.0,0.15)
#     plt.yticks([0.0,0.2,0.4])
#     plt.xlim(3,9)
    plt.xlim(0,0.2)
    plt.tick_params(axis='x', top='off', labelbottom = 'off')

    this_figure.add_subplot(3,3,9)
    line_tension_line = plt.errorbar(area_x_values , line_tension_cycE_table[:,0], yerr = line_tension_cycE_table[:,1], 
                 color = 'green', marker = 'x', label ='wild type')
    plt.xlabel('Cell area / $10^3 \mu m^2$')
#     plt.ylabel('Relative occurence')
    font_properties = mpl.font_manager.FontProperties().copy()
    font_properties.set_style('italic')
#     plt.title('en>CycE', fontproperties = font_properties, fontsize = 8)
    plt.locator_params(axis = 'x', nbins=4)
    plt.locator_params(axis = 'y', nbins=2)
    plt.tick_params(axis='x', top='off')
    plt.ylim(0.0,0.15)
#     plt.yticks([0.0,0.2,0.4])
#     plt.xlim(3,9)
    plt.xlim(0,0.2)


    this_figure.tight_layout()
    this_figure.legend( (area_line, line_tension_line, perimeter_line), 
                        ('area regulation', 'line tension regulation', 'perimeter regulation'), loc = 'upper right', 
                        ncol = 3, fontsize = 8)
#     this_figure.tight_layout(pad=0.00, h_pad = 0.00, w_pad = 0.00)
#     plt.subplots_adjust(top = 0.75, bottom = 0.2)
    plt.subplots_adjust(top = 0.75, hspace = 0, wspace = 0.25, bottom = 0.22)
    # import pdb; pdb.set_trace()
    plt.savefig(os.path.join(scenario_summary_directory, 'step_function_mutant_areas_nice_plot.pdf'))

def make_mutant_areas_plot():

    figuresize = (5.5, 3.0)
    font = {'size'   : 8}
    plt.rc('font', **font)
#     params = {'text.usetex': True, 
# #              'text.latex.preamble': [r'\usepackage{cmbright}', r'\usepackage{amsmath}']}
#                'text.latex.preamble': [r'\usepackage{siunitx}',   # i need upright \micro symbols, but you need...
#        r'\sisetup{detect-all}',   # ...this to force siunitx to actually use your fonts
#        r'\usepackage{helvet}',    # set the normal font here
#        r'\usepackage{sansmath}',  # load up the sansmath so that math -> helvet
#        r'\sansmath'               # <- tricky! -- gotta actually tell tex to use! 
#        ]}  
#     plt.rcParams.update(params)

    chaste_test_output_directory = os.environ['CHASTE_TEST_OUTPUT']
    scenario_summary_directory = chaste_test_output_directory + '/' + 'SummaryOfScenarios'
    scenario_locations = os.path.join(chaste_test_output_directory, 'ScenariosChangedDivisionRates')
    correction_factor = 0.121

    x_borders = np.linspace(0.0, 2.0, 41)
    area_x_values = x_borders[:-1] + np.diff(x_borders)/2 
    
    area_x_values *= correction_factor
    
    this_figure = plt.figure( figsize = figuresize )

    #### areas 

    wild_type_overall_area_table = np.loadtxt(os.path.join(scenario_locations, 'MechanicsOnly',
                                                                'MutantComparisons','WildType_overall_area_distribution.csv'), delimiter = ',')
    
    
    more_divisions_overall_area_table = np.loadtxt(os.path.join(scenario_locations, 'MechanicsOnly',
                                                                'MutantComparisons','MoreDivisions_overall_area_distribution.csv'), delimiter = ',')


    fewer_divisions_overall_area_table = np.loadtxt(os.path.join(scenario_locations, 'MechanicsOnly',
                                                                'MutantComparisons','FewerDivisions_overall_area_distribution.csv'), delimiter = ',')

    wild_type_overall_area_table /= 20.0
    more_divisions_overall_area_table /= 20.0
    fewer_divisions_overall_area_table /= 20.0

    this_figure.add_subplot(2,3,1)
    plt.errorbar(area_x_values , wild_type_overall_area_table[:,0], yerr = wild_type_overall_area_table[:,1], 
                 color = 'blue', marker = '.', label ='wild type')
    plt.xlabel('Cell area / $10^3 \mu m^2$')
    plt.ylabel('Relative occurence')
    font_properties = mpl.font_manager.FontProperties().copy()
    font_properties.set_style('italic')
    plt.title('wt', fontproperties = font_properties, fontsize = 8)
    plt.locator_params(axis = 'x', nbins=4)
#     plt.locator_params(axis = 'y', nbins=6)
    plt.ylim(0.0,0.5)
    plt.yticks([0.0,0.2,0.4])
#     plt.xlim(3,9)
    plt.xlim(0,0.2)

    this_figure.add_subplot(2,3,2)
    plt.errorbar(area_x_values , fewer_divisions_overall_area_table[:,0], yerr = fewer_divisions_overall_area_table[:,1], 
                 marker = '1', color = 'red', label ='wild type')
    plt.xlabel('Cell area / $10^3 \mu m^2$')
    font_properties = mpl.font_manager.FontProperties().copy()
    font_properties.set_style('italic')
    plt.title('en>dap', fontproperties = font_properties, fontsize = 8)
    plt.locator_params(axis = 'x', nbins=4)
#     plt.locator_params(axis = 'y', nbins=6)
    plt.ylim(0.0,0.5)
    plt.yticks([0.0,0.2,0.4])
#     plt.xlim(3,9)
    plt.xlim(0,0.2)

    this_figure.add_subplot(2,3,3)
    plt.errorbar(area_x_values , more_divisions_overall_area_table[:,0], yerr = more_divisions_overall_area_table[:,1],
                 color = 'green', marker = 'x', label ='wild type')
    plt.xlabel('Cell area / $10^3 \mu m^2$')
    font_properties = mpl.font_manager.FontProperties().copy()
    font_properties.set_style('italic')
    plt.title('en>CycE', fontproperties = font_properties, fontsize = 8)
    plt.locator_params(axis = 'x', nbins=4)
#     plt.locator_params(axis = 'y', nbins=6)
    plt.ylim(0.0,0.5)
    plt.yticks([0.0,0.2,0.4])
#     plt.xlim(3,9)
    plt.xlim(0,0.2)

    #### mean_area_per_polygon_class 

    wild_type_polygon_area_table = np.loadtxt(os.path.join(scenario_locations, 'MechanicsOnly',
                                                                'MutantComparisons','WildType_polygon_class_area_statistics.csv'), delimiter = ',')
    
    more_divisions_polygon_area_table = np.loadtxt(os.path.join(scenario_locations, 'MechanicsOnly',
                                                                'MutantComparisons','MoreDivisions_polygon_class_area_statistics.csv'), delimiter = ',')

    fewer_divisions_polygon_area_table = np.loadtxt(os.path.join(scenario_locations, 'MechanicsOnly',
                                                                'MutantComparisons','FewerDivisions_polygon_class_area_statistics.csv'), delimiter = ',')

    correction_factor = 0.121

    wild_type_polygon_area_table *= correction_factor
    more_divisions_polygon_area_table *= correction_factor
    fewer_divisions_polygon_area_table *= correction_factor

    this_figure.add_subplot(2,3,4)
    plt.errorbar( range(3, 24), wild_type_polygon_area_table[:,0], yerr = wild_type_polygon_area_table[:,1], marker = '.', label ='wild type')
    plt.xlabel('Polygon class')
    plt.ylabel('Cell area / $10^3 \mu m^2$')
#     plt.locator_params(axis = 'x', nbins=4)
    plt.xlim(3,8)
    plt.ylim(0, 0.15)
#     plt.locator_params(axis = 'y', nbins=6)
#     plt.ylim(0.0,0.6)
#     plt.yticks([0.0,0.2,0.4,0.6])
#     plt.xlim(3,9)
#     plt.xlim(0,0.1)

    this_figure.add_subplot(2,3,5)
    plt.errorbar( range(3, 24), fewer_divisions_polygon_area_table[:,0], yerr = fewer_divisions_polygon_area_table[:,1],
                  marker = '1', color = 'red', label ='wild type')
    plt.xlabel('Polygon class')
#     plt.locator_params(axis = 'x', nbins=4)
#     plt.locator_params(axis = 'y', nbins=6)
    plt.xlim(3,8)
    plt.ylim(0, 0.15)
#     plt.ylim(0.0,0.6)
#     plt.yticks([0.0,0.2,0.4,0.6])
#     plt.xlim(3,9)
#     plt.xlim(0,0.1)

    this_figure.add_subplot(2,3,6)
    plt.errorbar( range(3, 24), more_divisions_polygon_area_table[:,0], yerr = more_divisions_polygon_area_table[:,1], 
                  marker = 'x', color = 'green', label ='wild type')
    plt.xlabel('Polygon class')
#     plt.locator_params(axis = 'x', nbins=4)
    plt.xlim(3,8)
    plt.ylim(0, 0.15)
#     plt.locator_params(axis = 'y', nbins=6)
#     plt.ylim(0.0,0.6)
#     plt.yticks([0.0,0.2,0.4,0.6])
#     plt.xlim(3,9)
#     plt.xlim(0,0.1)


    this_figure.tight_layout()
#     this_figure.legend( (overall_line, front_line, back_line), ('all', 'front', 'back'), loc = 'upper right', 
#                         ncol = 3, fontsize = 8)
    this_figure.tight_layout(pad=0.001, h_pad = 0.001, w_pad = 0.001)
    plt.subplots_adjust(top = 0.9)
    # import pdb; pdb.set_trace()
    plt.savefig(os.path.join(scenario_summary_directory, 'mutant_areas_plot.pdf'))

def make_sub_populations_plot():

    figuresize = (3.5, 1.7)
    font = {'size'   : 8}
    plt.rc('font', **font)

    chaste_test_output_directory = os.environ['CHASTE_TEST_OUTPUT']
    scenario_summary_directory = chaste_test_output_directory + '/' + 'SummaryOfScenarios'
    scenario_locations = os.path.join(chaste_test_output_directory, 'ScenariosChangedDivisionRates')
    correction_factor = 0.121

    this_figure = plt.figure( figsize = figuresize )

    #### big areas 

    big_densities = np.loadtxt(os.path.join(scenario_locations, 'MechanicsOnly',
                                                                'MutantComparisons','MoreDivisions_big_density.csv'))
    
    big_x_edges = np.loadtxt(os.path.join(scenario_locations, 'MechanicsOnly',
                                                              'MutantComparisons','MoreDivisions_big_x_edges.csv'))
    
    big_y_edges = np.loadtxt(os.path.join(scenario_locations, 'MechanicsOnly',
                                                              'MutantComparisons','MoreDivisions_big_y_edges.csv'))

    big_densities = np.rot90(big_densities)
    big_densities = np.flipud(big_densities)

    big_ax = this_figure.add_subplot(1,2,1)
    plt.pcolormesh(big_x_edges, big_y_edges, big_densities, cmap = 'Oranges')
    plt.ylim(1,8)
    plt.title('A$> 50 \mu m^2$', x = 0.7)
    plt.locator_params(axis = 'x', nbins=4)
    big_ax.set_aspect('equal')
    big_cbar = plt.colorbar()
    big_cbar.ax.set_ylabel('Cell count')

    ##### small areas
    small_densities = np.loadtxt(os.path.join(scenario_locations, 'MechanicsOnly',
                                                                'MutantComparisons','MoreDivisions_small_density.csv'))
    
    small_x_edges = np.loadtxt(os.path.join(scenario_locations, 'MechanicsOnly',
                                                              'MutantComparisons','MoreDivisions_small_x_edges.csv'))
    
    small_y_edges = np.loadtxt(os.path.join(scenario_locations, 'MechanicsOnly',
                                                              'MutantComparisons','MoreDivisions_small_y_edges.csv'))

    small_densities = np.rot90(small_densities)
    small_densities = np.flipud(small_densities)

    small_ax = this_figure.add_subplot(1,2,2)
    plt.pcolormesh(small_x_edges, small_y_edges, small_densities, cmap = 'Greens')
    plt.ylim(1,8)
    plt.locator_params(axis = 'x', nbins=4)
    plt.title('A$< 50 \mu m^2$', x= 0.7)
    small_ax.set_aspect('equal')
    small_cbar = plt.colorbar()
    small_cbar.ax.set_ylabel('Cell count')

    this_figure.tight_layout()
#     this_figure.legend( (overall_line, front_line, back_line), ('all', 'front', 'back'), loc = 'upper right', 
#                         ncol = 3, fontsize = 8)
    this_figure.tight_layout(pad=0.001, h_pad = 0.001, w_pad = 0.001)
#     plt.subplots_adjust(top = 0.9)
    # import pdb; pdb.set_trace()
    plt.savefig(os.path.join(scenario_summary_directory, 'sub_populations_plot.pdf'))

def make_sub_populations_x_plot():

    figuresize = (5.5, 1.5)
    font = {'size'   : 8}
    plt.rc('font', **font)

    chaste_test_output_directory = os.environ['CHASTE_TEST_OUTPUT']
    scenario_summary_directory = chaste_test_output_directory + '/' + 'SummaryOfScenarios'
    scenario_locations = os.path.join(chaste_test_output_directory, 'ScenariosChangedDivisionRates')
    correction_factor = 0.121

    this_figure = plt.figure( figsize = figuresize )

    #### big areas 

    big_densities = np.loadtxt(os.path.join(scenario_locations, 'MechanicsOnly',
                                                                'MutantComparisons','MoreDivisions_big_density.csv'))
    
    big_x_edges = np.loadtxt(os.path.join(scenario_locations, 'MechanicsOnly',
                                                              'MutantComparisons','MoreDivisions_big_x_edges.csv'))
    
    big_y_edges = np.loadtxt(os.path.join(scenario_locations, 'MechanicsOnly',
                                                              'MutantComparisons','MoreDivisions_big_y_edges.csv'))

    big_densities = np.rot90(big_densities)
    big_densities = np.flipud(big_densities)

    ##### small areas
    small_densities = np.loadtxt(os.path.join(scenario_locations, 'MechanicsOnly',
                                                                'MutantComparisons','MoreDivisions_small_density.csv'))
    
    small_x_edges = np.loadtxt(os.path.join(scenario_locations, 'MechanicsOnly',
                                                              'MutantComparisons','MoreDivisions_small_x_edges.csv'))
    
    small_y_edges = np.loadtxt(os.path.join(scenario_locations, 'MechanicsOnly',
                                                              'MutantComparisons','MoreDivisions_small_y_edges.csv'))

    small_densities = np.rot90(small_densities)
    small_densities = np.flipud(small_densities)

    big_x_values = big_x_edges[:-1] + np.diff(big_x_edges)/2 
    small_x_values = small_x_edges[:-1] + np.diff(small_x_edges)/2 
    big_y_values = big_y_edges[:-1] + np.diff(big_y_edges)/2 
    small_y_values = small_y_edges[:-1] + np.diff(small_y_edges)/2 

    big_ax = this_figure.add_subplot(1,2,1)
#     plt.pcolormesh(big_x_edges, big_y_edges, big_densities, cmap = 'Oranges')
    plt.plot(big_x_values, np.sum( big_densities, axis=0 ))
    plt.plot(small_x_values, np.sum( small_densities, axis=0 ))
    plt.xlabel('x coordinate')
    plt.ylabel('cell count')
    plt.ylim(0,1400)
    plt.xlim(2,7)
#     plt.title('A$> 0.05 \cdot 10^3 \mu m^2$', x = 0.7)
    plt.locator_params(axis = 'x', nbins=4)
    plt.locator_params(axis = 'y', nbins=4)
#     big_ax.set_aspect('equal')

    small_ax = this_figure.add_subplot(1,2,2)
    big_line, = plt.plot(big_y_values, np.sum( big_densities, axis=1 ))
    small_line, = plt.plot(small_y_values, np.sum( small_densities, axis=1 ))
    plt.xlabel('y coordinate')
    plt.locator_params(axis = 'x', nbins=4)
    plt.locator_params(axis = 'y', nbins=4)
    plt.ylim(0,1400)
#     plt.title('A$< 0.05 \cdot 10^3 \mu m^2$', x= 0.7)
#     small_ax.set_aspect('equal')

    this_figure.tight_layout()
    this_figure.legend( (big_line, small_line), ('A$> 50 \mu m^2$', 'A$< 50 \mu m^2$'), 
                        loc = 'upper right', ncol = 2, fontsize = 8)
    this_figure.tight_layout(pad=0.001, h_pad = 0.001, w_pad = 0.001)
    plt.subplots_adjust(top = 0.75)
    # import pdb; pdb.set_trace()
    plt.savefig(os.path.join(scenario_summary_directory, 'sub_populations_x_plot.pdf'))

def make_mutant_areas_random_ic_plot():

    figuresize = (5.5, 3.0)
    font = {'size'   : 8}
    plt.rc('font', **font)
#     params = {'text.usetex': True, 
# #              'text.latex.preamble': [r'\usepackage{cmbright}', r'\usepackage{amsmath}']}
#                'text.latex.preamble': [r'\usepackage{siunitx}',   # i need upright \micro symbols, but you need...
#        r'\sisetup{detect-all}',   # ...this to force siunitx to actually use your fonts
#        r'\usepackage{helvet}',    # set the normal font here
#        r'\usepackage{sansmath}',  # load up the sansmath so that math -> helvet
#        r'\sansmath'               # <- tricky! -- gotta actually tell tex to use! 
#        ]}  
#     plt.rcParams.update(params)

    chaste_test_output_directory = os.environ['CHASTE_TEST_OUTPUT']
    scenario_summary_directory = chaste_test_output_directory + '/' + 'SummaryOfScenarios'
    scenario_locations = os.path.join(chaste_test_output_directory, 'ScenariosRandomIc')
    correction_factor = 0.121

    x_borders = np.linspace(0.0, 1.0, 21)
    area_x_values = x_borders[:-1] + np.diff(x_borders)/2 
    
    area_x_values *= correction_factor
    
    this_figure = plt.figure( figsize = figuresize )

    #### areas 

    wild_type_overall_area_table = np.loadtxt(os.path.join(scenario_locations, 'MechanicsOnly',
                                                                'MutantComparisons','WildType_overall_area_distribution.csv'), delimiter = ',')
    
    
    more_divisions_overall_area_table = np.loadtxt(os.path.join(scenario_locations, 'MechanicsOnly',
                                                                'MutantComparisons','MoreDivisions_overall_area_distribution.csv'), delimiter = ',')


    fewer_divisions_overall_area_table = np.loadtxt(os.path.join(scenario_locations, 'MechanicsOnly',
                                                                'MutantComparisons','FewerDivisions_overall_area_distribution.csv'), delimiter = ',')

    wild_type_overall_area_table /= 20.0
    more_divisions_overall_area_table /= 20.0
    fewer_divisions_overall_area_table /= 20.0

    this_figure.add_subplot(2,3,1)
    plt.errorbar(area_x_values , wild_type_overall_area_table[:,0], yerr = wild_type_overall_area_table[:,1], 
                 color = 'blue', marker = '.', label ='wild type')
    plt.xlabel('Cell area / $10^3 \mu m^2$')
    plt.ylabel('Relative occurence')
    font_properties = mpl.font_manager.FontProperties().copy()
    font_properties.set_style('italic')
    plt.title('wt', fontproperties = font_properties, fontsize = 8)
    plt.locator_params(axis = 'x', nbins=4)
#     plt.locator_params(axis = 'y', nbins=6)
    plt.ylim(0.0,0.5)
    plt.yticks([0.0,0.2,0.4])
#     plt.xlim(3,9)
    plt.xlim(0,0.1)

    this_figure.add_subplot(2,3,2)
    plt.errorbar(area_x_values , fewer_divisions_overall_area_table[:,0], yerr = fewer_divisions_overall_area_table[:,1], 
                 marker = '1', color = 'red', label ='wild type')
    plt.xlabel('Cell area / $10^3 \mu m^2$')
    font_properties = mpl.font_manager.FontProperties().copy()
    font_properties.set_style('italic')
    plt.title('en>dap', fontproperties = font_properties, fontsize = 8)
    plt.locator_params(axis = 'x', nbins=4)
#     plt.locator_params(axis = 'y', nbins=6)
    plt.ylim(0.0,0.5)
    plt.yticks([0.0,0.2,0.4])
#     plt.xlim(3,9)
    plt.xlim(0,0.1)

    this_figure.add_subplot(2,3,3)
    plt.errorbar(area_x_values , more_divisions_overall_area_table[:,0], yerr = more_divisions_overall_area_table[:,1],
                 color = 'green', marker = 'x', label ='wild type')
    plt.xlabel('Cell area / $10^3 \mu m^2$')
    font_properties = mpl.font_manager.FontProperties().copy()
    font_properties.set_style('italic')
    plt.title('en>cycE', fontproperties = font_properties, fontsize = 8)
    plt.locator_params(axis = 'x', nbins=4)
#     plt.locator_params(axis = 'y', nbins=6)
    plt.ylim(0.0,0.5)
    plt.yticks([0.0,0.2,0.4])
#     plt.xlim(3,9)
    plt.xlim(0,0.1)

    #### mean_area_per_polygon_class 

    wild_type_polygon_area_table = np.loadtxt(os.path.join(scenario_locations, 'MechanicsOnly',
                                                                'MutantComparisons','WildType_polygon_class_area_statistics.csv'), delimiter = ',')
    
    more_divisions_polygon_area_table = np.loadtxt(os.path.join(scenario_locations, 'MechanicsOnly',
                                                                'MutantComparisons','MoreDivisions_polygon_class_area_statistics.csv'), delimiter = ',')

    fewer_divisions_polygon_area_table = np.loadtxt(os.path.join(scenario_locations, 'MechanicsOnly',
                                                                'MutantComparisons','FewerDivisions_polygon_class_area_statistics.csv'), delimiter = ',')

    correction_factor = 0.121

    wild_type_polygon_area_table *= correction_factor
    more_divisions_polygon_area_table *= correction_factor
    fewer_divisions_polygon_area_table *= correction_factor

    this_figure.add_subplot(2,3,4)
    plt.errorbar( range(3, 24), wild_type_polygon_area_table[:,0], yerr = wild_type_polygon_area_table[:,1], marker = '.', label ='wild type')
    plt.xlabel('Polygon class')
    plt.ylabel('Cell area / $10^3 \mu m^2$')
#     plt.locator_params(axis = 'x', nbins=4)
    plt.xlim(3,8)
    plt.ylim(0, 0.15)
#     plt.locator_params(axis = 'y', nbins=6)
#     plt.ylim(0.0,0.6)
#     plt.yticks([0.0,0.2,0.4,0.6])
#     plt.xlim(3,9)
#     plt.xlim(0,0.1)

    this_figure.add_subplot(2,3,5)
    plt.errorbar( range(3, 24), fewer_divisions_polygon_area_table[:,0], yerr = fewer_divisions_polygon_area_table[:,1],
                  marker = '1', color = 'red', label ='wild type')
    plt.xlabel('Polygon class')
#     plt.locator_params(axis = 'x', nbins=4)
#     plt.locator_params(axis = 'y', nbins=6)
    plt.xlim(3,8)
    plt.ylim(0, 0.15)
#     plt.ylim(0.0,0.6)
#     plt.yticks([0.0,0.2,0.4,0.6])
#     plt.xlim(3,9)
#     plt.xlim(0,0.1)

    this_figure.add_subplot(2,3,6)
    plt.errorbar( range(3, 24), more_divisions_polygon_area_table[:,0], yerr = more_divisions_polygon_area_table[:,1], 
                  marker = 'x', color = 'green', label ='wild type')
    plt.xlabel('Polygon class')
#     plt.locator_params(axis = 'x', nbins=4)
    plt.xlim(3,8)
    plt.ylim(0, 0.15)
#     plt.locator_params(axis = 'y', nbins=6)
#     plt.ylim(0.0,0.6)
#     plt.yticks([0.0,0.2,0.4,0.6])
#     plt.xlim(3,9)
#     plt.xlim(0,0.1)


    this_figure.tight_layout()
#     this_figure.legend( (overall_line, front_line, back_line), ('all', 'front', 'back'), loc = 'upper right', 
#                         ncol = 3, fontsize = 8)
    this_figure.tight_layout(pad=0.001, h_pad = 0.001, w_pad = 0.001)
    plt.subplots_adjust(top = 0.9)
    # import pdb; pdb.set_trace()
    plt.savefig(os.path.join(scenario_summary_directory, 'mutant_areas_random_ic_plot.pdf'))

def make_paper_predictions_plot():

    figuresize = (6.6, 6.0)
    font = {'size'   : 8}
    plt.rc('font', **font)
#     params = {'text.usetex': True, 
# #              'text.latex.preamble': [r'\usepackage{cmbright}', r'\usepackage{amsmath}']}
#                'text.latex.preamble': [r'\usepackage{siunitx}',   # i need upright \micro symbols, but you need...
#        r'\sisetup{detect-all}',   # ...this to force siunitx to actually use your fonts
#        r'\usepackage{helvet}',    # set the normal font here
#        r'\usepackage{sansmath}',  # load up the sansmath so that math -> helvet
#        r'\sansmath'               # <- tricky! -- gotta actually tell tex to use! 
#        ]}  
#     plt.rcParams.update(params)

    chaste_test_output_directory = os.environ['CHASTE_TEST_OUTPUT']
    scenario_summary_directory = chaste_test_output_directory + '/' + 'SummaryOfScenarios'
    scenario_locations = os.path.join(chaste_test_output_directory, 'ScenariosChangedDivisionRates')
    correction_factor = 0.121

    x_borders = np.linspace(0.0, 2.0, 41)
    area_x_values = x_borders[:-1] + np.diff(x_borders)/2 
    
    area_x_values *= correction_factor
    
    this_figure = plt.figure( figsize = figuresize )
    #### area sweep areas 
    daughter_overall_area_table_areas = np.loadtxt(os.path.join(scenario_locations, 'AsymmetricDaughterArea/asymmetry0.2',
                                                                'MutantComparisons','WildType_overall_area_distribution.csv'), delimiter = ',')
    daughter_overall_area_table_areas /= 40.0
    daughter_front_area_table_areas = np.loadtxt(os.path.join(scenario_locations, 'AsymmetricDaughterArea/asymmetry0.2',
                                                                'MutantComparisons','WildType_front_area_distribution.csv'), delimiter = ',')
    daughter_front_area_table_areas /= 40.0
    daughter_back_area_table_areas = np.loadtxt(os.path.join(scenario_locations, 'AsymmetricDaughterArea/asymmetry0.2',
                                                                'MutantComparisons','WildType_back_area_distribution.csv'), delimiter = ',')
    daughter_back_area_table_areas /= 40.0

    this_figure.add_subplot(4,3,1)
    plt.errorbar(area_x_values , daughter_overall_area_table_areas[:,0], yerr = daughter_overall_area_table_areas[:,1], marker = '.', label ='wild type')
    plt.errorbar(area_x_values , daughter_front_area_table_areas[:,0], yerr = daughter_front_area_table_areas[:,1], marker = 'd', markersize = 3, label ='wild type')
    plt.errorbar(area_x_values , daughter_back_area_table_areas[:,0], yerr = daughter_back_area_table_areas[:,1], marker = 's', markersize = 3, label ='wild type')
    plt.xlabel('Cell area / $10^3 \mu m^2$')
    plt.ylabel('Relative occurence')
    plt.title('Area regulation', fontsize = 8)
    plt.locator_params(axis = 'x', nbins=4)
#     plt.locator_params(axis = 'y', nbins=6)
    plt.ylim(0.0,0.6)
    plt.yticks([0.0,0.2,0.4,0.6])
#     plt.xlim(3,9)
    plt.xlim(0,0.1)

    #### tension sweep areas
    line_tension_overall_area_table_areas = np.loadtxt(os.path.join(scenario_locations, 'AsymmetricLineTension/asymmetry0.2',
                                                                'MutantComparisons','WildType_overall_area_distribution.csv'), delimiter = ',')
    line_tension_overall_area_table_areas /= 40.0
    line_tension_front_area_table_areas = np.loadtxt(os.path.join(scenario_locations, 'AsymmetricLineTension/asymmetry0.2',
                                                                'MutantComparisons','WildType_front_area_distribution.csv'), delimiter = ',')
    line_tension_front_area_table_areas /= 40.0
    line_tension_back_area_table_areas = np.loadtxt(os.path.join(scenario_locations, 'AsymmetricLineTension/asymmetry0.2',
                                                                'MutantComparisons','WildType_back_area_distribution.csv'), delimiter = ',')
    line_tension_back_area_table_areas /= 40.0

    this_figure.add_subplot(4,3,2)
    plt.errorbar(area_x_values , line_tension_overall_area_table_areas[:,0], yerr = line_tension_overall_area_table_areas[:,1], marker = '.', label ='wild type')
    plt.errorbar(area_x_values , line_tension_front_area_table_areas[:,0], yerr = line_tension_front_area_table_areas[:,1], marker = 'd', markersize = 3, label ='wild type')
    plt.errorbar(area_x_values , line_tension_back_area_table_areas[:,0], yerr = line_tension_back_area_table_areas[:,1], marker = 's', markersize = 3, label ='wild type')
    plt.xlabel('Cell area / $10^3 \mu m^2$')
#     plt.ylabel('relative occurence')
    plt.title('Line tension regulation', fontsize = 8)
#     plt.xlim(3,9)
    plt.xlim(0,0.1)
    plt.ylim(0.0,0.6)
    plt.yticks([0.0,0.2,0.4,0.6])
    plt.locator_params(axis = 'x', nbins=4)
#     plt.locator_params(axis = 'y', nbins=6)
#     plt.ylim(1.0,3.4)

    #### perimeter sweep areas
    perimeter_overall_area_table_areas = np.loadtxt(os.path.join(scenario_locations, 'AsymmetricPerimeterContractility/asymmetry0.2',
                                                                'MutantComparisons','WildType_overall_area_distribution.csv'), delimiter = ',')
    perimeter_overall_area_table_areas /= 40.0
    perimeter_front_area_table_areas = np.loadtxt(os.path.join(scenario_locations, 'AsymmetricPerimeterContractility/asymmetry0.2',
                                                                'MutantComparisons','WildType_front_area_distribution.csv'), delimiter = ',')
    perimeter_front_area_table_areas /= 40.0
    perimeter_back_area_table_areas = np.loadtxt(os.path.join(scenario_locations, 'AsymmetricPerimeterContractility/asymmetry0.2',
                                                                'MutantComparisons','WildType_back_area_distribution.csv'), delimiter = ',')
    perimeter_back_area_table_areas /= 40.0

    this_figure.add_subplot(4,3,3)
    overall_line = plt.errorbar(area_x_values , perimeter_overall_area_table_areas[:,0], yerr = perimeter_overall_area_table_areas[:,1], marker = '.', label ='wild type')
    front_line = plt.errorbar(area_x_values , perimeter_front_area_table_areas[:,0], yerr = perimeter_front_area_table_areas[:,1], marker = 'd', markersize = 3, label ='wild type')
    back_line = plt.errorbar(area_x_values , perimeter_back_area_table_areas[:,0], yerr = perimeter_back_area_table_areas[:,1], marker = 's', markersize = 3, label ='wild type')
    plt.xlabel('Cell area / $10^3 \mu m^2$')
#     plt.ylabel('relative occurence')
    plt.title('Perimeter regulation', fontsize = 8)
    plt.xlim(0,0.1)
    plt.ylim(0.0,0.6)
    plt.yticks([0.0,0.2,0.4,0.6])
    plt.locator_params(axis = 'x', nbins=4)
#     plt.locator_params(axis = 'y', nbins=6)
#     plt.ylim(1.0,3.4)

    correction_factor = 11


    x_borders = np.linspace(0.0, 3.72, 21)
    x_values = x_borders[:-1] + np.diff(x_borders)/2 
    
    x_values *= correction_factor
    
    #### area sweep perimeters 
    daughter_overall_area_table = np.loadtxt(os.path.join(scenario_locations, 'AsymmetricDaughterArea/asymmetry0.2',
                                                                'MutantComparisons','WildType_overall_perimeter_distribution.csv'), delimiter = ',')
    daughter_overall_area_table /= 20.0/3.72
    daughter_front_area_table = np.loadtxt(os.path.join(scenario_locations, 'AsymmetricDaughterArea/asymmetry0.2',
                                                                'MutantComparisons','WildType_front_perimeter_distribution.csv'), delimiter = ',')
    daughter_front_area_table /= 20.0/3.72
    daughter_back_area_table = np.loadtxt(os.path.join(scenario_locations, 'AsymmetricDaughterArea/asymmetry0.2',
                                                                'MutantComparisons','WildType_back_perimeter_distribution.csv'), delimiter = ',')
    daughter_back_area_table /= 20.0/3.72

    this_figure.add_subplot(4,3,4)
    plt.errorbar(x_values , daughter_overall_area_table[:,0], yerr = daughter_overall_area_table[:,1], marker = '.', label ='wild type')
    plt.errorbar(x_values , daughter_front_area_table[:,0], yerr = daughter_front_area_table[:,1], marker = 'd', markersize = 3, label ='wild type')
    plt.errorbar(x_values , daughter_back_area_table[:,0], yerr = daughter_back_area_table[:,1], marker = 's', markersize = 3, label ='wild type')
    plt.xlabel('Cell perimeter / $\mu m$')
    plt.ylabel('Relative occurence')
#     plt.title('area regulation', fontsize = 8)
    plt.locator_params(axis = 'x', nbins=4)
#     plt.locator_params(axis = 'y', nbins=6)
    plt.ylim(0.0,0.7)
    plt.xlim(10,40)
    plt.yticks([0,0.2,0.4,0.6])
#     plt.xlim(3,9)
#     plt.xlim(0,0.1)

    #### tension sweep perimeters
    line_tension_overall_area_table = np.loadtxt(os.path.join(scenario_locations, 'AsymmetricLineTension/asymmetry0.2',
                                                                'MutantComparisons','WildType_overall_perimeter_distribution.csv'), delimiter = ',')
    line_tension_overall_area_table /= 20.0/3.72
    line_tension_front_area_table = np.loadtxt(os.path.join(scenario_locations, 'AsymmetricLineTension/asymmetry0.2',
                                                                'MutantComparisons','WildType_front_perimeter_distribution.csv'), delimiter = ',')
    line_tension_front_area_table /= 20.0/3.72
    line_tension_back_area_table = np.loadtxt(os.path.join(scenario_locations, 'AsymmetricLineTension/asymmetry0.2',
                                                                'MutantComparisons','WildType_back_perimeter_distribution.csv'), delimiter = ',')
    line_tension_back_area_table /= 20.0/3.72

    this_figure.add_subplot(4,3,5)
    plt.errorbar(x_values , line_tension_overall_area_table[:,0], yerr = line_tension_overall_area_table[:,1], marker = '.', label ='wild type')
    plt.errorbar(x_values , line_tension_front_area_table[:,0], yerr = line_tension_front_area_table[:,1], marker = 'd', markersize = 3, label ='wild type')
    plt.errorbar(x_values , line_tension_back_area_table[:,0], yerr = line_tension_back_area_table[:,1], marker = 's', markersize = 3, label ='wild type')
    plt.xlabel('Cell perimeter / $\mu m$')
#     plt.ylabel('relative occurence')
#     plt.title('line tension regulation', fontsize = 8)
#     plt.xlim(3,9)
#     plt.xlim(0,0.1)
    plt.xlim(10,40)
    plt.ylim(0.0,0.7)
    plt.yticks([0,0.2,0.4,0.6])
    plt.locator_params(axis = 'x', nbins=4)
#     plt.locator_params(axis = 'y', nbins=6)
#     plt.ylim(1.0,3.4)

    #### perimeter sweep perimeters
    perimeter_overall_area_table = np.loadtxt(os.path.join(scenario_locations, 'AsymmetricPerimeterContractility/asymmetry0.2',
                                                                'MutantComparisons','WildType_overall_perimeter_distribution.csv'), delimiter = ',')
    perimeter_overall_area_table /= 20.0/3.72
    perimeter_front_area_table = np.loadtxt(os.path.join(scenario_locations, 'AsymmetricPerimeterContractility/asymmetry0.2',
                                                                'MutantComparisons','WildType_front_perimeter_distribution.csv'), delimiter = ',')
    perimeter_front_area_table /= 20.0/3.72
    perimeter_back_area_table = np.loadtxt(os.path.join(scenario_locations, 'AsymmetricPerimeterContractility/asymmetry0.2',
                                                                'MutantComparisons','WildType_back_perimeter_distribution.csv'), delimiter = ',')
    perimeter_back_area_table /= 20.0/3.72

    this_figure.add_subplot(4,3,6)
    overall_line = plt.errorbar(x_values , perimeter_overall_area_table[:,0], yerr = perimeter_overall_area_table[:,1], marker = '.', label ='wild type')
    front_line = plt.errorbar(x_values , perimeter_front_area_table[:,0], yerr = perimeter_front_area_table[:,1], marker = 'd', markersize = 3, label ='wild type')
    back_line = plt.errorbar(x_values , perimeter_back_area_table[:,0], yerr = perimeter_back_area_table[:,1], marker = 's', markersize = 3, label ='wild type')
    plt.xlabel('Cell perimeter / $\mu m$')
#     plt.ylabel('relative occurence')
#     plt.title('perimeter regulation', fontsize = 8)
    plt.xlim(10,40)
    plt.ylim(0.0,0.7)
    plt.yticks([0,0.2,0.4,0.6])
    plt.locator_params(axis = 'x', nbins=4)
#     plt.locator_params(axis = 'y', nbins=6)
#     plt.ylim(1.0,3.4)

    #######  EDGE DIFFERENCES ########
    correction_factor = 11


    x_borders = np.linspace(0.0, 0.65, 21)
    x_values = x_borders[:-1] + np.diff(x_borders)/2 
    
    x_values *= correction_factor
    
    #### area sweep edge lengths 
    daughter_overall_area_table = np.loadtxt(os.path.join(scenario_locations, 'AsymmetricDaughterArea/asymmetry0.2',
                                                                'MutantComparisons','WildType_overall_edge_length_distribution.csv'), delimiter = ',')
    daughter_overall_area_table /= 20.0/0.65
    daughter_front_area_table = np.loadtxt(os.path.join(scenario_locations, 'AsymmetricDaughterArea/asymmetry0.2',
                                                                'MutantComparisons','WildType_front_edge_length_distribution.csv'), delimiter = ',')
    daughter_front_area_table /= 20.0/0.65
    daughter_back_area_table = np.loadtxt(os.path.join(scenario_locations, 'AsymmetricDaughterArea/asymmetry0.2',
                                                                'MutantComparisons','WildType_back_edge_length_distribution.csv'), delimiter = ',')
    daughter_back_area_table /= 20.0/0.65

    this_figure.add_subplot(4,3,7)
    plt.errorbar(x_values , daughter_overall_area_table[:,0], yerr = daughter_overall_area_table[:,1], marker = '.', label ='wild type')
    plt.errorbar(x_values , daughter_front_area_table[:,0], yerr = daughter_front_area_table[:,1], marker = 'd', markersize = 3, label ='wild type')
    plt.errorbar(x_values , daughter_back_area_table[:,0], yerr = daughter_back_area_table[:,1], marker = 's', markersize = 3, label ='wild type')
    plt.xlabel('Edge length / $\mu m$')
    plt.ylabel('Relative occurence')
#     plt.title('area regulation', fontsize = 8)
    plt.locator_params(axis = 'x', nbins=4)
#     plt.locator_params(axis = 'y', nbins=6)
    plt.xlim(0,7.5)
    plt.ylim(0.0,0.25)
    plt.yticks([0,0.1,0.2])
#     plt.xlim(10,40)
#     plt.xlim(3,9)
#     plt.xlim(0,0.1)

    #### tension sweep edge lengths
    line_tension_overall_area_table = np.loadtxt(os.path.join(scenario_locations, 'AsymmetricLineTension/asymmetry0.2',
                                                                'MutantComparisons','WildType_overall_edge_length_distribution.csv'), delimiter = ',')
    line_tension_overall_area_table /= 20.0/0.65
    line_tension_front_area_table = np.loadtxt(os.path.join(scenario_locations, 'AsymmetricLineTension/asymmetry0.2',
                                                                'MutantComparisons','WildType_front_edge_length_distribution.csv'), delimiter = ',')
    line_tension_front_area_table /= 20.0/0.65
    line_tension_back_area_table = np.loadtxt(os.path.join(scenario_locations, 'AsymmetricLineTension/asymmetry0.2',
                                                                'MutantComparisons','WildType_back_edge_length_distribution.csv'), delimiter = ',')
    line_tension_back_area_table /= 20.0/0.65

    this_figure.add_subplot(4,3,8)
    plt.errorbar(x_values , line_tension_overall_area_table[:,0], yerr = line_tension_overall_area_table[:,1], marker = '.', label ='wild type')
    plt.errorbar(x_values , line_tension_front_area_table[:,0], yerr = line_tension_front_area_table[:,1], marker = 'd', markersize = 3, label ='wild type')
    plt.errorbar(x_values , line_tension_back_area_table[:,0], yerr = line_tension_back_area_table[:,1], marker = 's', markersize = 3, label ='wild type')
    plt.xlabel('Edge length / $\mu m$')
#     plt.ylabel('relative occurence')
#     plt.title('line tension regulation', fontsize = 8)
#     plt.xlim(3,9)
#     plt.xlim(0,0.1)
#     plt.xlim(10,40)
    plt.xlim(0,7.5)
    plt.ylim(0.0,0.25)
    plt.yticks([0,0.1,0.2])
#     plt.ylim(0.0,0.7)
    plt.locator_params(axis = 'x', nbins=4)
#     plt.locator_params(axis = 'y', nbins=6)
#     plt.ylim(1.0,3.4)

    #### perimeter sweep edge lengths
    perimeter_overall_area_table = np.loadtxt(os.path.join(scenario_locations, 'AsymmetricPerimeterContractility/asymmetry0.2',
                                                                'MutantComparisons','WildType_overall_edge_length_distribution.csv'), delimiter = ',')
    perimeter_overall_area_table /= 20.0/0.65
    perimeter_front_area_table = np.loadtxt(os.path.join(scenario_locations, 'AsymmetricPerimeterContractility/asymmetry0.2',
                                                                'MutantComparisons','WildType_front_edge_length_distribution.csv'), delimiter = ',')
    perimeter_front_area_table /= 20.0/0.65
    perimeter_back_area_table = np.loadtxt(os.path.join(scenario_locations, 'AsymmetricPerimeterContractility/asymmetry0.2',
                                                                'MutantComparisons','WildType_back_edge_length_distribution.csv'), delimiter = ',')
    perimeter_back_area_table /= 20.0/0.65

    this_figure.add_subplot(4,3,9)
    overall_line = plt.errorbar(x_values , perimeter_overall_area_table[:,0], yerr = perimeter_overall_area_table[:,1], marker = '.', label ='wild type')
    front_line = plt.errorbar(x_values , perimeter_front_area_table[:,0], yerr = perimeter_front_area_table[:,1], marker = 'd', markersize = 3, label ='wild type')
    back_line = plt.errorbar(x_values , perimeter_back_area_table[:,0], yerr = perimeter_back_area_table[:,1], marker = 's', markersize = 3, label ='wild type')
    plt.xlabel('Edge length / $\mu m$')
#     plt.ylabel('relative occurence')
#     plt.title('perimeter regulation', fontsize = 8)
    plt.xlim(0,7.5)
    plt.ylim(0.0,0.25)
    plt.yticks([0,0.1,0.2])
    plt.locator_params(axis = 'x', nbins=4)
#     plt.locator_params(axis = 'y', nbins=6)
#     plt.ylim(1.0,3.4)

    ############ ELONGATION DIFFERENCES


    x_borders = np.linspace(0.0, 2.0, 21)
    x_values = x_borders[:-1] + np.diff(x_borders)/2 
    
#     x_values *= correction_factor
    
    #### area sweep elongations 
    daughter_overall_area_table = np.loadtxt(os.path.join(scenario_locations, 'AsymmetricDaughterArea/asymmetry0.2',
                                                                'MutantComparisons','WildType_overall_elongation_distribution.csv'), delimiter = ',')
    daughter_overall_area_table /= 20.0/2.0
    daughter_front_area_table = np.loadtxt(os.path.join(scenario_locations, 'AsymmetricDaughterArea/asymmetry0.2',
                                                                'MutantComparisons','WildType_front_elongation_distribution.csv'), delimiter = ',')
    daughter_front_area_table /= 20.0/2.0
    daughter_back_area_table = np.loadtxt(os.path.join(scenario_locations, 'AsymmetricDaughterArea/asymmetry0.2',
                                                                'MutantComparisons','WildType_back_elongation_distribution.csv'), delimiter = ',')
    daughter_back_area_table /= 20.0/2.0

    this_figure.add_subplot(4,3,10)
    plt.errorbar(x_values , daughter_overall_area_table[:,0], yerr = daughter_overall_area_table[:,1], marker = '.', label ='wild type')
    plt.errorbar(x_values , daughter_front_area_table[:,0], yerr = daughter_front_area_table[:,1], marker = 'd', markersize = 3, label ='wild type')
    plt.errorbar(x_values , daughter_back_area_table[:,0], yerr = daughter_back_area_table[:,1], marker = 's', markersize = 3, label ='wild type')
    plt.xlabel('Cell elongation')
    plt.ylabel('Relative occurence')
#     plt.title('area regulation', fontsize = 8)
    plt.locator_params(axis = 'x', nbins=4)
#     plt.locator_params(axis = 'y', nbins=6)
#     plt.xlim(0,7.5)
    plt.ylim(0.0,0.6)
    plt.yticks([0,0.2,0.4,0.6])
    plt.xlim(0.5,2.0)
#     plt.xlim(10,40)
#     plt.xlim(3,9)
#     plt.xlim(0,0.1)

    #### tension sweep elongations
    line_tension_overall_area_table = np.loadtxt(os.path.join(scenario_locations, 'AsymmetricLineTension/asymmetry0.2',
                                                                'MutantComparisons','WildType_overall_elongation_distribution.csv'), delimiter = ',')
    line_tension_overall_area_table /= 20.0/2.0
    line_tension_front_area_table = np.loadtxt(os.path.join(scenario_locations, 'AsymmetricLineTension/asymmetry0.2',
                                                                'MutantComparisons','WildType_front_elongation_distribution.csv'), delimiter = ',')
    line_tension_front_area_table /= 20.0/2.0
    line_tension_back_area_table = np.loadtxt(os.path.join(scenario_locations, 'AsymmetricLineTension/asymmetry0.2',
                                                                'MutantComparisons','WildType_back_elongation_distribution.csv'), delimiter = ',')
    line_tension_back_area_table /= 20.0/2.0

    this_figure.add_subplot(4,3,11)
    plt.errorbar(x_values , line_tension_overall_area_table[:,0], yerr = line_tension_overall_area_table[:,1], marker = '.', label ='wild type')
    plt.errorbar(x_values , line_tension_front_area_table[:,0], yerr = line_tension_front_area_table[:,1], marker = 'd', markersize = 3, label ='wild type')
    plt.errorbar(x_values , line_tension_back_area_table[:,0], yerr = line_tension_back_area_table[:,1], marker = 's', markersize = 3, label ='wild type')
    plt.xlabel('Cell elongation')
#     plt.ylabel('relative occurence')
#     plt.title('line tension regulation', fontsize = 8)
#     plt.xlim(3,9)
    plt.ylim(0.0,0.6)
    plt.yticks([0,0.2,0.4,0.6])
    plt.xlim(0.5,2.0)
#     plt.xlim(0,0.1)
#     plt.xlim(10,40)
#     plt.xlim(0,7.5)
#     plt.ylim(0.0,0.25)
#     plt.ylim(0.0,0.7)
    plt.locator_params(axis = 'x', nbins=4)
#     plt.locator_params(axis = 'y', nbins=6)
#     plt.ylim(1.0,3.4)

    #### perimeter sweep elongations
    perimeter_overall_area_table = np.loadtxt(os.path.join(scenario_locations, 'AsymmetricPerimeterContractility/asymmetry0.2',
                                                                'MutantComparisons','WildType_overall_elongation_distribution.csv'), delimiter = ',')
    perimeter_overall_area_table /= 20.0/2.0
    perimeter_front_area_table = np.loadtxt(os.path.join(scenario_locations, 'AsymmetricPerimeterContractility/asymmetry0.2',
                                                                'MutantComparisons','WildType_front_elongation_distribution.csv'), delimiter = ',')
    perimeter_front_area_table /= 20.0/2.0
    perimeter_back_area_table = np.loadtxt(os.path.join(scenario_locations, 'AsymmetricPerimeterContractility/asymmetry0.2',
                                                                'MutantComparisons','WildType_back_elongation_distribution.csv'), delimiter = ',')
    perimeter_back_area_table /= 20.0/2.0

    this_figure.add_subplot(4,3,12)
    overall_line = plt.errorbar(x_values , perimeter_overall_area_table[:,0], yerr = perimeter_overall_area_table[:,1], marker = '.', label ='wild type')
    front_line = plt.errorbar(x_values , perimeter_front_area_table[:,0], yerr = perimeter_front_area_table[:,1], marker = 'd', markersize = 3, label ='wild type')
    back_line = plt.errorbar(x_values , perimeter_back_area_table[:,0], yerr = perimeter_back_area_table[:,1], marker = 's', markersize = 3, label ='wild type')
    plt.xlabel('Cell elongation')
#     plt.ylabel('relative occurence')
#     plt.title('perimeter regulation', fontsize = 8)
    plt.xlim(0.5,2.0)
    plt.ylim(0.0,0.6)
    plt.yticks([0,0.2,0.4,0.6])
#     plt.ylim(0.0,0.25)
    plt.locator_params(axis = 'x', nbins=4)
#     plt.locator_params(axis = 'y', nbins=6)
#     plt.ylim(1.0,3.4)

    this_figure.tight_layout()
    this_figure.legend( (overall_line, front_line, back_line), ('All', 'Front', 'Back'), loc = 'upper right', ncol = 3, fontsize = 8)
    this_figure.tight_layout(pad=0.001, h_pad = -0.3, w_pad = 0.001)
    plt.subplots_adjust(top = 0.92)
    # import pdb; pdb.set_trace()
    plt.savefig(os.path.join(scenario_summary_directory, 'paper_predictions_plot.pdf'))

def make_paper_area_difference_plots():

    figuresize = (5.5, 1.8)
    font = {'size'   : 8}
    plt.rc('font', **font)
    
    chaste_test_output_directory = os.environ['CHASTE_TEST_OUTPUT']
    scenario_summary_directory = chaste_test_output_directory + '/' + 'SummaryOfScenarios'
    scenario_locations = os.path.join(chaste_test_output_directory, 'ScenariosChangedDivisionRates')
    correction_factor = 0.121

    this_figure = plt.figure( figsize = figuresize )

    x_borders = np.linspace(0.0, 1.0, 21)
    x_values = x_borders[:-1] + np.diff(x_borders)/2 
    
    x_values *= correction_factor
    
    #### area sweep areas 
    daughter_overall_area_table = np.loadtxt(os.path.join(scenario_locations, 'AsymmetricDaughterArea/asymmetry0.2',
                                                                'MutantComparisons','WildType_overall_area_distribution.csv'), delimiter = ',')
    daughter_overall_area_table /= 20.0
    daughter_front_area_table = np.loadtxt(os.path.join(scenario_locations, 'AsymmetricDaughterArea/asymmetry0.2',
                                                                'MutantComparisons','WildType_front_area_distribution.csv'), delimiter = ',')
    daughter_front_area_table /= 20.0
    daughter_back_area_table = np.loadtxt(os.path.join(scenario_locations, 'AsymmetricDaughterArea/asymmetry0.2',
                                                                'MutantComparisons','WildType_back_area_distribution.csv'), delimiter = ',')
    daughter_back_area_table /= 20.0

    this_figure.add_subplot(131)
    plt.errorbar(x_values , daughter_overall_area_table[:,0], yerr = daughter_overall_area_table[:,1], marker = '.', label ='wild type')
    plt.errorbar(x_values , daughter_front_area_table[:,0], yerr = daughter_front_area_table[:,1], marker = 'd', markersize = 3, label ='wild type')
    plt.errorbar(x_values , daughter_back_area_table[:,0], yerr = daughter_back_area_table[:,1], marker = 's', markersize = 3, label ='wild type')
    plt.xlabel('Cell area / $10^3 \mu m^2$')
    plt.ylabel('relative occurence')
    plt.title('area regulation', fontsize = 8)
    plt.locator_params(axis = 'x', nbins=4)
#     plt.locator_params(axis = 'y', nbins=6)
    plt.ylim(0.0,0.5)
#     plt.xlim(3,9)
    plt.xlim(0,0.1)

    #### tension sweep areas
    line_tension_overall_area_table = np.loadtxt(os.path.join(scenario_locations, 'AsymmetricLineTension/asymmetry0.2',
                                                                'MutantComparisons','WildType_overall_area_distribution.csv'), delimiter = ',')
    line_tension_overall_area_table /= 20.0
    line_tension_front_area_table = np.loadtxt(os.path.join(scenario_locations, 'AsymmetricLineTension/asymmetry0.2',
                                                                'MutantComparisons','WildType_front_area_distribution.csv'), delimiter = ',')
    line_tension_front_area_table /= 20.0
    line_tension_back_area_table = np.loadtxt(os.path.join(scenario_locations, 'AsymmetricLineTension/asymmetry0.2',
                                                                'MutantComparisons','WildType_back_area_distribution.csv'), delimiter = ',')
    line_tension_back_area_table /= 20.0

    this_figure.add_subplot(132)
    plt.errorbar(x_values , line_tension_overall_area_table[:,0], yerr = line_tension_overall_area_table[:,1], marker = '.', label ='wild type')
    plt.errorbar(x_values , line_tension_front_area_table[:,0], yerr = line_tension_front_area_table[:,1], marker = 'd', markersize = 3, label ='wild type')
    plt.errorbar(x_values , line_tension_back_area_table[:,0], yerr = line_tension_back_area_table[:,1], marker = 's', markersize = 3, label ='wild type')
    plt.xlabel('Cell area / $10^3 \mu m^2$')
    plt.ylabel('relative occurence')
    plt.title('line tension regulation', fontsize = 8)
#     plt.xlim(3,9)
    plt.xlim(0,0.1)
    plt.ylim(0.0,0.5)
    plt.locator_params(axis = 'x', nbins=4)
#     plt.locator_params(axis = 'y', nbins=6)
#     plt.ylim(1.0,3.4)

    #### perimeter sweep areas
    perimeter_overall_area_table = np.loadtxt(os.path.join(scenario_locations, 'AsymmetricPerimeterContractility/asymmetry0.2',
                                                                'MutantComparisons','WildType_overall_area_distribution.csv'), delimiter = ',')
    perimeter_overall_area_table /= 20.0
    perimeter_front_area_table = np.loadtxt(os.path.join(scenario_locations, 'AsymmetricPerimeterContractility/asymmetry0.2',
                                                                'MutantComparisons','WildType_front_area_distribution.csv'), delimiter = ',')
    perimeter_front_area_table /= 20.0
    perimeter_back_area_table = np.loadtxt(os.path.join(scenario_locations, 'AsymmetricPerimeterContractility/asymmetry0.2',
                                                                'MutantComparisons','WildType_back_area_distribution.csv'), delimiter = ',')
    perimeter_back_area_table /= 20.0

    this_figure.add_subplot(133)
    overall_line = plt.errorbar(x_values , perimeter_overall_area_table[:,0], yerr = perimeter_overall_area_table[:,1], marker = '.', label ='wild type')
    front_line = plt.errorbar(x_values , perimeter_front_area_table[:,0], yerr = perimeter_front_area_table[:,1], marker = 'd', markersize = 3, label ='wild type')
    back_line = plt.errorbar(x_values , perimeter_back_area_table[:,0], yerr = perimeter_back_area_table[:,1], marker = 's', markersize = 3, label ='wild type')
    plt.xlabel('Cell area / $10^3 \mu m^2$')
    plt.ylabel('relative occurence')
    plt.title('perimeter regulation', fontsize = 8)
    plt.xlim(0,0.1)
    plt.ylim(0.0,0.5)
    plt.locator_params(axis = 'x', nbins=4)
#     plt.locator_params(axis = 'y', nbins=6)
#     plt.ylim(1.0,3.4)

    this_figure.tight_layout()
    this_figure.legend( (overall_line, front_line, back_line), ('all', 'front', 'back'), loc = 'upper right', ncol = 3, fontsize = 8)
    this_figure.tight_layout(pad=0.001, h_pad = 0.001, w_pad = 0.001)
    plt.subplots_adjust(top = 0.75)
    # import pdb; pdb.set_trace()
    plt.savefig(os.path.join(scenario_summary_directory, 'paper_area_difference_plots.pdf'))

def make_paper_perimeter_difference_plots():

    figuresize = (5.5, 1.8)
    font = {'size'   : 8}
    plt.rc('font', **font)
    
    chaste_test_output_directory = os.environ['CHASTE_TEST_OUTPUT']
    scenario_summary_directory = chaste_test_output_directory + '/' + 'SummaryOfScenarios'
    scenario_locations = os.path.join(chaste_test_output_directory, 'ScenariosChangedDivisionRates')
    correction_factor = 11

    this_figure = plt.figure( figsize = figuresize )

    x_borders = np.linspace(0.0, 3.72, 21)
    x_values = x_borders[:-1] + np.diff(x_borders)/2 
    
    x_values *= correction_factor
    
    #### area sweep areas 
    daughter_overall_area_table = np.loadtxt(os.path.join(scenario_locations, 'AsymmetricDaughterArea/asymmetry0.2',
                                                                'MutantComparisons','WildType_overall_perimeter_distribution.csv'), delimiter = ',')
    daughter_overall_area_table /= 20.0/3.72
    daughter_front_area_table = np.loadtxt(os.path.join(scenario_locations, 'AsymmetricDaughterArea/asymmetry0.2',
                                                                'MutantComparisons','WildType_front_perimeter_distribution.csv'), delimiter = ',')
    daughter_front_area_table /= 20.0/3.72
    daughter_back_area_table = np.loadtxt(os.path.join(scenario_locations, 'AsymmetricDaughterArea/asymmetry0.2',
                                                                'MutantComparisons','WildType_back_perimeter_distribution.csv'), delimiter = ',')
    daughter_back_area_table /= 20.0/3.72

    this_figure.add_subplot(131)
    plt.errorbar(x_values , daughter_overall_area_table[:,0], yerr = daughter_overall_area_table[:,1], marker = '.', label ='wild type')
    plt.errorbar(x_values , daughter_front_area_table[:,0], yerr = daughter_front_area_table[:,1], marker = 'd', markersize = 3, label ='wild type')
    plt.errorbar(x_values , daughter_back_area_table[:,0], yerr = daughter_back_area_table[:,1], marker = 's', markersize = 3, label ='wild type')
    plt.xlabel('cell perimeter / $\mu m$')
    plt.ylabel('relative occurence')
    plt.title('area regulation', fontsize = 8)
    plt.locator_params(axis = 'x', nbins=4)
#     plt.locator_params(axis = 'y', nbins=6)
    plt.ylim(0.0,0.7)
    plt.xlim(10,40)
#     plt.xlim(3,9)
#     plt.xlim(0,0.1)

    #### tension sweep areas
    line_tension_overall_area_table = np.loadtxt(os.path.join(scenario_locations, 'AsymmetricLineTension/asymmetry0.2',
                                                                'MutantComparisons','WildType_overall_perimeter_distribution.csv'), delimiter = ',')
    line_tension_overall_area_table /= 20.0/3.72
    line_tension_front_area_table = np.loadtxt(os.path.join(scenario_locations, 'AsymmetricLineTension/asymmetry0.2',
                                                                'MutantComparisons','WildType_front_perimeter_distribution.csv'), delimiter = ',')
    line_tension_front_area_table /= 20.0/3.72
    line_tension_back_area_table = np.loadtxt(os.path.join(scenario_locations, 'AsymmetricLineTension/asymmetry0.2',
                                                                'MutantComparisons','WildType_back_perimeter_distribution.csv'), delimiter = ',')
    line_tension_back_area_table /= 20.0/3.72

    this_figure.add_subplot(132)
    plt.errorbar(x_values , line_tension_overall_area_table[:,0], yerr = line_tension_overall_area_table[:,1], marker = '.', label ='wild type')
    plt.errorbar(x_values , line_tension_front_area_table[:,0], yerr = line_tension_front_area_table[:,1], marker = 'd', markersize = 3, label ='wild type')
    plt.errorbar(x_values , line_tension_back_area_table[:,0], yerr = line_tension_back_area_table[:,1], marker = 's', markersize = 3, label ='wild type')
    plt.xlabel('cell perimeter / $\mu m$')
    plt.ylabel('relative occurence')
    plt.title('line tension regulation', fontsize = 8)
#     plt.xlim(3,9)
#     plt.xlim(0,0.1)
    plt.xlim(10,40)
    plt.ylim(0.0,0.7)
    plt.locator_params(axis = 'x', nbins=4)
#     plt.locator_params(axis = 'y', nbins=6)
#     plt.ylim(1.0,3.4)

    #### perimeter sweep areas
    perimeter_overall_area_table = np.loadtxt(os.path.join(scenario_locations, 'AsymmetricPerimeterContractility/asymmetry0.2',
                                                                'MutantComparisons','WildType_overall_perimeter_distribution.csv'), delimiter = ',')
    perimeter_overall_area_table /= 20.0/3.72
    perimeter_front_area_table = np.loadtxt(os.path.join(scenario_locations, 'AsymmetricPerimeterContractility/asymmetry0.2',
                                                                'MutantComparisons','WildType_front_perimeter_distribution.csv'), delimiter = ',')
    perimeter_front_area_table /= 20.0/3.72
    perimeter_back_area_table = np.loadtxt(os.path.join(scenario_locations, 'AsymmetricPerimeterContractility/asymmetry0.2',
                                                                'MutantComparisons','WildType_back_perimeter_distribution.csv'), delimiter = ',')
    perimeter_back_area_table /= 20.0/3.72

    this_figure.add_subplot(133)
    overall_line = plt.errorbar(x_values , perimeter_overall_area_table[:,0], yerr = perimeter_overall_area_table[:,1], marker = '.', label ='wild type')
    front_line = plt.errorbar(x_values , perimeter_front_area_table[:,0], yerr = perimeter_front_area_table[:,1], marker = 'd', markersize = 3, label ='wild type')
    back_line = plt.errorbar(x_values , perimeter_back_area_table[:,0], yerr = perimeter_back_area_table[:,1], marker = 's', markersize = 3, label ='wild type')
    plt.xlabel('cell perimeter / $\mu m$')
    plt.ylabel('relative occurence')
    plt.title('perimeter regulation', fontsize = 8)
    plt.xlim(10,40)
    plt.ylim(0.0,0.7)
    plt.locator_params(axis = 'x', nbins=4)
#     plt.locator_params(axis = 'y', nbins=6)
#     plt.ylim(1.0,3.4)

    this_figure.tight_layout()
    this_figure.legend( (overall_line, front_line, back_line), ('all', 'front', 'back'), loc = 'upper right', ncol = 3, fontsize = 8)
    this_figure.tight_layout(pad=0.001, h_pad = 0.001, w_pad = 0.001)
    plt.subplots_adjust(top = 0.75)
    # import pdb; pdb.set_trace()
    plt.savefig(os.path.join(scenario_summary_directory, 'paper_perimeter_difference_plots.pdf'))

def make_paper_edge_difference_plots():

    figuresize = (5.5, 1.8)
    font = {'size'   : 8}
    plt.rc('font', **font)
    
    chaste_test_output_directory = os.environ['CHASTE_TEST_OUTPUT']
    scenario_summary_directory = chaste_test_output_directory + '/' + 'SummaryOfScenarios'
    scenario_locations = os.path.join(chaste_test_output_directory, 'ScenariosChangedDivisionRates')
    correction_factor = 11

    this_figure = plt.figure( figsize = figuresize )

    x_borders = np.linspace(0.0, 0.65, 21)
    x_values = x_borders[:-1] + np.diff(x_borders)/2 
    
    x_values *= correction_factor
    
    #### area sweep areas 
    daughter_overall_area_table = np.loadtxt(os.path.join(scenario_locations, 'AsymmetricDaughterArea/asymmetry0.2',
                                                                'MutantComparisons','WildType_overall_edge_length_distribution.csv'), delimiter = ',')
    daughter_overall_area_table /= 20.0/0.65
    daughter_front_area_table = np.loadtxt(os.path.join(scenario_locations, 'AsymmetricDaughterArea/asymmetry0.2',
                                                                'MutantComparisons','WildType_front_edge_length_distribution.csv'), delimiter = ',')
    daughter_front_area_table /= 20.0/0.65
    daughter_back_area_table = np.loadtxt(os.path.join(scenario_locations, 'AsymmetricDaughterArea/asymmetry0.2',
                                                                'MutantComparisons','WildType_back_edge_length_distribution.csv'), delimiter = ',')
    daughter_back_area_table /= 20.0/0.65

    this_figure.add_subplot(131)
    plt.errorbar(x_values , daughter_overall_area_table[:,0], yerr = daughter_overall_area_table[:,1], marker = '.', label ='wild type')
    plt.errorbar(x_values , daughter_front_area_table[:,0], yerr = daughter_front_area_table[:,1], marker = 'd', markersize = 3, label ='wild type')
    plt.errorbar(x_values , daughter_back_area_table[:,0], yerr = daughter_back_area_table[:,1], marker = 's', markersize = 3, label ='wild type')
    plt.xlabel('edge length / $\mu m$')
    plt.ylabel('relative occurence')
    plt.title('area regulation', fontsize = 8)
    plt.locator_params(axis = 'x', nbins=4)
#     plt.locator_params(axis = 'y', nbins=6)
    plt.xlim(0,7.5)
    plt.ylim(0.0,0.25)
#     plt.xlim(10,40)
#     plt.xlim(3,9)
#     plt.xlim(0,0.1)

    #### tension sweep areas
    line_tension_overall_area_table = np.loadtxt(os.path.join(scenario_locations, 'AsymmetricLineTension/asymmetry0.2',
                                                                'MutantComparisons','WildType_overall_edge_length_distribution.csv'), delimiter = ',')
    line_tension_overall_area_table /= 20.0/0.65
    line_tension_front_area_table = np.loadtxt(os.path.join(scenario_locations, 'AsymmetricLineTension/asymmetry0.2',
                                                                'MutantComparisons','WildType_front_edge_length_distribution.csv'), delimiter = ',')
    line_tension_front_area_table /= 20.0/0.65
    line_tension_back_area_table = np.loadtxt(os.path.join(scenario_locations, 'AsymmetricLineTension/asymmetry0.2',
                                                                'MutantComparisons','WildType_back_edge_length_distribution.csv'), delimiter = ',')
    line_tension_back_area_table /= 20.0/0.65

    this_figure.add_subplot(132)
    plt.errorbar(x_values , line_tension_overall_area_table[:,0], yerr = line_tension_overall_area_table[:,1], marker = '.', label ='wild type')
    plt.errorbar(x_values , line_tension_front_area_table[:,0], yerr = line_tension_front_area_table[:,1], marker = 'd', markersize = 3, label ='wild type')
    plt.errorbar(x_values , line_tension_back_area_table[:,0], yerr = line_tension_back_area_table[:,1], marker = 's', markersize = 3, label ='wild type')
    plt.xlabel('edge length / $\mu m$')
    plt.ylabel('relative occurence')
    plt.title('line tension regulation', fontsize = 8)
#     plt.xlim(3,9)
#     plt.xlim(0,0.1)
#     plt.xlim(10,40)
    plt.xlim(0,7.5)
    plt.ylim(0.0,0.25)
#     plt.ylim(0.0,0.7)
    plt.locator_params(axis = 'x', nbins=4)
#     plt.locator_params(axis = 'y', nbins=6)
#     plt.ylim(1.0,3.4)

    #### perimeter sweep areas
    perimeter_overall_area_table = np.loadtxt(os.path.join(scenario_locations, 'AsymmetricPerimeterContractility/asymmetry0.2',
                                                                'MutantComparisons','WildType_overall_edge_length_distribution.csv'), delimiter = ',')
    perimeter_overall_area_table /= 20.0/0.65
    perimeter_front_area_table = np.loadtxt(os.path.join(scenario_locations, 'AsymmetricPerimeterContractility/asymmetry0.2',
                                                                'MutantComparisons','WildType_front_edge_length_distribution.csv'), delimiter = ',')
    perimeter_front_area_table /= 20.0/0.65
    perimeter_back_area_table = np.loadtxt(os.path.join(scenario_locations, 'AsymmetricPerimeterContractility/asymmetry0.2',
                                                                'MutantComparisons','WildType_back_edge_length_distribution.csv'), delimiter = ',')
    perimeter_back_area_table /= 20.0/0.65

    this_figure.add_subplot(133)
    overall_line = plt.errorbar(x_values , perimeter_overall_area_table[:,0], yerr = perimeter_overall_area_table[:,1], marker = '.', label ='wild type')
    front_line = plt.errorbar(x_values , perimeter_front_area_table[:,0], yerr = perimeter_front_area_table[:,1], marker = 'd', markersize = 3, label ='wild type')
    back_line = plt.errorbar(x_values , perimeter_back_area_table[:,0], yerr = perimeter_back_area_table[:,1], marker = 's', markersize = 3, label ='wild type')
    plt.xlabel('edge length / $\mu m$')
    plt.ylabel('relative occurence')
    plt.title('perimeter regulation', fontsize = 8)
    plt.xlim(0,7.5)
    plt.ylim(0.0,0.25)
    plt.locator_params(axis = 'x', nbins=4)
#     plt.locator_params(axis = 'y', nbins=6)
#     plt.ylim(1.0,3.4)

    this_figure.tight_layout()
    this_figure.legend( (overall_line, front_line, back_line), ('all', 'front', 'back'), loc = 'upper right', ncol = 3, fontsize = 8)
    this_figure.tight_layout(pad=0.001, h_pad = 0.001, w_pad = 0.001)
    plt.subplots_adjust(top = 0.75)
    # import pdb; pdb.set_trace()
    plt.savefig(os.path.join(scenario_summary_directory, 'paper_edge_length_difference_plots.pdf'))

def make_paper_elongation_difference_plots():

    figuresize = (5.5, 1.8)
    font = {'size'   : 8}
    plt.rc('font', **font)
    
    chaste_test_output_directory = os.environ['CHASTE_TEST_OUTPUT']
    scenario_summary_directory = chaste_test_output_directory + '/' + 'SummaryOfScenarios'
    scenario_locations = os.path.join(chaste_test_output_directory, 'ScenariosChangedDivisionRates')
    correction_factor = 11

    this_figure = plt.figure( figsize = figuresize )

    x_borders = np.linspace(0.0, 2.0, 21)
    x_values = x_borders[:-1] + np.diff(x_borders)/2 
    
#     x_values *= correction_factor
    
    #### area sweep areas 
    daughter_overall_area_table = np.loadtxt(os.path.join(scenario_locations, 'AsymmetricDaughterArea/asymmetry0.2',
                                                                'MutantComparisons','WildType_overall_elongation_distribution.csv'), delimiter = ',')
    daughter_overall_area_table /= 20.0/2.0
    daughter_front_area_table = np.loadtxt(os.path.join(scenario_locations, 'AsymmetricDaughterArea/asymmetry0.2',
                                                                'MutantComparisons','WildType_front_elongation_distribution.csv'), delimiter = ',')
    daughter_front_area_table /= 20.0/2.0
    daughter_back_area_table = np.loadtxt(os.path.join(scenario_locations, 'AsymmetricDaughterArea/asymmetry0.2',
                                                                'MutantComparisons','WildType_back_elongation_distribution.csv'), delimiter = ',')
    daughter_back_area_table /= 20.0/2.0

    this_figure.add_subplot(131)
    plt.errorbar(x_values , daughter_overall_area_table[:,0], yerr = daughter_overall_area_table[:,1], marker = '.', label ='wild type')
    plt.errorbar(x_values , daughter_front_area_table[:,0], yerr = daughter_front_area_table[:,1], marker = 'd', markersize = 3, label ='wild type')
    plt.errorbar(x_values , daughter_back_area_table[:,0], yerr = daughter_back_area_table[:,1], marker = 's', markersize = 3, label ='wild type')
    plt.xlabel('cell elongation')
    plt.ylabel('relative occurence')
    plt.title('area regulation', fontsize = 8)
    plt.locator_params(axis = 'x', nbins=4)
#     plt.locator_params(axis = 'y', nbins=6)
#     plt.xlim(0,7.5)
    plt.ylim(0.0,0.6)
    plt.xlim(0.5,2.0)
#     plt.xlim(10,40)
#     plt.xlim(3,9)
#     plt.xlim(0,0.1)

    #### tension sweep areas
    line_tension_overall_area_table = np.loadtxt(os.path.join(scenario_locations, 'AsymmetricLineTension/asymmetry0.2',
                                                                'MutantComparisons','WildType_overall_elongation_distribution.csv'), delimiter = ',')
    line_tension_overall_area_table /= 20.0/2.0
    line_tension_front_area_table = np.loadtxt(os.path.join(scenario_locations, 'AsymmetricLineTension/asymmetry0.2',
                                                                'MutantComparisons','WildType_front_elongation_distribution.csv'), delimiter = ',')
    line_tension_front_area_table /= 20.0/2.0
    line_tension_back_area_table = np.loadtxt(os.path.join(scenario_locations, 'AsymmetricLineTension/asymmetry0.2',
                                                                'MutantComparisons','WildType_back_elongation_distribution.csv'), delimiter = ',')
    line_tension_back_area_table /= 20.0/2.0

    this_figure.add_subplot(132)
    plt.errorbar(x_values , line_tension_overall_area_table[:,0], yerr = line_tension_overall_area_table[:,1], marker = '.', label ='wild type')
    plt.errorbar(x_values , line_tension_front_area_table[:,0], yerr = line_tension_front_area_table[:,1], marker = 'd', markersize = 3, label ='wild type')
    plt.errorbar(x_values , line_tension_back_area_table[:,0], yerr = line_tension_back_area_table[:,1], marker = 's', markersize = 3, label ='wild type')
    plt.xlabel('cell elongation')
    plt.ylabel('relative occurence')
    plt.title('line tension regulation', fontsize = 8)
#     plt.xlim(3,9)
    plt.ylim(0.0,0.6)
    plt.xlim(0.5,2.0)
#     plt.xlim(0,0.1)
#     plt.xlim(10,40)
#     plt.xlim(0,7.5)
#     plt.ylim(0.0,0.25)
#     plt.ylim(0.0,0.7)
    plt.locator_params(axis = 'x', nbins=4)
#     plt.locator_params(axis = 'y', nbins=6)
#     plt.ylim(1.0,3.4)

    #### perimeter sweep areas
    perimeter_overall_area_table = np.loadtxt(os.path.join(scenario_locations, 'AsymmetricPerimeterContractility/asymmetry0.2',
                                                                'MutantComparisons','WildType_overall_elongation_distribution.csv'), delimiter = ',')
    perimeter_overall_area_table /= 20.0/2.0
    perimeter_front_area_table = np.loadtxt(os.path.join(scenario_locations, 'AsymmetricPerimeterContractility/asymmetry0.2',
                                                                'MutantComparisons','WildType_front_elongation_distribution.csv'), delimiter = ',')
    perimeter_front_area_table /= 20.0/2.0
    perimeter_back_area_table = np.loadtxt(os.path.join(scenario_locations, 'AsymmetricPerimeterContractility/asymmetry0.2',
                                                                'MutantComparisons','WildType_back_elongation_distribution.csv'), delimiter = ',')
    perimeter_back_area_table /= 20.0/2.0

    this_figure.add_subplot(133)
    overall_line = plt.errorbar(x_values , perimeter_overall_area_table[:,0], yerr = perimeter_overall_area_table[:,1], marker = '.', label ='wild type')
    front_line = plt.errorbar(x_values , perimeter_front_area_table[:,0], yerr = perimeter_front_area_table[:,1], marker = 'd', markersize = 3, label ='wild type')
    back_line = plt.errorbar(x_values , perimeter_back_area_table[:,0], yerr = perimeter_back_area_table[:,1], marker = 's', markersize = 3, label ='wild type')
    plt.xlabel('cell elongation')
    plt.ylabel('relative occurence')
    plt.title('perimeter regulation', fontsize = 8)
    plt.xlim(0.5,2.0)
    plt.ylim(0.0,0.6)
#     plt.ylim(0.0,0.25)
    plt.locator_params(axis = 'x', nbins=4)
#     plt.locator_params(axis = 'y', nbins=6)
#     plt.ylim(1.0,3.4)

    this_figure.tight_layout()
    this_figure.legend( (overall_line, front_line, back_line), ('all', 'front', 'back'), loc = 'upper right', ncol = 3, fontsize = 8)
    this_figure.tight_layout(pad=0.001, h_pad = 0.001, w_pad = 0.001)
    plt.subplots_adjust(top = 0.75)
    # import pdb; pdb.set_trace()
    plt.savefig(os.path.join(scenario_summary_directory, 'paper_elongation_difference_plots.pdf'))

def make_scenario_area_difference_plots():

    figuresize = (5.5, 4.5)
    font = {'size'   : 8}
    plt.rc('font', **font)
    
    chaste_test_output_directory = os.environ['CHASTE_TEST_OUTPUT']
    scenario_summary_directory = chaste_test_output_directory + '/' + 'SummaryOfScenarios'
    scenario_locations = os.path.join(chaste_test_output_directory, 'ScenariosChangedDivisionRates')
    correction_factor = 0.121

    x_borders = np.linspace(0.0, 1.0, 21)
    x_values = x_borders[:-1] + np.diff(x_borders)/2 
    
    x_values *= correction_factor
    
    #### area sweep polygon numbers
    daughter_overall_area_table = np.loadtxt(os.path.join(scenario_locations, 'AsymmetricDaughterArea/asymmetry0.2',
                                                                'MutantComparisons','WildType_overall_area_distribution.csv'), delimiter = ',')
    daughter_overall_area_table /= 20.0
    daughter_front_area_table = np.loadtxt(os.path.join(scenario_locations, 'AsymmetricDaughterArea/asymmetry0.2',
                                                                'MutantComparisons','WildType_front_area_distribution.csv'), delimiter = ',')
    daughter_front_area_table /= 20.0
    daughter_back_area_table = np.loadtxt(os.path.join(scenario_locations, 'AsymmetricDaughterArea/asymmetry0.2',
                                                                'MutantComparisons','WildType_back_area_distribution.csv'), delimiter = ',')
    daughter_back_area_table /= 20.0

    this_figure = plt.figure( figsize = figuresize )
    this_figure.add_subplot(331)
    plt.errorbar(x_values , daughter_overall_area_table[:,0], yerr = daughter_overall_area_table[:,1], label ='wild type')
    plt.errorbar(x_values , daughter_front_area_table[:,0], yerr = daughter_front_area_table[:,1], label ='wild type')
    plt.errorbar(x_values , daughter_back_area_table[:,0], yerr = daughter_back_area_table[:,1], label ='wild type')
    plt.xlabel('cell area in $10^3 \mu m^2$')
    plt.ylabel('relative occurence')
    plt.title('areas', fontsize = 8)
    plt.locator_params(axis = 'x', nbins=4)
#     plt.locator_params(axis = 'y', nbins=6)
    plt.ylim(0.0,0.5)
#     plt.xlim(3,9)
    plt.xlim(0,0.1)

    #### tension sweep polygon numbers
    line_tension_overall_area_table = np.loadtxt(os.path.join(scenario_locations, 'AsymmetricLineTension/asymmetry0.2',
                                                                'MutantComparisons','WildType_overall_area_distribution.csv'), delimiter = ',')
    line_tension_overall_area_table /= 20.0
    line_tension_front_area_table = np.loadtxt(os.path.join(scenario_locations, 'AsymmetricLineTension/asymmetry0.2',
                                                                'MutantComparisons','WildType_front_area_distribution.csv'), delimiter = ',')
    line_tension_front_area_table /= 20.0
    line_tension_back_area_table = np.loadtxt(os.path.join(scenario_locations, 'AsymmetricLineTension/asymmetry0.2',
                                                                'MutantComparisons','WildType_back_area_distribution.csv'), delimiter = ',')
    line_tension_back_area_table /= 20.0

    this_figure.add_subplot(332)
    plt.errorbar(x_values , line_tension_overall_area_table[:,0], yerr = line_tension_overall_area_table[:,1], label ='wild type')
    plt.errorbar(x_values , line_tension_front_area_table[:,0], yerr = line_tension_front_area_table[:,1], label ='wild type')
    plt.errorbar(x_values , line_tension_back_area_table[:,0], yerr = line_tension_back_area_table[:,1], label ='wild type')
    plt.xlabel('cell area in $10^3 \mu m^2$')
    plt.ylabel('relative occurence')
    plt.title('line tension', fontsize = 8)
#     plt.xlim(3,9)
    plt.xlim(0,0.1)
    plt.ylim(0.0,0.5)
    plt.locator_params(axis = 'x', nbins=4)
#     plt.locator_params(axis = 'y', nbins=6)
#     plt.ylim(1.0,3.4)

    #### perimeter sweep polygon numbers
    perimeter_overall_area_table = np.loadtxt(os.path.join(scenario_locations, 'AsymmetricPerimeterContractility/asymmetry0.2',
                                                                'MutantComparisons','WildType_overall_area_distribution.csv'), delimiter = ',')
    perimeter_overall_area_table /= 20.0
    perimeter_front_area_table = np.loadtxt(os.path.join(scenario_locations, 'AsymmetricPerimeterContractility/asymmetry0.2',
                                                                'MutantComparisons','WildType_front_area_distribution.csv'), delimiter = ',')
    perimeter_front_area_table /= 20.0
    perimeter_back_area_table = np.loadtxt(os.path.join(scenario_locations, 'AsymmetricPerimeterContractility/asymmetry0.2',
                                                                'MutantComparisons','WildType_back_area_distribution.csv'), delimiter = ',')
    perimeter_back_area_table /= 20.0

    this_figure.add_subplot(333)
    overall_line = plt.errorbar(x_values , perimeter_overall_area_table[:,0], yerr = perimeter_overall_area_table[:,1], label ='wild type')
    front_line = plt.errorbar(x_values , perimeter_front_area_table[:,0], yerr = perimeter_front_area_table[:,1], label ='wild type')
    back_line = plt.errorbar(x_values , perimeter_back_area_table[:,0], yerr = perimeter_back_area_table[:,1], label ='wild type')
    plt.xlabel('cell area in $10^3 \mu m^2$')
    plt.ylabel('relative occurence')
    plt.title('perimeters', fontsize = 8)
    plt.xlim(0,0.1)
    plt.ylim(0.0,0.5)
    plt.locator_params(axis = 'x', nbins=4)
#     plt.locator_params(axis = 'y', nbins=6)
#     plt.ylim(1.0,3.4)

    #### area sweep polygon numbers
    daughter_cycE_overall_area_table = np.loadtxt(os.path.join(scenario_locations, 'AsymmetricDaughterArea/asymmetry0.2',
                                                                'MutantComparisons','MoreDivisions_overall_area_distribution.csv'), delimiter = ',')
    daughter_cycE_overall_area_table /= 20.0
    daughter_cycE_front_area_table = np.loadtxt(os.path.join(scenario_locations, 'AsymmetricDaughterArea/asymmetry0.2',
                                                                'MutantComparisons','MoreDivisions_front_area_distribution.csv'), delimiter = ',')
    daughter_cycE_front_area_table /= 20.0
    daughter_cycE_back_area_table = np.loadtxt(os.path.join(scenario_locations, 'AsymmetricDaughterArea/asymmetry0.2',
                                                                'MutantComparisons','MoreDivisions_back_area_distribution.csv'), delimiter = ',')
    daughter_cycE_back_area_table /= 20.0

    this_figure.add_subplot(334)
    plt.errorbar(x_values , daughter_cycE_overall_area_table[:,0], yerr = daughter_cycE_overall_area_table[:,1], label ='wild type')
    plt.errorbar(x_values , daughter_cycE_front_area_table[:,0], yerr = daughter_cycE_front_area_table[:,1], label ='wild type')
    plt.errorbar(x_values , daughter_cycE_back_area_table[:,0], yerr = daughter_cycE_back_area_table[:,1], label ='wild type')
    plt.xlabel('cell area in $10^3 \mu m^2$')
    plt.ylabel('relative occurence')
    plt.title('areas', fontsize = 8)
    plt.locator_params(axis = 'x', nbins=4)
#     plt.locator_params(axis = 'y', nbins=6)
    plt.ylim(0.0,0.5)
#     plt.xlim(3,9)
    plt.xlim(0,0.1)

    #### tension sweep polygon numbers
    line_tension_cycE_overall_area_table = np.loadtxt(os.path.join(scenario_locations, 'AsymmetricLineTension/asymmetry0.2',
                                                                'MutantComparisons','MoreDivisions_overall_area_distribution.csv'), delimiter = ',')
    line_tension_cycE_overall_area_table /= 20.0
    line_tension_cycE_front_area_table = np.loadtxt(os.path.join(scenario_locations, 'AsymmetricLineTension/asymmetry0.2',
                                                                'MutantComparisons','MoreDivisions_front_area_distribution.csv'), delimiter = ',')
    line_tension_cycE_front_area_table /= 20.0
    line_tension_cycE_back_area_table = np.loadtxt(os.path.join(scenario_locations, 'AsymmetricLineTension/asymmetry0.2',
                                                                'MutantComparisons','MoreDivisions_back_area_distribution.csv'), delimiter = ',')
    line_tension_cycE_back_area_table /= 20.0

    this_figure.add_subplot(335)
    plt.errorbar(x_values , line_tension_cycE_overall_area_table[:,0], yerr = line_tension_cycE_overall_area_table[:,1], label ='wild type')
    plt.errorbar(x_values , line_tension_cycE_front_area_table[:,0], yerr = line_tension_cycE_front_area_table[:,1], label ='wild type')
    plt.errorbar(x_values , line_tension_cycE_back_area_table[:,0], yerr = line_tension_cycE_back_area_table[:,1], label ='wild type')
    plt.xlabel('cell area in $10^3 \mu m^2$')
    plt.ylabel('relative occurence')
    plt.title('line tension', fontsize = 8)
#     plt.xlim(3,9)
    plt.xlim(0,0.1)
    plt.ylim(0.0,0.5)
    plt.locator_params(axis = 'x', nbins=4)
#     plt.locator_params(axis = 'y', nbins=6)
#     plt.ylim(1.0,3.4)

    #### perimeter sweep polygon numbers
    perimeter_cycE_overall_area_table = np.loadtxt(os.path.join(scenario_locations, 'AsymmetricPerimeterContractility/asymmetry0.2',
                                                                'MutantComparisons','MoreDivisions_overall_area_distribution.csv'), delimiter = ',')
    perimeter_cycE_overall_area_table /= 20.0
    perimeter_cycE_front_area_table = np.loadtxt(os.path.join(scenario_locations, 'AsymmetricPerimeterContractility/asymmetry0.2',
                                                                'MutantComparisons','MoreDivisions_front_area_distribution.csv'), delimiter = ',')
    perimeter_cycE_front_area_table /= 20.0
    perimeter_cycE_back_area_table = np.loadtxt(os.path.join(scenario_locations, 'AsymmetricPerimeterContractility/asymmetry0.2',
                                                                'MutantComparisons','MoreDivisions_back_area_distribution.csv'), delimiter = ',')
    perimeter_cycE_back_area_table /= 20.0

    this_figure.add_subplot(336)
    overall_line = plt.errorbar(x_values , perimeter_cycE_overall_area_table[:,0], yerr = perimeter_cycE_overall_area_table[:,1], label ='wild type')
    front_line = plt.errorbar(x_values , perimeter_cycE_front_area_table[:,0], yerr = perimeter_cycE_front_area_table[:,1], label ='wild type')
    back_line = plt.errorbar(x_values , perimeter_cycE_back_area_table[:,0], yerr = perimeter_cycE_back_area_table[:,1], label ='wild type')
    plt.xlabel('cell area in $10^3 \mu m^2$')
    plt.ylabel('relative occurence')
    plt.title('perimeters', fontsize = 8)
    plt.xlim(0,0.1)
    plt.ylim(0.0,0.5)
    plt.locator_params(axis = 'x', nbins=4)
#     plt.locator_params(axis = 'y', nbins=6)
#     plt.ylim(1.0,3.4)

    #### area sweep polygon numbers
    daughter_dap_overall_area_table = np.loadtxt(os.path.join(scenario_locations, 'AsymmetricDaughterArea/asymmetry0.2',
                                                                'MutantComparisons','FewerDivisions_overall_area_distribution.csv'), delimiter = ',')
    daughter_dap_overall_area_table /= 20.0
    daughter_dap_front_area_table = np.loadtxt(os.path.join(scenario_locations, 'AsymmetricDaughterArea/asymmetry0.2',
                                                                'MutantComparisons','FewerDivisions_front_area_distribution.csv'), delimiter = ',')
    daughter_dap_front_area_table /= 20.0
    daughter_dap_back_area_table = np.loadtxt(os.path.join(scenario_locations, 'AsymmetricDaughterArea/asymmetry0.2',
                                                                'MutantComparisons','FewerDivisions_back_area_distribution.csv'), delimiter = ',')
    daughter_dap_back_area_table /= 20.0

    this_figure.add_subplot(337)
    plt.errorbar(x_values , daughter_dap_overall_area_table[:,0], yerr = daughter_dap_overall_area_table[:,1], label ='wild type')
    plt.errorbar(x_values , daughter_dap_front_area_table[:,0], yerr = daughter_dap_front_area_table[:,1], label ='wild type')
    plt.errorbar(x_values , daughter_dap_back_area_table[:,0], yerr = daughter_dap_back_area_table[:,1], label ='wild type')
    plt.xlabel('cell area in $10^3 \mu m^2$')
    plt.ylabel('relative occurence')
    plt.title('areas', fontsize = 8)
    plt.locator_params(axis = 'x', nbins=4)
#     plt.locator_params(axis = 'y', nbins=6)
    plt.ylim(0.0,0.5)
#     plt.xlim(3,9)
    plt.xlim(0,0.1)

    #### tension sweep polygon numbers
    line_tension_dap_overall_area_table = np.loadtxt(os.path.join(scenario_locations, 'AsymmetricLineTension/asymmetry0.2',
                                                                'MutantComparisons','FewerDivisions_overall_area_distribution.csv'), delimiter = ',')
    line_tension_dap_overall_area_table /= 20.0
    line_tension_dap_front_area_table = np.loadtxt(os.path.join(scenario_locations, 'AsymmetricLineTension/asymmetry0.2',
                                                                'MutantComparisons','FewerDivisions_front_area_distribution.csv'), delimiter = ',')
    line_tension_dap_front_area_table /= 20.0
    line_tension_dap_back_area_table = np.loadtxt(os.path.join(scenario_locations, 'AsymmetricLineTension/asymmetry0.2',
                                                                'MutantComparisons','FewerDivisions_back_area_distribution.csv'), delimiter = ',')
    line_tension_dap_back_area_table /= 20.0

    this_figure.add_subplot(338)
    plt.errorbar(x_values , line_tension_dap_overall_area_table[:,0], yerr = line_tension_dap_overall_area_table[:,1], label ='wild type')
    plt.errorbar(x_values , line_tension_dap_front_area_table[:,0], yerr = line_tension_dap_front_area_table[:,1], label ='wild type')
    plt.errorbar(x_values , line_tension_dap_back_area_table[:,0], yerr = line_tension_dap_back_area_table[:,1], label ='wild type')
    plt.xlabel('cell area in $10^3 \mu m^2$')
    plt.ylabel('relative occurence')
    plt.title('line tension', fontsize = 8)
#     plt.xlim(3,9)
    plt.xlim(0,0.1)
    plt.ylim(0.0,0.5)
    plt.locator_params(axis = 'x', nbins=4)
#     plt.locator_params(axis = 'y', nbins=6)
#     plt.ylim(1.0,3.4)

    #### perimeter sweep polygon numbers
    perimeter_dap_overall_area_table = np.loadtxt(os.path.join(scenario_locations, 'AsymmetricPerimeterContractility/asymmetry0.2',
                                                                'MutantComparisons','FewerDivisions_overall_area_distribution.csv'), delimiter = ',')
    perimeter_dap_overall_area_table /= 20.0
    perimeter_dap_front_area_table = np.loadtxt(os.path.join(scenario_locations, 'AsymmetricPerimeterContractility/asymmetry0.2',
                                                                'MutantComparisons','FewerDivisions_front_area_distribution.csv'), delimiter = ',')
    perimeter_dap_front_area_table /= 20.0
    perimeter_dap_back_area_table = np.loadtxt(os.path.join(scenario_locations, 'AsymmetricPerimeterContractility/asymmetry0.2',
                                                                'MutantComparisons','FewerDivisions_back_area_distribution.csv'), delimiter = ',')
    perimeter_dap_back_area_table /= 20.0

    this_figure.add_subplot(339)
    overall_line = plt.errorbar(x_values , perimeter_dap_overall_area_table[:,0], yerr = perimeter_dap_overall_area_table[:,1], label ='wild type')
    front_line = plt.errorbar(x_values , perimeter_dap_front_area_table[:,0], yerr = perimeter_dap_front_area_table[:,1], label ='wild type')
    back_line = plt.errorbar(x_values , perimeter_dap_back_area_table[:,0], yerr = perimeter_dap_back_area_table[:,1], label ='wild type')
    plt.xlabel('cell area in $10^3 \mu m^2$')
    plt.ylabel('relative occurence')
    plt.title('perimeters', fontsize = 8)
    plt.xlim(0,0.1)
    plt.ylim(0.0,0.5)
    plt.locator_params(axis = 'x', nbins=4)
#     plt.locator_params(axis = 'y', nbins=6)
#     plt.ylim(1.0,3.4)

    this_figure.tight_layout()
    this_figure.legend( (overall_line, front_line, back_line), ('all', 'front', 'back'), loc = 'upper right', ncol = 3, fontsize = 8)
    this_figure.tight_layout(pad=0.001, h_pad = 0.001, w_pad = 0.001)
    plt.subplots_adjust(top = 0.9)
    # import pdb; pdb.set_trace()
    plt.savefig(os.path.join(scenario_summary_directory, 'scenario_area_difference_plots.pdf'))

def make_front_back_death_sweep_plot():

    figuresize = (5.5, 1.9)
    font = {'size'   : 8}
    plt.rc('font', **font)
    
    chaste_test_output_directory = os.environ['CHASTE_TEST_OUTPUT']
    scenario_summary_directory = chaste_test_output_directory + '/' + 'SummaryOfScenarios'
    scenario_locations = os.path.join(chaste_test_output_directory, 'ScenariosChangedDivisionRates')
    correction_factor = 0.121
    
    
    this_figure = plt.figure( figsize = figuresize )
    #### area sweep death ratios
    area_death_table = np.loadtxt(os.path.join(scenario_locations, 'AsymmetricDaughterArea',
                                                                'results_summary','front_back_death_table.csv'), delimiter = ',')

    area_death_table = area_death_table[area_death_table[:,0].argsort()]
    
    this_figure.add_subplot(131)
    plt.errorbar(area_death_table[:,0], area_death_table[:,1], color = 'b', linestyle = '-', label ='wild type')
    plt.errorbar(area_death_table[:,0], area_death_table[:,2], color = 'b', linestyle = '--', label ='wild type')
    plt.errorbar(area_death_table[:,0], area_death_table[:,3], color = 'g', linestyle = '-', label ='more divisions')
    plt.errorbar(area_death_table[:,0], area_death_table[:,4], color = 'g', linestyle = '--', label ='more divisions')
    plt.errorbar(area_death_table[:,0], area_death_table[:,5], color = 'r', linestyle = '-', label ='fewer divisions')
    plt.errorbar(area_death_table[:,0], area_death_table[:,6], color = 'r', linestyle = '--', label ='fewer divisions')
    plt.xlabel('area asymmetry')
    plt.ylabel('accumalated deaths')
    plt.xlim(0,1.0)
#     plt.ylim(0,200)
    plt.locator_params(axis = 'x', nbins=4)   
    
    #### line tension sweep death ratios
    line_tension_death_table = np.loadtxt(os.path.join(scenario_locations, 'AsymmetricLineTension',
                                                                'results_summary','front_back_death_table.csv'), delimiter = ',')
    line_tension_death_table = line_tension_death_table[line_tension_death_table[:,0].argsort()]

    this_figure.add_subplot(132)
    plt.errorbar(line_tension_death_table[:,0], line_tension_death_table[:,1], color = 'b', linestyle = '-', label ='wild type')
    plt.errorbar(line_tension_death_table[:,0], line_tension_death_table[:,2], color = 'b', linestyle = '--', label ='wild type')
    plt.errorbar(line_tension_death_table[:,0], line_tension_death_table[:,3], color = 'g', linestyle = '-', label ='more divisions')
    plt.errorbar(line_tension_death_table[:,0], line_tension_death_table[:,4], color = 'g', linestyle = '--', label ='more divisions')
    plt.errorbar(line_tension_death_table[:,0], line_tension_death_table[:,5], color = 'r', linestyle = '-', label ='fewer divisions')
    plt.errorbar(line_tension_death_table[:,0], line_tension_death_table[:,6], color = 'r', linestyle = '--', label ='fewer divisions')
    plt.xlabel('line tension asymmetry')
    plt.ylabel('accumalated deaths')
#     plt.ylim(0,3)
    plt.xlim(0,1.0)
#     plt.ylim(0,200)
    plt.locator_params(axis = 'x', nbins=4)   

    #### perimeter sweep death ratios
    perimeter_death_table = np.loadtxt(os.path.join(scenario_locations, 'AsymmetricPerimeterContractility',
                                                                'results_summary','front_back_death_table.csv'), delimiter = ',')
    perimeter_death_table = perimeter_death_table[perimeter_death_table[:,0].argsort()]

    this_figure.add_subplot(133)
    wt_front = plt.errorbar(perimeter_death_table[:,0], perimeter_death_table[:,1], color = 'b', linestyle = '-', label ='wild type')
    wt_back = plt.errorbar(perimeter_death_table[:,0], perimeter_death_table[:,2], color = 'b', linestyle = '--', label ='wild type')
    cycE_front = plt.errorbar(perimeter_death_table[:,0], perimeter_death_table[:,3], color = 'g', linestyle = '-', label ='more divisions')
    cycE_back = plt.errorbar(perimeter_death_table[:,0], perimeter_death_table[:,4], color = 'g', linestyle = '--', label ='more divisions')
    dap_front = plt.errorbar(perimeter_death_table[:,0], perimeter_death_table[:,5], color = 'r', linestyle = '-', label ='fewer divisions')
    dap_back = plt.errorbar(perimeter_death_table[:,0], perimeter_death_table[:,6], color = 'r', linestyle = '--', label ='fewer divisions')
    plt.xlabel('perimeter asymmetry')
    plt.ylabel('accumalated deaths')
#     plt.xlim(0,1.0)
#     plt.ylim(0,200)
    plt.locator_params(axis = 'x', nbins=4)    

    this_figure.tight_layout()
    this_figure.legend((wt_front, wt_back, cycE_front, cycE_back, dap_front, dap_back), 
                       ('wt front', 'wt back', 'cycE front', 'cycE back', 'dap front', 'dap back'), loc = 'upper right', ncol = 3, fontsize = 8)
    this_figure.tight_layout(pad=0.001, h_pad = 0.001, w_pad = 0.001)
    plt.subplots_adjust(top = 0.7)
    # import pdb; pdb.set_trace()
    plt.savefig(os.path.join(scenario_summary_directory, 'step_function_front_back_sweeps.pdf'))
  
def make_cell_numbers_plot():
    
    chaste_test_output_directory = os.environ['CHASTE_TEST_OUTPUT']
    scenario_summary_directory = chaste_test_output_directory + '/' + 'SummaryOfScenarios'

    table_of_all_scenarios = read_big_table_from_file()
    
    figuresize = (5.5,2.75)
    font = {'size'   : 10}
    plt.rc('font', **font)
    
    exp_bar_heights = np.zeros(3)
    exp_bar_heights[0] = table_of_all_scenarios['ExperimentalData']['WildType'][3]
    exp_bar_heights[1] = table_of_all_scenarios['ExperimentalData']['FewerDivisions'][4]
    exp_bar_heights[2] = table_of_all_scenarios['ExperimentalData']['MoreDivisions'][4]
    
    sim_bar_heights = np.zeros(3)
    sim_bar_heights[0] = table_of_all_scenarios['MechanicsOnly']['WildType'][3]
    sim_bar_heights[1] = table_of_all_scenarios['MechanicsOnly']['FewerDivisions'][4]
    sim_bar_heights[2] = table_of_all_scenarios['MechanicsOnly']['MoreDivisions'][4]
 
    exp_bar_errors = np.zeros(3)
    exp_bar_errors[0] = table_of_all_scenarios['ExperimentalData']['WildType'][4]
    exp_bar_errors[1] = table_of_all_scenarios['ExperimentalData']['FewerDivisions'][5]
    exp_bar_errors[2] = table_of_all_scenarios['ExperimentalData']['MoreDivisions'][5]

    sim_bar_errors = np.zeros(3)
    sim_bar_errors[0] = table_of_all_scenarios['MechanicsOnly']['WildType'][4]
    sim_bar_errors[1] = table_of_all_scenarios['MechanicsOnly']['FewerDivisions'][5]
    sim_bar_errors[2] = table_of_all_scenarios['MechanicsOnly']['MoreDivisions'][5]
    
    exp_bar_positions = np.array([1,4,7])
    sim_bar_positions = np.array([2,5,8])

    plt.figure(figsize = figuresize)
    plt.bar( exp_bar_positions, exp_bar_heights, yerr = exp_bar_errors, color = 'b', ecolor = 'k', label = 'Parker (2006)' )
    plt.bar( sim_bar_positions, sim_bar_heights, yerr = sim_bar_errors, color = 'r', ecolor = 'k', label = 'Simulation')
    plt.tick_params(axis = 'x', bottom = 'off')
    this_ax = plt.gca()
    this_ax.set_xticks(exp_bar_positions + 0.9)
    this_ax.set_xticklabels(['wt', 'dap', 'cycE'])
    box = plt.gca().get_position()
    plt.gca().set_position([box.x0, box.y0, box.width * 0.7, box.height])
    plt.legend(loc = 'upper left', bbox_to_anchor = (1.0,1.0))

    plt.xlim(0,10)
    plt.ylabel('P compartment cell number')
    plt.savefig(os.path.join(scenario_summary_directory, 'cell_numbers_bar_plot.pdf'))

def make_more_divisions_numbers_plot():

    chaste_test_output_directory = os.environ['CHASTE_TEST_OUTPUT']
    scenario_summary_directory = chaste_test_output_directory + '/' + 'SummaryOfScenarios'

    table_of_all_scenarios = read_big_table_from_file()
    
    figuresize = (4,2.75)
    font = {'size'   : 10}
    plt.rc('font', **font)
    
    exp_bar_heights = np.zeros(3)
    exp_bar_heights[0] = table_of_all_scenarios['ExperimentalData']['WildType'][3]
    exp_bar_heights[1] = table_of_all_scenarios['ExperimentalData']['MoreDivisions'][4]
    exp_bar_heights[2] = 73.5
    
    exp_bar_errors = np.zeros(3)
    exp_bar_errors[0] = table_of_all_scenarios['ExperimentalData']['WildType'][4]
    exp_bar_errors[1] = table_of_all_scenarios['ExperimentalData']['MoreDivisions'][5]
    exp_bar_errors[2] = 8.9

    exp_bar_positions = np.array([1,4,7])

    plt.figure(figsize = figuresize)
    plt.bar( exp_bar_positions, exp_bar_heights, yerr = exp_bar_errors, color = 'b', ecolor = 'k', label = 'Parker (2006)' )
    this_ax = plt.gca()
    this_ax.set_xticks(exp_bar_positions + 0.4)
    this_ax.set_xticklabels(['wt', 'cycE', 'cycE+p35'])
    plt.tick_params(axis = 'x', bottom = 'off')

    plt.xlim(0,8.8)
    plt.ylabel('P compartment cell number')
    plt.savefig(os.path.join(scenario_summary_directory, 'more_divisions_numbers_bar_plot.pdf'))

def make_more_divisions_area_plot():

    chaste_test_output_directory = os.environ['CHASTE_TEST_OUTPUT']
    scenario_summary_directory = chaste_test_output_directory + '/' + 'SummaryOfScenarios'

    table_of_all_scenarios = read_big_table_from_file()
    
    figuresize = (4,2.75)
    font = {'size'   : 10}
    plt.rc('font', **font)
    
    exp_bar_heights = np.zeros(3)
    exp_bar_heights[0] = table_of_all_scenarios['ExperimentalData']['WildType'][0]
    exp_bar_heights[1] = table_of_all_scenarios['ExperimentalData']['MoreDivisions'][0]
    exp_bar_heights[2] = 2.405
    
    exp_bar_errors = np.zeros(3)
    exp_bar_errors[0] = table_of_all_scenarios['ExperimentalData']['WildType'][1]
    exp_bar_errors[1] = table_of_all_scenarios['ExperimentalData']['MoreDivisions'][1]
    exp_bar_errors[2] = 0.225

    exp_bar_positions = np.array([1,4,7])

    plt.figure(figsize = figuresize)
    plt.bar( exp_bar_positions, exp_bar_heights, yerr = exp_bar_errors, color = 'b', ecolor = 'k', label = 'Parker (2006)' )
    this_ax = plt.gca()
    this_ax.set_xticks(exp_bar_positions + 0.4)
    this_ax.set_xticklabels(['wt', 'cycE', 'cycE+p35'])
    plt.tick_params(axis = 'x', bottom = 'off')

    plt.xlim(0,8.8)
    plt.ylabel('P Compartment size in $10^3 \mu m^2$')
    plt.savefig(os.path.join(scenario_summary_directory, 'more_divisions_areas_bar_plot.pdf'))
    
def make_line_tension_area_change_plot():

    chaste_test_output_directory = os.environ['CHASTE_TEST_OUTPUT']
    scenario_summary_directory = chaste_test_output_directory + '/' + 'SummaryOfScenarios'

    table_of_all_scenarios = read_big_table_from_file()
    
    figuresize = (5.5,2.75)
    font = {'size'   : 10}
    plt.rc('font', **font)
    
    exp_bar_heights = np.zeros(2)
    exp_bar_heights[0] = table_of_all_scenarios['ExperimentalData']['WildType'][0]
    exp_bar_heights[1] = table_of_all_scenarios['ExperimentalData']['MoreDivisions'][0]
    
    exp_bar_errors = np.zeros(2)
    exp_bar_errors[0] = table_of_all_scenarios['ExperimentalData']['WildType'][1]
    exp_bar_errors[1] = table_of_all_scenarios['ExperimentalData']['MoreDivisions'][1]

    sim_bar_heights = np.zeros(2)
    sim_bar_heights[0] = table_of_all_scenarios['MechanicsOnly']['MoreDivisions'][0]
    sim_bar_heights[1] = table_of_all_scenarios['ReducedLineTensionMechanicsOnly']['MoreDivisions'][0]

    sim_bar_errors = np.zeros(2)
    sim_bar_errors[0] = table_of_all_scenarios['MechanicsOnly']['MoreDivisions'][1]
    sim_bar_errors[1] = table_of_all_scenarios['ReducedLineTensionMechanicsOnly']['MoreDivisions'][1]
 
    wt_size_experiment = exp_bar_heights[0]
    wt_size_in_silico = table_of_all_scenarios['MechanicsOnly']['WildType'][0]
    correction_factor = wt_size_experiment/wt_size_in_silico
    
    sim_bar_heights *= correction_factor
    sim_bar_errors *= correction_factor
 
    exp_bar_positions = np.array([1,3])
    sim_bar_positions = np.array([5,7])

    plt.figure(figsize = figuresize)
    plt.bar( exp_bar_positions, exp_bar_heights, yerr = exp_bar_errors, color = 'b', ecolor = 'k', label = 'Parker (2006)' )
    plt.bar( sim_bar_positions, sim_bar_heights, yerr = sim_bar_errors, color = 'r', ecolor = 'k', label = 'Simulation')
    this_ax = plt.gca()
    this_ax.set_xticks(np.array([1,3,5,7]) + 0.4)
    this_ax.set_xticklabels(['wt', 'cycE', 'cycE', 'cycE, $\lambda_b=0$'])
    plt.tick_params(axis = 'x', bottom = 'off')
    box = plt.gca().get_position()
    plt.gca().set_position([box.x0, box.y0, box.width * 0.7, box.height])
    plt.legend(loc = 'upper left', bbox_to_anchor = (1.0,1.0))

    plt.xlim(0,8.8)
    plt.ylabel('P Compartment size in $10^3 \mu m^2$')
    plt.savefig(os.path.join(scenario_summary_directory, 'line_tension_area_change_plot.pdf'))

def make_line_tension_numbers_change_plot():

    chaste_test_output_directory = os.environ['CHASTE_TEST_OUTPUT']
    scenario_summary_directory = chaste_test_output_directory + '/' + 'SummaryOfScenarios'

    table_of_all_scenarios = read_big_table_from_file()
    
    figuresize = (5.5,2.75)
    font = {'size'   : 10}
    plt.rc('font', **font)
    
    exp_bar_heights = np.zeros(2)
    exp_bar_heights[0] = table_of_all_scenarios['ExperimentalData']['WildType'][3]
    exp_bar_heights[1] = table_of_all_scenarios['ExperimentalData']['MoreDivisions'][4]
    
    exp_bar_errors = np.zeros(2)
    exp_bar_errors[0] = table_of_all_scenarios['ExperimentalData']['WildType'][4]
    exp_bar_errors[1] = table_of_all_scenarios['ExperimentalData']['MoreDivisions'][5]

    sim_bar_heights = np.zeros(2)
    sim_bar_heights[0] = table_of_all_scenarios['MechanicsOnly']['MoreDivisions'][4]
    sim_bar_heights[1] = table_of_all_scenarios['ReducedLineTensionMechanicsOnly']['MoreDivisions'][4]

    sim_bar_errors = np.zeros(2)
    sim_bar_errors[0] = table_of_all_scenarios['MechanicsOnly']['MoreDivisions'][5]
    sim_bar_errors[1] = table_of_all_scenarios['ReducedLineTensionMechanicsOnly']['MoreDivisions'][5]
 
    exp_bar_positions = np.array([1,3])
    sim_bar_positions = np.array([5,7])

    plt.figure(figsize = figuresize)
    plt.bar( exp_bar_positions, exp_bar_heights, yerr = exp_bar_errors, color = 'b', ecolor = 'k', label = 'Parker (2006)' )
    plt.bar( sim_bar_positions, sim_bar_heights, yerr = sim_bar_errors, color = 'r', ecolor = 'k', label = 'Simulation')
    this_ax = plt.gca()
    this_ax.set_xticks(np.array([1,3,5,7]) + 0.4)
    this_ax.set_xticklabels(['wt', 'cycE', 'cycE', 'cycE, $\lambda_b=0$'])
    plt.tick_params(axis = 'x', bottom = 'off')
    box = plt.gca().get_position()
    plt.gca().set_position([box.x0, box.y0, box.width * 0.7, box.height])
    plt.legend(loc = 'upper left', bbox_to_anchor = (1.0,1.0))

    plt.xlim(0,8.8)
    plt.ylabel('P Compartment cell numbers')
    plt.savefig(os.path.join(scenario_summary_directory, 'line_tension_numbers_change_plot.pdf'))
    
def make_new_target_area_sweep_plot():

    chaste_test_output_directory = os.environ['CHASTE_TEST_OUTPUT']
    scenario_summary_directory = chaste_test_output_directory + '/' + 'SummaryOfScenarios'
    scenario_locations = os.path.join(chaste_test_output_directory, 'ScenariosChangedDivisionRates')

    summary_table = np.loadtxt(os.path.join(scenario_locations, 'VaryDaughterTargetAreaInPOnly',
                                                                'results_summary','abs_area_summary_table.csv'), delimiter = ',')

    table_of_all_scenarios = read_big_table_from_file()
    wt_size_experiment = table_of_all_scenarios['ExperimentalData']['WildType'][0]
    wt_size_in_silico = table_of_all_scenarios['MechanicsOnly']['WildType'][0]
    correction_factor = wt_size_experiment/wt_size_in_silico
    
    summary_table[:,1:] *= correction_factor

    figuresize = (3.4,2.75)
    font = {'size'   : 10}
    plt.rc('font', **font)
    
    summary_matrix = summary_table[summary_table[:,0].argsort()]

    summary_figure = plt.figure( figsize = figuresize )
    plt.errorbar(summary_matrix[:,0], summary_matrix[:,1], yerr = summary_matrix[:,2], color = 'g', label ='wt')
    plt.errorbar(summary_matrix[:,0], summary_matrix[:,3], yerr = summary_matrix[:,4], color = 'm', label ='cycE')
    plt.errorbar(summary_matrix[:,0], summary_matrix[:,5], yerr = summary_matrix[:,6], color = 'c', label ='dap')
    plt.xlabel('$A_{0, daughter}/A_{0, mother}$')
    plt.ylabel('P Compartment size in $10^3 \mu m^2$')
#     plt.axhline(23.68, linestyle='--', color = 'b')
#     plt.axhline(24.62, linestyle='--', color = 'r')
#     plt.axhline(22.73, linestyle='--', color = 'g')
#     plt.axhline(-0.04, linestyle='--', color = 'b')
#     plt.ylim(18, 36)
#     plt.axvline(0.5, color = 'k')
    # get handles
    handles, labels = plt.gca().get_legend_handles_labels()
    # remove the errorbars
    handles = [h[0] for h in handles]
    # use them in the legend
#     plt.setp(plt.gca().get_legend().get_texts(), fontsize = '10')
    plt.legend(handles, labels, loc = 'upper left')
    plt.tight_layout()
#     box = plt.gca().get_position()
#     plt.gca().set_position([box.x0, box.y0, box.width * 0.7, box.height])
#     plt.legend(handles, labels, loc = 'upper left', bbox_to_anchor = (1.0,1.0))

   # import pdb; pdb.set_trace()
    plt.savefig(os.path.join(scenario_summary_directory, 'target_area_sweep_area_figure.pdf'))

def make_new_target_area_numbers_sweep_plot():

    chaste_test_output_directory = os.environ['CHASTE_TEST_OUTPUT']
    scenario_summary_directory = chaste_test_output_directory + '/' + 'SummaryOfScenarios'
    scenario_locations = os.path.join(chaste_test_output_directory, 'ScenariosChangedDivisionRates')

    summary_table = np.loadtxt(os.path.join(scenario_locations, 'VaryDaughterTargetAreaInPOnly',
                                                                'results_summary','cell_numbers_summary_table.csv'), delimiter = ',')

    figuresize = (3.4,2.75)
    font = {'size'   : 10}
    plt.rc('font', **font)
    
    summary_matrix = summary_table[summary_table[:,0].argsort()]

    summary_figure = plt.figure( figsize = figuresize )
    plt.errorbar(summary_matrix[:,0], summary_matrix[:,1], yerr = summary_matrix[:,2], color = 'g', label ='wt')
    plt.errorbar(summary_matrix[:,0], summary_matrix[:,3], yerr = summary_matrix[:,4], color = 'm', label ='cycE')
    plt.errorbar(summary_matrix[:,0], summary_matrix[:,5], yerr = summary_matrix[:,6], color = 'c', label ='dap')
    plt.xlabel('$A_{0, daughter}/A_{0, mother}$')
    plt.ylabel('P compartment number')

#     plt.axhline(23.68, linestyle='--', color = 'b')
#     plt.axhline(24.62, linestyle='--', color = 'r')
#     plt.axhline(22.73, linestyle='--', color = 'g')
#     plt.axhline(-0.04, linestyle='--', color = 'b')
#     plt.ylim(18, 36)
#     plt.axvline(0.5, color = 'k')

    # get handles
#     handles, labels = plt.gca().get_legend_handles_labels()
    # remove the errorbars
#     handles = [h[0] for h in handles]
    # use them in the legend
#     plt.setp(plt.gca().get_legend().get_texts(), fontsize = '10')
#     plt.legend(handles, labels, loc = 'upper left')
    plt.tight_layout()
#     box = plt.gca().get_position()
#     plt.gca().set_position([box.x0, box.y0, box.width * 0.7, box.height])
#     plt.legend(handles, labels, loc = 'upper left', bbox_to_anchor = (1.0,1.0))

   # import pdb; pdb.set_trace()
    plt.savefig(os.path.join(scenario_summary_directory, 'target_area_sweep_numbers_figure.pdf'))

def make_new_perimeter_sweep_plot():

    chaste_test_output_directory = os.environ['CHASTE_TEST_OUTPUT']
    scenario_summary_directory = chaste_test_output_directory + '/' + 'SummaryOfScenarios'
    scenario_locations = os.path.join(chaste_test_output_directory, 'ScenariosChangedDivisionRates')

    summary_table = np.loadtxt(os.path.join(scenario_locations, 'VaryPerimeterContractilityInP',
                                                                'results_summary','abs_area_summary_table.csv'), delimiter = ',')

    table_of_all_scenarios = read_big_table_from_file()
    wt_size_experiment = table_of_all_scenarios['ExperimentalData']['WildType'][0]
    wt_size_in_silico = table_of_all_scenarios['MechanicsOnly']['WildType'][0]
    correction_factor = wt_size_experiment/wt_size_in_silico
    
    summary_table[:,1:] *= correction_factor

    figuresize = (3.4,2.75)
    font = {'size'   : 10}
    plt.rc('font', **font)
    
    summary_matrix = summary_table[summary_table[:,0].argsort()]

    summary_figure = plt.figure( figsize = figuresize )
    plt.errorbar(summary_matrix[:,0], summary_matrix[:,1], yerr = summary_matrix[:,2], color = 'g', label ='wt')
    plt.errorbar(summary_matrix[:,0], summary_matrix[:,3], yerr = summary_matrix[:,4], color = 'm', label ='cycE')
    plt.errorbar(summary_matrix[:,0], summary_matrix[:,5], yerr = summary_matrix[:,6], color = 'c', label ='dap')
    plt.xlabel('$\Gamma$')
    plt.ylabel('P Compartment size in $10^3 \mu m^2$')
#     plt.axhline(23.68, linestyle='--', color = 'b')
#     plt.axhline(24.62, linestyle='--', color = 'r')
#     plt.axhline(22.73, linestyle='--', color = 'g')
#     plt.axhline(-0.04, linestyle='--', color = 'b')
#     plt.ylim(18, 36)
    plt.xlim(0, 0.1)
    plt.ylim(0, 5)
#     plt.axvline(0.5, color = 'k')
    # get handles
    handles, labels = plt.gca().get_legend_handles_labels()
    # remove the errorbars
    handles = [h[0] for h in handles]
    # use them in the legend
#     plt.setp(plt.gca().get_legend().get_texts(), fontsize = '10')
    plt.legend(handles, labels, loc = 'upper right')
    plt.tight_layout()
#     box = plt.gca().get_position()
#     plt.gca().set_position([box.x0, box.y0, box.width * 0.7, box.height])
#     plt.legend(handles, labels, loc = 'upper left', bbox_to_anchor = (1.0,1.0))

   # import pdb; pdb.set_trace()
    plt.savefig(os.path.join(scenario_summary_directory, 'perimeter_sweep_area_figure.pdf'))

def make_new_perimeter_sweep_numbers_plot():

    chaste_test_output_directory = os.environ['CHASTE_TEST_OUTPUT']
    scenario_summary_directory = chaste_test_output_directory + '/' + 'SummaryOfScenarios'
    scenario_locations = os.path.join(chaste_test_output_directory, 'ScenariosChangedDivisionRates')

    summary_table = np.loadtxt(os.path.join(scenario_locations, 'VaryPerimeterContractilityInP',
                                                                'results_summary','cell_numbers_summary_table.csv'), delimiter = ',')

    figuresize = (3.4,2.75)
    font = {'size'   : 10}
    plt.rc('font', **font)
    
    summary_matrix = summary_table[summary_table[:,0].argsort()]

    summary_figure = plt.figure( figsize = figuresize )
    plt.errorbar(summary_matrix[:,0], summary_matrix[:,1], yerr = summary_matrix[:,2], color = 'g', label ='wt')
    plt.errorbar(summary_matrix[:,0], summary_matrix[:,3], yerr = summary_matrix[:,4], color = 'm', label ='cycE')
    plt.errorbar(summary_matrix[:,0], summary_matrix[:,5], yerr = summary_matrix[:,6], color = 'c', label ='dap')
    plt.xlabel('$\Gamma$')
    plt.ylabel('P compartment number')
    plt.xlim(0, 0.1)

#     plt.axhline(23.68, linestyle='--', color = 'b')
#     plt.axhline(24.62, linestyle='--', color = 'r')
#     plt.axhline(22.73, linestyle='--', color = 'g')
#     plt.axhline(-0.04, linestyle='--', color = 'b')
#     plt.ylim(18, 36)
#     plt.axvline(0.5, color = 'k')

    # get handles
#     handles, labels = plt.gca().get_legend_handles_labels()
    # remove the errorbars
#     handles = [h[0] for h in handles]
    # use them in the legend
#     plt.setp(plt.gca().get_legend().get_texts(), fontsize = '10')
#     plt.legend(handles, labels, loc = 'upper left')
    plt.tight_layout()
#     box = plt.gca().get_position()
#     plt.gca().set_position([box.x0, box.y0, box.width * 0.7, box.height])
#     plt.legend(handles, labels, loc = 'upper left', bbox_to_anchor = (1.0,1.0))

   # import pdb; pdb.set_trace()
    plt.savefig(os.path.join(scenario_summary_directory, 'perimeter_sweep_numbers_figure.pdf'))

def make_new_line_tension_sweep_plot():

    chaste_test_output_directory = os.environ['CHASTE_TEST_OUTPUT']
    scenario_summary_directory = chaste_test_output_directory + '/' + 'SummaryOfScenarios'
    scenario_locations = os.path.join(chaste_test_output_directory, 'ScenariosChangedDivisionRates')

    summary_table = np.loadtxt(os.path.join(scenario_locations, 'VaryLineTensionInP',
                                                                'results_summary','abs_area_summary_table.csv'), delimiter = ',')

    table_of_all_scenarios = read_big_table_from_file()
    wt_size_experiment = table_of_all_scenarios['ExperimentalData']['WildType'][0]
    wt_size_in_silico = table_of_all_scenarios['MechanicsOnly']['WildType'][0]
    correction_factor = wt_size_experiment/wt_size_in_silico
    
    summary_table[:,1:] *= correction_factor

    figuresize = (3.4,2.75)
    font = {'size'   : 10}
    plt.rc('font', **font)
    
    summary_matrix = summary_table[summary_table[:,0].argsort()]

    summary_figure = plt.figure( figsize = figuresize )
    plt.errorbar(summary_matrix[:,0], summary_matrix[:,1], yerr = summary_matrix[:,2], color = 'g', label ='wt')
    plt.errorbar(summary_matrix[:,0], summary_matrix[:,3], yerr = summary_matrix[:,4], color = 'm', label ='cycE')
    plt.errorbar(summary_matrix[:,0], summary_matrix[:,5], yerr = summary_matrix[:,6], color = 'c', label ='dap')
    plt.xlabel('$\Lambda$')
    plt.ylabel('P Compartment size in $10^3 \mu m^2$')
#     plt.axhline(23.68, linestyle='--', color = 'b')
#     plt.axhline(24.62, linestyle='--', color = 'r')
#     plt.axhline(22.73, linestyle='--', color = 'g')
#     plt.axhline(-0.04, linestyle='--', color = 'b')
#     plt.ylim(18, 36)
    plt.xlim(0, 0.2)
#     plt.axvline(0.5, color = 'k')
    # get handles
    handles, labels = plt.gca().get_legend_handles_labels()
    # remove the errorbars
    handles = [h[0] for h in handles]
    # use them in the legend
#     plt.setp(plt.gca().get_legend().get_texts(), fontsize = '10')
    plt.legend(handles, labels, loc = 'lower left')
    plt.tight_layout()
#     box = plt.gca().get_position()
#     plt.gca().set_position([box.x0, box.y0, box.width * 0.7, box.height])
#     plt.legend(handles, labels, loc = 'upper left', bbox_to_anchor = (1.0,1.0))

   # import pdb; pdb.set_trace()
    plt.savefig(os.path.join(scenario_summary_directory, 'line_tension_sweep_area_figure.pdf'))

def make_new_line_tension_sweep_numbers_plot():

    chaste_test_output_directory = os.environ['CHASTE_TEST_OUTPUT']
    scenario_summary_directory = chaste_test_output_directory + '/' + 'SummaryOfScenarios'
    scenario_locations = os.path.join(chaste_test_output_directory, 'ScenariosChangedDivisionRates')

    summary_table = np.loadtxt(os.path.join(scenario_locations, 'VaryLineTensionInP',
                                                                'results_summary','cell_numbers_summary_table.csv'), delimiter = ',')

    figuresize = (3.4,2.75)
    font = {'size'   : 10}
    plt.rc('font', **font)
    
    summary_matrix = summary_table[summary_table[:,0].argsort()]

    summary_figure = plt.figure( figsize = figuresize )
    plt.errorbar(summary_matrix[:,0], summary_matrix[:,1], yerr = summary_matrix[:,2], color = 'g', label ='wt')
    plt.errorbar(summary_matrix[:,0], summary_matrix[:,3], yerr = summary_matrix[:,4], color = 'm', label ='cycE')
    plt.errorbar(summary_matrix[:,0], summary_matrix[:,5], yerr = summary_matrix[:,6], color = 'c', label ='dap')
    plt.xlabel('$\Lambda$')
    plt.ylabel('P compartment number')
    plt.xlim(0, 0.2)

#     plt.axhline(23.68, linestyle='--', color = 'b')
#     plt.axhline(24.62, linestyle='--', color = 'r')
#     plt.axhline(22.73, linestyle='--', color = 'g')
#     plt.axhline(-0.04, linestyle='--', color = 'b')
#     plt.ylim(18, 36)
#     plt.axvline(0.5, color = 'k')

    # get handles
#     handles, labels = plt.gca().get_legend_handles_labels()
    # remove the errorbars
#     handles = [h[0] for h in handles]
    # use them in the legend
#     plt.setp(plt.gca().get_legend().get_texts(), fontsize = '10')
#     plt.legend(handles, labels, loc = 'upper left')
    plt.tight_layout()
#     box = plt.gca().get_position()
#     plt.gca().set_position([box.x0, box.y0, box.width * 0.7, box.height])
#     plt.legend(handles, labels, loc = 'upper left', bbox_to_anchor = (1.0,1.0))

   # import pdb; pdb.set_trace()
    plt.savefig(os.path.join(scenario_summary_directory, 'line_tension_sweep_numbers_figure.pdf'))

if __name__ == "__main__":

    #First we parse the command line
    program_text = "This is a simple script that plots the result from the VaryLineTensionExecutable."
    parser = argparse.ArgumentParser(description = program_text)
    parser.add_argument('-i','--inputfolder', help = 'Specify the parent directory for the simulation output (contains LineTension_... folders')

    args = parser.parse_args()

    # process input arguments
    input_folder = args.inputfolder
    
    output_directory = os.path.join( input_folder, 'results_summary')
    summary_matrix = np.loadtxt(os.path.join( output_directory, 'summary_table.csv'), delimiter = ',' )

    make_area_plot( summary_matrix, output_directory )
    
