# Supplementary material for: Capabilities and Limitations of Tissue Size Control through Passive Mechanical Forces
Source: PLoS Comput Biol. 2015 Dec 29;11(12):e1004679. doi: 10.1371/journal.pcbi.1004679 (PMC4703071; doi:10.1371/journal.pcbi.1004679)
Supplement: S1 Software — A thoroughly documented example of how to run the code is provided in the file README.txt. (ZIP) [file pcbi.1004679.s001.zip › SizeControl2015/apps/data_analysis/DataAnalysisPythonModule/FileHandling.py]

"""Copyright (c) 2005-2015, University of Oxford.
All rights reserved.

University of Oxford means the Chancellor, Masters and Scholars of the
University of Oxford, having an administrative office at Wellington
Square, Oxford OX1 2JD, UK.

This file is part of Chaste.

Redistribution and use in source and binary forms, with or without
modification, are permitted provided that the following conditions are met:
 * Redistributions of source code must retain the above copyright notice,
   this list of conditions and the following disclaimer.
 * Redistributions in binary form must reproduce the above copyright notice,
   this list of conditions and the following disclaimer in the documentation
   and/or other materials provided with the distribution.
 * Neither the name of the University of Oxford nor the names of its
   contributors may be used to endorse or promote products derived from this
   software without specific prior written permission.

THIS SOFTWARE IS PROVIDED BY THE COPYRIGHT HOLDERS AND CONTRIBUTORS "AS IS"
AND ANY EXPRESS OR IMPLIED WARRANTIES, INCLUDING, BUT NOT LIMITED TO, THE
IMPLIED WARRANTIES OF MERCHANTABILITY AND FITNESS FOR A PARTICULAR PURPOSE
ARE DISCLAIMED. IN NO EVENT SHALL THE COPYRIGHT HOLDER OR CONTRIBUTORS BE
LIABLE FOR ANY DIRECT, INDIRECT, INCIDENTAL, SPECIAL, EXEMPLARY, OR
CONSEQUENTIAL DAMAGES (INCLUDING, BUT NOT LIMITED TO, PROCUREMENT OF SUBSTITUTE
GOODS OR SERVICES; LOSS OF USE, DATA, OR PROFITS; OR BUSINESS INTERRUPTION)
HOWEVER CAUSED AND ON ANY THEORY OF LIABILITY, WHETHER IN CONTRACT, STRICT
LIABILITY, OR TORT (INCLUDING NEGLIGENCE OR OTHERWISE) ARISING IN ANY WAY OUT
OF THE USE OF THIS SOFTWARE, EVEN IF ADVISED OF THE POSSIBILITY OF SUCH DAMAGE.
"""

import numpy as np
import csv
import os

def Write_two_vectors_to_csv(xdata,ydata,filename):
    # Turn both row vectors into column vectors
    xdata = np.array(xdata)
    ydata = np.array(ydata)
    xdata=xdata.reshape(xdata.size,1)
    ydata=ydata.reshape(ydata.size,1)
    matrix_to_write = np.concatenate((xdata,ydata),axis=1)
    np.savetxt(filename + ".csv",matrix_to_write,
            delimiter=', ')

def Write_polygon_histograms(timesteps, polygon_numbers, filename):
    histogram_file = open(filename + '.csv', 'wb')
    histogram_writer = csv.writer(histogram_file)
    number_of_bins  = polygon_numbers.shape[1]
    # write the header
    histogram_writer.writerow(['time'] + range(3, number_of_bins + 3))
    timesteps_as_column = timesteps.reshape(timesteps.size,1)
    full_table = np.concatenate((timesteps_as_column, polygon_numbers), axis = 1)
    # write the actual data
    np.savetxt(histogram_file, full_table, delimiter = ',')
    histogram_file.close()

def Write_area_histograms(timesteps, area_histograms, bin_borders, filename):
    histogram_file = open(filename + '.csv', 'wb')
    histogram_writer = csv.writer(histogram_file)
    # write the header
    histogram_writer.writerow(['time'] + bin_borders.tolist())
    timesteps_as_column = timesteps.reshape(timesteps.size,1)
    full_table = np.concatenate((timesteps_as_column, area_histograms), axis = 1)
    # write the actual data
    np.savetxt(histogram_file, full_table, delimiter = ',')
    histogram_file.close()

def Write_area_per_polygon_class_statistics(timesteps, area_per_polygon_class_statistics, filename):
    statistics_file = open(filename + '.csv', 'wb')
    statistics_writer = csv.writer(statistics_file)
    number_of_polygon_classes  = area_per_polygon_class_statistics.shape[1]
    # write the header
    statistics_writer.writerow(['time', range(3, number_of_polygon_classes + 3)])
    timesteps_as_column = timesteps.reshape(timesteps.size,1)
    full_table = np.concatenate((timesteps_as_column, area_per_polygon_class_statistics), axis = 1)
    # write the actual data
    np.savetxt(statistics_file, full_table, delimiter = ',')
    statistics_file.close()

def Write_cell_death_table(cell_death_times, cell_death_ids, cell_death_locations,
                           cell_death_labels, cell_death_boundary_logicals, filename):
    cell_death_table_file = open(filename + '.csv', 'wb')
    cell_death_table_writer = csv.writer(cell_death_table_file)
    cell_death_table_writer.writerow(['time','cellID','x location', 'y location', 'label', 'is on boundary',])
    full_table = np.concatenate((cell_death_times.reshape(cell_death_times.size,1),
                                 cell_death_ids.reshape(cell_death_ids.size,1),
                                 cell_death_locations,
                                 cell_death_labels.reshape(cell_death_labels.size,1),
                                 cell_death_boundary_logicals.reshape(cell_death_boundary_logicals.size,1)), axis = 1)
    np.savetxt(cell_death_table_file, full_table, delimiter = ',')
    cell_death_table_file.close()
    
def WriteDictionaryToFile(dictionary,filename):
    dictionary_writer = csv.writer(open(filename + '.csv', 'wb'))
    for key, value in dictionary.items():
        if isinstance(value, list):
            dictionary_writer.writerow([key] + value)
        else:
            dictionary_writer.writerow([key, value])

def WriteFigureToFile(figure, filename):
    figure.savefig(outputdirectory + filename + ".pdf")
    plt.close(figure)

def ReadVertexData(simulationFolder,startTime):
    # we read the file line by line because np.loadtxt was too memory intensive
    input_file_name = os.path.join(simulationFolder , "results_from_time_" + startTime , "VertexData.txt" )
    input_file = open(input_file_name, 'r')
    print("   Reading number of lines to process")
    number_of_lines_in_input_file = 0
    for line in input_file:
        number_of_lines_in_input_file += 1
    input_file.seek(0)
    print("   Done! Number of lines in file is: " + repr(number_of_lines_in_input_file))
    approximate_memory_usage = number_of_lines_in_input_file*8.*10./1000000.
    print("   Assigning memory (" + repr(approximate_memory_usage) + "Mb)")
    data = np.zeros((number_of_lines_in_input_file, 12), 'double')
    print("   Done!")
    print("   Converting data")
    line_counter = 0
    for line in input_file:
        line = line.strip()
        columns = line.split()
        columns_as_double = [float(item) for item in columns]
        data_in_this_line = np.array(columns_as_double)
        data[line_counter,:] = data_in_this_line
        line_counter +=1
    print("   Done!")
    return data

def ReadT2SwapData(simulationFolder, start_time):
    t2_swap_file = os.path.join(simulationFolder , "results_from_time_" + start_time , "T2SwapLocations.dat" )
    print("Reading T2 Swap file...")
    t2_file = open(t2_swap_file, 'r')
    death_coordinates = np.zeros((0,2))
    death_times = np.zeros(0)
    death_cell_ids = np.zeros(0)
    for line in t2_file:
        line = line.strip()
        columns = line.split()
        time = float(columns[0])
        no_deaths_this_time = int(columns[1])
        for location in range(no_deaths_this_time):
            cell_id = float(columns[2 + location*3])
            x_coordinate = float(columns[3 + location*3])
            y_coordinate = float(columns[4 + location*3])
            death_times = np.append(death_times, time)
            death_cell_ids = np.append(death_cell_ids, cell_id)
            death_coordinates = np.append(death_coordinates,np.array([[x_coordinate,y_coordinate],]),axis=0)
    t2_file.close()
    return death_times, death_cell_ids, death_coordinates

def ReadEdgeLengthData(simulationFolder, start_time):
    edge_length_file_name = os.path.join(simulationFolder , "results_from_time_" + start_time , "EdgeLengths.dat" )
    labelled_edge_length_file_name = os.path.join(simulationFolder , "results_from_time_" + start_time , "LabelledEdgeLengths.dat" )
    print("Reading Edge Length files...")
    edge_length_file = open(edge_length_file_name, 'r')
    labelled_edge_length_file = open(labelled_edge_length_file_name, 'r')
    edge_lengths = np.zeros((0,1))
    labelled_edge_lengths = np.zeros((0,1))
    edge_times = np.zeros(0)
    labelled_edge_times = np.zeros(0)
    labelled_edge_left_logicals = np.zeros(0)

    for line in edge_length_file:
        line = line.strip()
        columns = line.split()
        time = float(columns[0])
        no_edges_this_time = int(columns[1])
        for edge_index in range(no_edges_this_time):
            edge_length = float(columns[2 + edge_index])
            edge_times = np.append(edge_times, time)
            edge_lengths = np.append(edge_lengths, edge_length)
    edge_length_file.close()

    for line in labelled_edge_length_file:
        line = line.strip()
        columns = line.split()
        time = float(columns[0])
        no_edges_this_time = int(columns[1])
        for edge_index in range(no_edges_this_time):
            edge_length = float(columns[2 + 2*edge_index])
            edge_left_logical = float(columns[3 + 2*edge_index])
            labelled_edge_times = np.append(labelled_edge_times, time)
            labelled_edge_lengths = np.append(labelled_edge_lengths, edge_length)
            labelled_edge_left_logicals = np.append(labelled_edge_left_logicals, edge_left_logical)
    labelled_edge_length_file.close()

    return edge_times, edge_lengths, labelled_edge_times, labelled_edge_lengths, labelled_edge_left_logicals

def ReadDictionaryFromFile(filename):
    dictionary_reader = csv.reader(open(filename, 'rb'))
    dictionary = dict()
    for row in dictionary_reader:
        dictionary[row[0]] = row[1:]
    for key in dictionary:
        dictionary[key] = [ float(item) for item in dictionary[key] ]
    return dictionary

def WriteJobList(joblist, filename):
    joblist_file = open(filename + '.joblist', 'w')
    for item in joblist:
        joblist_file.write("%s\n" % item)
        
def read_big_table_from_file():
    """Read the summary table from a file"""

    chaste_test_output_directory = os.environ['CHASTE_TEST_OUTPUT']
    scenario_summary_directory = chaste_test_output_directory + '/' + 'SummaryOfScenarios'
    
    table_file_name = os.path.join( scenario_summary_directory, 'TableWithAllScenarios.csv' )
    # Now we write a .csv file with columns: Scenario name, mutant name, - entry names -  
    table_file = csv.reader(open(table_file_name,'rb'), delimiter = ',')

    big_table = {}
    for row in table_file:
        if ( row[0] != 'Scenario name' ):
            if ( row[0] not in big_table ):
                big_table[row[0]] = {}
            if ( row[1] not in big_table[row[0]]):
                big_table[row[0]][row[1]] = {}
            entry_list = []

            for entry in row[2:]:
                if entry !='':
                    entry_list.append(float(entry))
                else:
                    entry_list.append(None)
            
            big_table[row[0]][row[1]] = entry_list

    return big_table
