# Supplementary material for: Capabilities and Limitations of Tissue Size Control through Passive Mechanical Forces
Source: PLoS Comput Biol. 2015 Dec 29;11(12):e1004679. doi: 10.1371/journal.pcbi.1004679 (PMC4703071; doi:10.1371/journal.pcbi.1004679)
Supplement: S1 Software — A thoroughly documented example of how to run the code is provided in the file README.txt. (ZIP) [file pcbi.1004679.s001.zip › SizeControl2015/apps/data_analysis/DataAnalysisPythonModule/analyse_parker_scenario.py]

"""Copyright (c) 2005-2015, University of Oxford.
All rights reserved.

University of Oxford means the Chancellor, Masters and Scholars of the
University of Oxford, having an administrative office at Wellington
Square, Oxford OX1 2JD, UK.

This file is part of Chaste.

Redistribution and use in source and binary forms, with or without
modification, are permitted provided that the following conditions are met:
 * Redistributions of source code must retain the above copyright notice,
   this list of conditions and the following disclaimer.
 * Redistributions in binary form must reproduce the above copyright notice,
   this list of conditions and the following disclaimer in the documentation
   and/or other materials provided with the distribution.
 * Neither the name of the University of Oxford nor the names of its
   contributors may be used to endorse or promote products derived from this
   software without specific prior written permission.

THIS SOFTWARE IS PROVIDED BY THE COPYRIGHT HOLDERS AND CONTRIBUTORS "AS IS"
AND ANY EXPRESS OR IMPLIED WARRANTIES, INCLUDING, BUT NOT LIMITED TO, THE
IMPLIED WARRANTIES OF MERCHANTABILITY AND FITNESS FOR A PARTICULAR PURPOSE
ARE DISCLAIMED. IN NO EVENT SHALL THE COPYRIGHT HOLDER OR CONTRIBUTORS BE
LIABLE FOR ANY DIRECT, INDIRECT, INCIDENTAL, SPECIAL, EXEMPLARY, OR
CONSEQUENTIAL DAMAGES (INCLUDING, BUT NOT LIMITED TO, PROCUREMENT OF SUBSTITUTE
GOODS OR SERVICES; LOSS OF USE, DATA, OR PROFITS; OR BUSINESS INTERRUPTION)
HOWEVER CAUSED AND ON ANY THEORY OF LIABILITY, WHETHER IN CONTRACT, STRICT
LIABILITY, OR TORT (INCLUDING NEGLIGENCE OR OTHERWISE) ARISING IN ANY WAY OUT
OF THE USE OF THIS SOFTWARE, EVEN IF ADVISED OF THE POSSIBILITY OF SUCH DAMAGE.
"""

import os
import argparse
import numpy as np
import matplotlib as mpl
mpl.use('Agg')
import matplotlib.pyplot as plt
import csv
from DataAnalysisPythonModule.FileHandling import WriteDictionaryToFile 
from DataAnalysisPythonModule.FileHandling import WriteFigureToFile 
from DataAnalysisPythonModule import analyse_single_simulation
import pickle

def analyse(input_folder):

    if input_folder[-1] != '/':
        input_folder = input_folder + '/'
    
    scenario_name = os.path.basename(input_folder[:-1])
    
    #working_directory = input_folder + "results_from_time_" + start_time + "/"
    
    output_directory = input_folder + "MutantComparisons" + "/"
    
    if not os.path.exists(output_directory):
        os.makedirs(output_directory)
    
    figuresize = (4,2.75)
    font = {'size'   : 10}
    plt.rc('font', **font)
    
    # We first run our data analysis script on each of the simulations
    list_of_simulation_names = ['WildType', 'WildTypeNewForce', 'FewerDivisions', 'FewerDivisionsNewForce', 'MoreDivisions', 'MoreDivisionsNewForce']
    
#    list_of_simulation_names = [name for name in os.listdir(input_folder) if ( os.path.isdir( input_folder + name) and name != "MutantComparisons" )]
#    print list_of_simulation_names
    
    for simulation_name in list_of_simulation_names:
        print 'analysing ' + simulation_name
        # run analysis on each simulation id
        mutant_directory = input_folder + simulation_name
        list_of_sub_directories = os.listdir(mutant_directory)
        for sub_directory in list_of_sub_directories:
            if sub_directory.isdigit():
                print 'analysing ' + os.path.join(mutant_directory,sub_directory)
                analyse_single_simulation.analyse(os.path.join(mutant_directory,sub_directory), '0')
    
    # We now collect area statistics
    
    list_of_simulation_names_normal_force = ['WildType', 'FewerDivisions', 'MoreDivisions']
    
    # Collect areas from mutants
    dictionary_of_final_sizes_farhadifar_force = dict()
    for simulation_name in list_of_simulation_names_normal_force:
        final_sizes_this_simulation = []
        mutant_directory = input_folder + simulation_name
        list_of_sub_directories = os.listdir(mutant_directory)
        for sub_directory in list_of_sub_directories:
            if sub_directory.isdigit():
                size_data_this_simulation = np.loadtxt(os.path.join(mutant_directory,sub_directory) + 
                                                       "/summary_statistics_from_time_0/TotalAreaLabelledWithBoundary.csv", delimiter=',')
                final_size_this_simulation = size_data_this_simulation[-1,1]
                final_sizes_this_simulation.append(final_size_this_simulation)
        final_sizes_this_simulation_np = np.array(final_sizes_this_simulation)
        dictionary_of_final_sizes_farhadifar_force[simulation_name] = [final_sizes_this_simulation_np.mean(),final_sizes_this_simulation_np.std()]
    file_name = "SizeComparisonFarhadifarForce"
    WriteDictionaryToFile(dictionary_of_final_sizes_farhadifar_force,output_directory + file_name)
    
    list_of_simulation_names_new_force = ['WildTypeNewForce', 'FewerDivisionsNewForce', 'MoreDivisionsNewForce']
    
    # New force plot
    dictionary_of_final_sizes_new_force = dict()
    for simulation_name in list_of_simulation_names_new_force:
        final_sizes_this_simulation = []
        mutant_directory = input_folder + simulation_name
        if os.path.exists(mutant_directory):
            list_of_sub_directories = os.listdir(mutant_directory)
            for sub_directory in list_of_sub_directories:
                if(sub_directory.isdigit()):
                    size_data_this_simulation = np.loadtxt(os.path.join(mutant_directory,sub_directory) +
                                                           "/summary_statistics_from_time_0/TotalAreaLabelledWithBoundary.csv", delimiter=',')
                    final_size_this_simulation = size_data_this_simulation[-1,1]
                    final_sizes_this_simulation.append(final_size_this_simulation)
            final_sizes_this_simulation_np = np.array(final_sizes_this_simulation)
            dictionary_of_final_sizes_new_force[simulation_name] = [final_sizes_this_simulation_np.mean(),final_sizes_this_simulation_np.std()]
    file_name = "SizeComparisonNewForce"
    WriteDictionaryToFile(dictionary_of_final_sizes_new_force, output_directory + file_name)
    
    # relative size difference to wild type normal force
    relative_size_difference_mutant_names = ['MoreDivisions', 'FewerDivisions']
    dictionary_relative_size_differences_farhadifar_force = dict()
    for simulation_name in relative_size_difference_mutant_names:
        final_sizes_this_simulation = []
        mutant_directory = input_folder + simulation_name
        list_of_sub_directories = os.listdir(mutant_directory)
        for sub_directory in list_of_sub_directories:
            if(sub_directory.isdigit()):
                size_data_this_simulation = np.loadtxt(os.path.join(mutant_directory,sub_directory) +
                                                       "/summary_statistics_from_time_0/TotalAreaLabelledWithBoundary.csv", delimiter=',')
                final_size_this_simulation = size_data_this_simulation[-1,1]
                final_sizes_this_simulation.append(final_size_this_simulation)
        final_sizes_this_simulation_np = np.array(final_sizes_this_simulation)
        relative_area_differences_this_simulation = (final_sizes_this_simulation_np - dictionary_of_final_sizes_farhadifar_force['WildType'][0])/dictionary_of_final_sizes_farhadifar_force['WildType'][0]
        dictionary_relative_size_differences_farhadifar_force[simulation_name] = [relative_area_differences_this_simulation.mean(),
                                                                       relative_area_differences_this_simulation.std()]
    file_name = "RelativeSizeComparisonFarhadifarForce"
    WriteDictionaryToFile(dictionary_relative_size_differences_farhadifar_force,output_directory + file_name)
    
    # relative size difference to wild type new force
    relative_size_difference_mutant_names = ['MoreDivisionsNewForce', 'FewerDivisionsNewForce']
    dictionary_relative_size_differences_new_force = dict()
    for simulation_name in relative_size_difference_mutant_names:
        final_sizes_this_simulation = []
        mutant_directory = input_folder + simulation_name
        if os.path.exists(mutant_directory):
            list_of_sub_directories = os.listdir(mutant_directory)
            for sub_directory in list_of_sub_directories:
                if(sub_directory.isdigit()):
                    size_data_this_simulation = np.loadtxt(os.path.join(mutant_directory,sub_directory) +
                                                       "/summary_statistics_from_time_0/TotalAreaLabelledWithBoundary.csv", delimiter=',')
                    final_size_this_simulation = size_data_this_simulation[-1,1]
                    final_sizes_this_simulation.append(final_size_this_simulation)
            final_sizes_this_simulation_np = np.array(final_sizes_this_simulation)
            relative_area_differences_this_simulation = (final_sizes_this_simulation_np - dictionary_of_final_sizes_new_force['WildTypeNewForce'][0])/dictionary_of_final_sizes_new_force['WildTypeNewForce'][0]
            dictionary_relative_size_differences_new_force[simulation_name] = [relative_area_differences_this_simulation.mean(),
                                                                           relative_area_differences_this_simulation.std()]
    file_name = "RelativeSizeComparisonNewForce"
    WriteDictionaryToFile(dictionary_relative_size_differences_new_force,output_directory + file_name)
    
    # Dictionary cell numbers
    dictionary_of_final_cell_numbers_farhadifar_force = dict()
    for simulation_name in list_of_simulation_names_normal_force:
        cell_number_data_this_mutant = []
        mutant_directory = input_folder + simulation_name
        list_of_sub_directories = os.listdir(mutant_directory)
        for sub_directory in list_of_sub_directories:
            if (sub_directory.isdigit()):
                cell_number_data_this_simulation = np.loadtxt(os.path.join(mutant_directory,sub_directory) 
                                                       + "/summary_statistics_from_time_0/CellNumbersLabelledWithBoundary.csv", delimiter=',')
                final_cell_number_this_simulation = cell_number_data_this_simulation[-1,1]
                cell_number_data_this_mutant.append(final_cell_number_this_simulation)
        cell_number_data_this_mutant_np = np.array(cell_number_data_this_mutant)
        dictionary_of_final_cell_numbers_farhadifar_force[simulation_name] = [cell_number_data_this_mutant_np.mean(),
                                                                              cell_number_data_this_mutant_np.std()]
    file_name = 'PCompartmentCellNumbersFarhadifarForce'
    WriteDictionaryToFile(dictionary_of_final_cell_numbers_farhadifar_force,output_directory + file_name)
    
    # Dictionary cell numbers new force
    dictionary_of_final_cell_numbers_new_force = dict()
    for simulation_name in list_of_simulation_names_new_force:
        cell_number_data_this_mutant = []
        mutant_directory = input_folder + simulation_name
        if (os.path.exists(mutant_directory)):
            list_of_sub_directories = os.listdir(mutant_directory)
            for sub_directory in list_of_sub_directories:
                if (sub_directory.isdigit()):
                    cell_number_data_this_simulation = np.loadtxt(os.path.join(mutant_directory,sub_directory) 
                                                           + "/summary_statistics_from_time_0/CellNumbersLabelledWithBoundary.csv", delimiter=',')
                    final_cell_number_this_simulation = cell_number_data_this_simulation[-1,1]
                    cell_number_data_this_mutant.append(final_cell_number_this_simulation)
            cell_number_data_this_mutant_np = np.array(cell_number_data_this_mutant)
            dictionary_of_final_cell_numbers_new_force[simulation_name] = [cell_number_data_this_mutant_np.mean(),
                                                                              cell_number_data_this_mutant_np.std()]
    file_name = 'PCompartmentCellNumbersNewForce'
    WriteDictionaryToFile(dictionary_of_final_cell_numbers_new_force,output_directory + file_name)
    
    # Dictionary of cell deaths in P compartment normal force
    dictionary_of_cell_deaths_in_Pcompartment_normal_force = dict()
    for simulation_name in list_of_simulation_names_normal_force:
        cell_death_data_this_mutant = []
        mutant_directory = input_folder + simulation_name
        list_of_sub_directories = os.listdir(mutant_directory)
        for sub_directory in list_of_sub_directories:
            if (sub_directory.isdigit()):
                cell_death_data_this_simulation = np.loadtxt(os.path.join(mutant_directory,sub_directory) 
                                                       + "/summary_statistics_from_time_0/CellDeathOverTimeLabelledWithBoundary.csv", delimiter=',')
                final_cell_death_data_this_simulation = cell_death_data_this_simulation[-1,1]
                cell_death_data_this_mutant.append(final_cell_death_data_this_simulation)
        cell_death_data_this_mutant_np = np.array(cell_death_data_this_mutant)
        dictionary_of_cell_deaths_in_Pcompartment_normal_force[simulation_name] = [cell_death_data_this_mutant_np.mean(), 
                                                                                   cell_death_data_this_mutant_np.std()]
    file_name = 'PCompartmentCellDeathNumbersFarhadifarForce'
    WriteDictionaryToFile(dictionary_of_cell_deaths_in_Pcompartment_normal_force,output_directory + file_name)
    
    # Dictionary of cell deaths in P compartment new force
    dictionary_of_cell_deaths_in_Pcompartment_new_force = dict()
    for simulation_name in list_of_simulation_names_new_force:
        cell_death_data_this_mutant = []
        mutant_directory = input_folder + simulation_name
        if os.path.exists(mutant_directory):
            list_of_sub_directories = os.listdir(mutant_directory)
            for sub_directory in list_of_sub_directories:
                if (sub_directory.isdigit()):
                    cell_death_data_this_simulation = np.loadtxt(os.path.join(mutant_directory,sub_directory) 
                                                           + "/summary_statistics_from_time_0/CellDeathOverTimeLabelledWithBoundary.csv", delimiter=',')
                    final_cell_death_data_this_simulation = cell_death_data_this_simulation[-1,1]
                    cell_death_data_this_mutant.append(final_cell_death_data_this_simulation)
            cell_death_data_this_mutant_np = np.array(cell_death_data_this_mutant)
            dictionary_of_cell_deaths_in_Pcompartment_new_force[simulation_name] = [cell_death_data_this_mutant_np.mean(), 
                                                                                   cell_death_data_this_mutant_np.std()]
    file_name = 'PCompartmentCellDeathNumbersNewForce'
    WriteDictionaryToFile(dictionary_of_cell_deaths_in_Pcompartment_new_force,output_directory + file_name)
    
    # Dictionary of front and back apoptosis normal force
    dictionary_of_front_back_death = dict()
    for simulation_name in list_of_simulation_names:
        mutant_directory = input_folder + simulation_name
        if os.path.exists(mutant_directory):
            list_of_sub_directories = os.listdir(mutant_directory)
            front_numbers = []
            back_numbers = []
            for sub_directory in list_of_sub_directories:
                if (sub_directory.isdigit()):
                    front_back_table_this_simulation = pickle.load( open( os.path.join(mutant_directory,sub_directory) + 
                                                                          "/summary_statistics_from_time_0/front_back_death_table.pickle", "rb" ) )
                    front_numbers.append(front_back_table_this_simulation['front'])
                    back_numbers.append(front_back_table_this_simulation['back'])
            front_data_this_mutant_np = np.array(front_numbers)
            back_data_this_mutant_np = np.array(back_numbers)
            dictionary_of_front_back_death[simulation_name] = dict()
            dictionary_of_front_back_death[simulation_name]['front'] = [front_data_this_mutant_np.mean(), 
                                                                                   front_data_this_mutant_np.std()]
            dictionary_of_front_back_death[simulation_name]['back'] = [back_data_this_mutant_np.mean(), 
                                                                                   back_data_this_mutant_np.std()]
    file_name = 'FrontBackDictionary.pickle'
    pickle.dump( dictionary_of_front_back_death, open( output_directory + file_name, "wb" ) )

    # Dictionary of aggregate front and back apoptosis normal force
    dictionary_of_front_back_aggregate_death = dict()
    for simulation_name in list_of_simulation_names:
        mutant_directory = input_folder + simulation_name
        if os.path.exists(mutant_directory):
            list_of_sub_directories = os.listdir(mutant_directory)
            front_numbers = 0
            back_numbers = 0
            for sub_directory in list_of_sub_directories:
                if (sub_directory.isdigit()):
                    front_back_table_this_simulation = pickle.load( open( os.path.join(mutant_directory,sub_directory) + 
                                                                          "/summary_statistics_from_time_0/front_back_death_table.pickle", "rb" ) )
                    front_numbers += front_back_table_this_simulation['front']
                    back_numbers += front_back_table_this_simulation['back']
            dictionary_of_front_back_aggregate_death[simulation_name] = dict()
            dictionary_of_front_back_aggregate_death[simulation_name]['front'] = front_numbers
            dictionary_of_front_back_aggregate_death[simulation_name]['back'] = back_numbers
    file_name = 'FrontBackAggregateDictionary.pickle'
    pickle.dump( dictionary_of_front_back_aggregate_death, open( output_directory + file_name, "wb" ) )

    # tables of polygon distributions
    for simulation_name in list_of_simulation_names:
        mutant_directory = input_folder + simulation_name
        if os.path.exists(mutant_directory):
            list_of_sub_directories = os.listdir(mutant_directory)
            front_numbers = []
            back_numbers = []
            overall_polygon_distribution_this_mutant = []
            front_polygon_distribution_this_mutant = []
            back_polygon_distribution_this_mutant = []
            for sub_directory in list_of_sub_directories:
                directory_count = 0
                if (sub_directory.isdigit()):
                    directory_count += 1
                    overall_polygon_distribution_this_simulation = np.loadtxt(os.path.join(mutant_directory,sub_directory) + 
                                                                          "/summary_statistics_from_time_0/PolygonHistogramsLabelledWithBoundary.csv",
                                                                          delimiter = ',', skiprows = 1)
                    front_polygon_distribution_this_simulation = np.loadtxt(os.path.join(mutant_directory,sub_directory) + 
                                                                          "/summary_statistics_from_time_0/PolygonHistogramsLabelledFront.csv",
                                                                          delimiter = ',', skiprows = 1)
                    back_polygon_distribution_this_simulation = np.loadtxt(os.path.join(mutant_directory,sub_directory) + 
                                                                          "/summary_statistics_from_time_0/PolygonHistogramsLabelledBack.csv",
                                                                          delimiter = ',', skiprows = 1)

                    overall_polygon_distribution_this_sim_final = overall_polygon_distribution_this_simulation[-1]
                    front_polygon_distribution_this_sim_final = front_polygon_distribution_this_simulation[-1]
                    back_polygon_distribution_this_sim_final = back_polygon_distribution_this_simulation[-1]

                    overall_polygon_distribution_this_mutant.append( list(overall_polygon_distribution_this_sim_final) + 
                                                                  [0]*( 20 - overall_polygon_distribution_this_sim_final.size ) )
                    front_polygon_distribution_this_mutant.append( list(front_polygon_distribution_this_sim_final) + 
                                                                  [0]*( 20 - front_polygon_distribution_this_sim_final.size ) )
                    back_polygon_distribution_this_mutant.append( list(back_polygon_distribution_this_sim_final) + 
                                                                  [0]*( 20 - back_polygon_distribution_this_sim_final.size ) )

            overall_polygon_distribution_this_mutant_np = np.array( overall_polygon_distribution_this_mutant )
            front_polygon_distribution_this_mutant_np = np.array( front_polygon_distribution_this_mutant ) 
            back_polygon_distribution_this_mutant_np = np.array( back_polygon_distribution_this_mutant )
            
            overall_polygon_distribution_this_mutant_table = np.zeros((20, 2))
            overall_polygon_distribution_this_mutant_table[:,0] = np.mean( overall_polygon_distribution_this_mutant_np, axis = 0 )
            overall_polygon_distribution_this_mutant_table[:,1] = np.std( overall_polygon_distribution_this_mutant_np, axis = 0 )

            front_polygon_distribution_this_mutant_table = np.zeros((20, 2))
            front_polygon_distribution_this_mutant_table[:,0] = np.mean( front_polygon_distribution_this_mutant_np, axis = 0 )
            front_polygon_distribution_this_mutant_table[:,1] = np.std( front_polygon_distribution_this_mutant_np, axis = 0 )

            back_polygon_distribution_this_mutant_table = np.zeros((20, 2))
            back_polygon_distribution_this_mutant_table[:,0] = np.mean( back_polygon_distribution_this_mutant_np, axis = 0 )
            back_polygon_distribution_this_mutant_table[:,1] = np.std( back_polygon_distribution_this_mutant_np, axis = 0 )

            np.savetxt(os.path.join(output_directory, simulation_name + '_overall_polygon_distribution.csv'), 
                       overall_polygon_distribution_this_mutant_table, delimiter = ',')
            np.savetxt(os.path.join(output_directory, simulation_name + '_front_polygon_distribution.csv'), 
                       front_polygon_distribution_this_mutant_table, delimiter = ',')
            np.savetxt(os.path.join(output_directory, simulation_name + '_back_polygon_distribution.csv'), 
                       back_polygon_distribution_this_mutant_table, delimiter = ',')

    # tables of polygon areas
    for simulation_name in list_of_simulation_names:
        mutant_directory = input_folder + simulation_name
        if os.path.exists(mutant_directory):
            list_of_sub_directories = os.listdir(mutant_directory)
            front_numbers = []
            back_numbers = []
            overall_area_distribution_this_mutant = []
            front_area_distribution_this_mutant = []
            back_area_distribution_this_mutant = []
            for sub_directory in list_of_sub_directories:
                if (sub_directory.isdigit()):
                    overall_area_distribution_this_simulation = np.loadtxt(os.path.join(mutant_directory,sub_directory) + 
                                                                          "/summary_statistics_from_time_0/AreaHistogramsLabelledWithBoundary.csv",
                                                                          delimiter = ',', skiprows = 1)
                    front_area_distribution_this_simulation = np.loadtxt(os.path.join(mutant_directory,sub_directory) + 
                                                                          "/summary_statistics_from_time_0/AreaHistogramsLabelledFront.csv",
                                                                          delimiter = ',', skiprows = 1)
                    back_area_distribution_this_simulation = np.loadtxt(os.path.join(mutant_directory,sub_directory) + 
                                                                          "/summary_statistics_from_time_0/AreaHistogramsLabelledBack.csv",
                                                                          delimiter = ',', skiprows = 1)

                    overall_area_distribution_this_sim_final = overall_area_distribution_this_simulation[-1]
                    front_area_distribution_this_sim_final = front_area_distribution_this_simulation[-1]
                    back_area_distribution_this_sim_final = back_area_distribution_this_simulation[-1]

                    overall_area_distribution_this_mutant.append( list(overall_area_distribution_this_sim_final) )
                    front_area_distribution_this_mutant.append( list(front_area_distribution_this_sim_final) )
                    back_area_distribution_this_mutant.append( list(back_area_distribution_this_sim_final) )

            overall_area_distribution_this_mutant_np = np.array( overall_area_distribution_this_mutant )
            front_area_distribution_this_mutant_np = np.array( front_area_distribution_this_mutant ) 
            back_area_distribution_this_mutant_np = np.array( back_area_distribution_this_mutant )
            
            overall_area_distribution_this_mutant_table = np.zeros((20, 2))
            overall_area_distribution_this_mutant_table[:,0] = np.mean( overall_area_distribution_this_mutant_np, axis = 0 )[1:]
            overall_area_distribution_this_mutant_table[:,1] = np.std( overall_area_distribution_this_mutant_np, axis = 0 )[1:]

            front_area_distribution_this_mutant_table = np.zeros((20, 2))
            front_area_distribution_this_mutant_table[:,0] = np.mean( front_area_distribution_this_mutant_np, axis = 0 )[1:]
            front_area_distribution_this_mutant_table[:,1] = np.std( front_area_distribution_this_mutant_np, axis = 0 )[1:]

            back_area_distribution_this_mutant_table = np.zeros((20, 2))
            back_area_distribution_this_mutant_table[:,0] = np.mean( back_area_distribution_this_mutant_np, axis = 0 )[1:]
            back_area_distribution_this_mutant_table[:,1] = np.std( back_area_distribution_this_mutant_np, axis = 0 )[1:]

            np.savetxt(os.path.join(output_directory, simulation_name + '_overall_area_distribution.csv'), 
                       overall_area_distribution_this_mutant_table, delimiter = ',')
            np.savetxt(os.path.join(output_directory, simulation_name + '_front_area_distribution.csv'), 
                       front_area_distribution_this_mutant_table, delimiter = ',')
            np.savetxt(os.path.join(output_directory, simulation_name + '_back_area_distribution.csv'), 
                       back_area_distribution_this_mutant_table, delimiter = ',')

    # tables of polygon perimeters
    for simulation_name in list_of_simulation_names:
        mutant_directory = input_folder + simulation_name
        if os.path.exists(mutant_directory):
            list_of_sub_directories = os.listdir(mutant_directory)
            front_numbers = []
            back_numbers = []
            overall_perimeter_distribution_this_mutant = []
            front_perimeter_distribution_this_mutant = []
            back_perimeter_distribution_this_mutant = []
            for sub_directory in list_of_sub_directories:
                if (sub_directory.isdigit()):
                    overall_perimeter_distribution_this_simulation = np.loadtxt(os.path.join(mutant_directory,sub_directory) + 
                                                                          "/summary_statistics_from_time_0/PerimeterHistogramLabelledWithBoundary.csv")
                    front_perimeter_distribution_this_simulation = np.loadtxt(os.path.join(mutant_directory,sub_directory) + 
                                                                          "/summary_statistics_from_time_0/PerimeterHistogramLabelledFront.csv")
                    back_perimeter_distribution_this_simulation = np.loadtxt(os.path.join(mutant_directory,sub_directory) + 
                                                                          "/summary_statistics_from_time_0/PerimeterHistogramLabelledBack.csv")

                    overall_perimeter_distribution_this_mutant.append( list(overall_perimeter_distribution_this_simulation) )
                    front_perimeter_distribution_this_mutant.append( list(front_perimeter_distribution_this_simulation) )
                    back_perimeter_distribution_this_mutant.append( list(back_perimeter_distribution_this_simulation) )

            overall_perimeter_distribution_this_mutant_np = np.array( overall_perimeter_distribution_this_mutant )
            front_perimeter_distribution_this_mutant_np = np.array( front_perimeter_distribution_this_mutant ) 
            back_perimeter_distribution_this_mutant_np = np.array( back_perimeter_distribution_this_mutant )
            
            overall_perimeter_distribution_this_mutant_table = np.zeros((20, 2))
            overall_perimeter_distribution_this_mutant_table[:,0] = np.mean( overall_perimeter_distribution_this_mutant_np, axis = 0 )
            overall_perimeter_distribution_this_mutant_table[:,1] = np.std( overall_perimeter_distribution_this_mutant_np, axis = 0 )
            front_perimeter_distribution_this_mutant_table = np.zeros((20, 2))
            front_perimeter_distribution_this_mutant_table[:,0] = np.mean( front_perimeter_distribution_this_mutant_np, axis = 0 )
            front_perimeter_distribution_this_mutant_table[:,1] = np.std( front_perimeter_distribution_this_mutant_np, axis = 0 )

            back_perimeter_distribution_this_mutant_table = np.zeros((20, 2))
            back_perimeter_distribution_this_mutant_table[:,0] = np.mean( back_perimeter_distribution_this_mutant_np, axis = 0 )
            back_perimeter_distribution_this_mutant_table[:,1] = np.std( back_perimeter_distribution_this_mutant_np, axis = 0 )

            np.savetxt(os.path.join(output_directory, simulation_name + '_overall_perimeter_distribution.csv'), 
                       overall_perimeter_distribution_this_mutant_table, delimiter = ',')
            np.savetxt(os.path.join(output_directory, simulation_name + '_front_perimeter_distribution.csv'), 
                       front_perimeter_distribution_this_mutant_table, delimiter = ',')
            np.savetxt(os.path.join(output_directory, simulation_name + '_back_perimeter_distribution.csv'), 
                       back_perimeter_distribution_this_mutant_table, delimiter = ',')                   

    # tables of elongations
    for simulation_name in list_of_simulation_names:
        mutant_directory = input_folder + simulation_name
        if os.path.exists(mutant_directory):
            list_of_sub_directories = os.listdir(mutant_directory)
            front_numbers = []
            back_numbers = []
            overall_elongation_distribution_this_mutant = []
            front_elongation_distribution_this_mutant = []
            back_elongation_distribution_this_mutant = []
            for sub_directory in list_of_sub_directories:
                if (sub_directory.isdigit()):
                    overall_elongation_distribution_this_simulation = np.loadtxt(os.path.join(mutant_directory,sub_directory) + 
                                                                          "/summary_statistics_from_time_0/ElongationHistogramLabelledWithBoundary.csv")
                    front_elongation_distribution_this_simulation = np.loadtxt(os.path.join(mutant_directory,sub_directory) + 
                                                                          "/summary_statistics_from_time_0/ElongationHistogramLabelledFront.csv")
                    back_elongation_distribution_this_simulation = np.loadtxt(os.path.join(mutant_directory,sub_directory) + 
                                                                          "/summary_statistics_from_time_0/ElongationHistogramLabelledBack.csv")

                    overall_elongation_distribution_this_mutant.append( list(overall_elongation_distribution_this_simulation) )
                    front_elongation_distribution_this_mutant.append( list(front_elongation_distribution_this_simulation) )
                    back_elongation_distribution_this_mutant.append( list(back_elongation_distribution_this_simulation) )

            overall_elongation_distribution_this_mutant_np = np.array( overall_elongation_distribution_this_mutant )
            front_elongation_distribution_this_mutant_np = np.array( front_elongation_distribution_this_mutant ) 
            back_elongation_distribution_this_mutant_np = np.array( back_elongation_distribution_this_mutant )
            
            overall_elongation_distribution_this_mutant_table = np.zeros((20, 2))
            overall_elongation_distribution_this_mutant_table[:,0] = np.mean( overall_elongation_distribution_this_mutant_np, axis = 0 )
            overall_elongation_distribution_this_mutant_table[:,1] = np.std( overall_elongation_distribution_this_mutant_np, axis = 0 )
            front_elongation_distribution_this_mutant_table = np.zeros((20, 2))
            front_elongation_distribution_this_mutant_table[:,0] = np.mean( front_elongation_distribution_this_mutant_np, axis = 0 )
            front_elongation_distribution_this_mutant_table[:,1] = np.std( front_elongation_distribution_this_mutant_np, axis = 0 )

            back_elongation_distribution_this_mutant_table = np.zeros((20, 2))
            back_elongation_distribution_this_mutant_table[:,0] = np.mean( back_elongation_distribution_this_mutant_np, axis = 0 )
            back_elongation_distribution_this_mutant_table[:,1] = np.std( back_elongation_distribution_this_mutant_np, axis = 0 )

            np.savetxt(os.path.join(output_directory, simulation_name + '_overall_elongation_distribution.csv'), 
                       overall_elongation_distribution_this_mutant_table, delimiter = ',')
            np.savetxt(os.path.join(output_directory, simulation_name + '_front_elongation_distribution.csv'), 
                       front_elongation_distribution_this_mutant_table, delimiter = ',')
            np.savetxt(os.path.join(output_directory, simulation_name + '_back_elongation_distribution.csv'), 
                       back_elongation_distribution_this_mutant_table, delimiter = ',')  

    # tables of edges
    for simulation_name in list_of_simulation_names:
        mutant_directory = input_folder + simulation_name
        if os.path.exists(mutant_directory):
            list_of_sub_directories = os.listdir(mutant_directory)
            front_numbers = []
            back_numbers = []
            overall_edge_length_distribution_this_mutant = []
            front_edge_length_distribution_this_mutant = []
            back_edge_length_distribution_this_mutant = []
            for sub_directory in list_of_sub_directories:
                if (sub_directory.isdigit()):
                    overall_edge_length_distribution_this_simulation = np.loadtxt(os.path.join(mutant_directory,sub_directory) + 
                                                                          "/summary_statistics_from_time_0/EdgeOverallHistogram.csv")
                    front_edge_length_distribution_this_simulation = np.loadtxt(os.path.join(mutant_directory,sub_directory) + 
                                                                          "/summary_statistics_from_time_0/EdgeLeftHistogram.csv")
                    back_edge_length_distribution_this_simulation = np.loadtxt(os.path.join(mutant_directory,sub_directory) + 
                                                                          "/summary_statistics_from_time_0/EdgeRightHistogram.csv")

                    overall_edge_length_distribution_this_mutant.append( list(overall_edge_length_distribution_this_simulation) )
                    front_edge_length_distribution_this_mutant.append( list(front_edge_length_distribution_this_simulation) )
                    back_edge_length_distribution_this_mutant.append( list(back_edge_length_distribution_this_simulation) )

            overall_edge_length_distribution_this_mutant_np = np.array( overall_edge_length_distribution_this_mutant )
            front_edge_length_distribution_this_mutant_np = np.array( front_edge_length_distribution_this_mutant ) 
            back_edge_length_distribution_this_mutant_np = np.array( back_edge_length_distribution_this_mutant )
            
            overall_edge_length_distribution_this_mutant_table = np.zeros((20, 2))
            overall_edge_length_distribution_this_mutant_table[:,0] = np.mean( overall_edge_length_distribution_this_mutant_np, axis = 0 )
            overall_edge_length_distribution_this_mutant_table[:,1] = np.std( overall_edge_length_distribution_this_mutant_np, axis = 0 )

            front_edge_length_distribution_this_mutant_table = np.zeros((20, 2))
            front_edge_length_distribution_this_mutant_table[:,0] = np.mean( front_edge_length_distribution_this_mutant_np, axis = 0 )
            front_edge_length_distribution_this_mutant_table[:,1] = np.std( front_edge_length_distribution_this_mutant_np, axis = 0 )

            back_edge_length_distribution_this_mutant_table = np.zeros((20, 2))
            back_edge_length_distribution_this_mutant_table[:,0] = np.mean( back_edge_length_distribution_this_mutant_np, axis = 0 )
            back_edge_length_distribution_this_mutant_table[:,1] = np.std( back_edge_length_distribution_this_mutant_np, axis = 0 )

            np.savetxt(os.path.join(output_directory, simulation_name + '_overall_edge_length_distribution.csv'), 
                       overall_edge_length_distribution_this_mutant_table, delimiter = ',')
            np.savetxt(os.path.join(output_directory, simulation_name + '_front_edge_length_distribution.csv'), 
                       front_edge_length_distribution_this_mutant_table, delimiter = ',')
            np.savetxt(os.path.join(output_directory, simulation_name + '_back_edge_length_distribution.csv'), 
                       back_edge_length_distribution_this_mutant_table, delimiter = ',')

    # mean area per polygon class
    for simulation_name in list_of_simulation_names:
        mutant_directory = input_folder + simulation_name
        if os.path.exists(mutant_directory):
            list_of_sub_directories = os.listdir(mutant_directory)
            polygon_area_statistics = []
            for sub_directory in list_of_sub_directories:
                if (sub_directory.isdigit()):
                    polygon_area_statistics_this_simulation = np.loadtxt(os.path.join(mutant_directory,sub_directory) + 
                                                                          "/summary_statistics_from_time_0/MeanAreaPerPolygonClassLabelledWithBoundary.csv", delimiter= ',', skiprows = 1)

                    final_polygon_area_statistics_this_simulation = list(polygon_area_statistics_this_simulation[-1,1:])
                    for index in range(len(final_polygon_area_statistics_this_simulation), 21):
                        final_polygon_area_statistics_this_simulation.append(np.nan)
                    polygon_area_statistics.append( final_polygon_area_statistics_this_simulation )

            polygon_area_statistics_np = np.array( polygon_area_statistics )
            statistics_to_write = np.zeros((21,2))
            statistics_to_write[:,0] = np.nanmean( polygon_area_statistics_np, axis = 0 )
            statistics_to_write[:,1] = np.nanstd( polygon_area_statistics_np, axis = 0 )
           
            np.savetxt(os.path.join(output_directory, simulation_name + '_polygon_class_area_statistics.csv'), 
                       statistics_to_write, delimiter = ',')

    # small and big areas histogram
    for simulation_name in list_of_simulation_names:
        mutant_directory = input_folder + simulation_name
        if os.path.exists(mutant_directory):
            list_of_sub_directories = os.listdir(mutant_directory)
            small_locations = np.zeros((0,2))
            big_locations = np.zeros((0,2))
            for sub_directory in list_of_sub_directories:
                if (sub_directory.isdigit()):
                    small_locations_this_simulation = np.loadtxt(os.path.join(mutant_directory,sub_directory) + 
                                                                          "/summary_statistics_from_time_0/small_p_locations.csv")
                    big_locations_this_simulation = np.loadtxt(os.path.join(mutant_directory,sub_directory) + 
                                                                          "/summary_statistics_from_time_0/big_p_locations.csv")
                    if small_locations_this_simulation != np.array([]):
                        small_locations = np.vstack((small_locations, small_locations_this_simulation))

                    if big_locations_this_simulation != np.array([]):
                        big_locations = np.vstack((big_locations, big_locations_this_simulation))
            
            small_density, small_x_edges, small_y_edges = np.histogram2d(small_locations[:,0],
                                                                         small_locations[:,1],
                                                                         [5,8])
            
            big_density, big_x_edges, big_y_edges = np.histogram2d(big_locations[:,0],
                                                                   big_locations[:,1],
                                                                   [5,8])

            np.savetxt(os.path.join(output_directory, simulation_name + '_small_density.csv'), 
                       small_density)
            np.savetxt(os.path.join(output_directory, simulation_name + '_small_x_edges.csv'), 
                       small_x_edges)
            np.savetxt(os.path.join(output_directory, simulation_name + '_small_y_edges.csv'), 
                       small_y_edges)

            np.savetxt(os.path.join(output_directory, simulation_name + '_big_density.csv'), 
                       big_density)
            np.savetxt(os.path.join(output_directory, simulation_name + '_big_x_edges.csv'), 
                       big_x_edges)
            np.savetxt(os.path.join(output_directory, simulation_name + '_big_y_edges.csv'), 
                       big_y_edges)

    # t1 swap statistic
    for simulation_name in list_of_simulation_names:
        mutant_directory = input_folder + simulation_name
        if os.path.exists(mutant_directory):
            list_of_sub_directories = os.listdir(mutant_directory)
            t1_swap_numbers = []
            for sub_directory in list_of_sub_directories:
                if (sub_directory.isdigit()):
                    t1_swap_no_this_simulation = np.loadtxt(os.path.join(mutant_directory,sub_directory) + 
                                                                          "/summary_statistics_from_time_0/Total_no_t1_swaps.csv")

                    t1_swap_numbers.append( t1_swap_no_this_simulation )

            t1_swap_numbers_np = np.array( t1_swap_numbers )
            statistics_to_write = np.zeros(2)
            statistics_to_write[0] = np.mean( t1_swap_numbers_np )
            statistics_to_write[1] = np.std( t1_swap_numbers_np )
           
            np.savetxt(os.path.join(output_directory, simulation_name + '_t1_swap_statistics.csv'), 
                       statistics_to_write)

if __name__ == "__main__":

    #First we parse the command line
    program_text = "This is a simple script that analyses all the data collected in one scenario of our Parker System."
    parser = argparse.ArgumentParser(description = program_text)
    parser.add_argument('-i','--inputfolder', help = 'Specify the parent directory for this scenario')
    args = parser.parse_args()

    # process input arguments to get the output directory and input file names
    input_folder = args.inputfolder
    
    analyse(input_folder)
