# Supplementary material for: Capabilities and Limitations of Tissue Size Control through Passive Mechanical Forces
Source: PLoS Comput Biol. 2015 Dec 29;11(12):e1004679. doi: 10.1371/journal.pcbi.1004679 (PMC4703071; doi:10.1371/journal.pcbi.1004679)
Supplement: S1 Software — A thoroughly documented example of how to run the code is provided in the file README.txt. (ZIP) [file pcbi.1004679.s001.zip › SizeControl2015/apps/data_analysis/DataAnalysisPythonModule/vertex_statistics/StatisticsGenerator.py]

"""Copyright (c) 2005-2015, University of Oxford.
All rights reserved.

University of Oxford means the Chancellor, Masters and Scholars of the
University of Oxford, having an administrative office at Wellington
Square, Oxford OX1 2JD, UK.

This file is part of Chaste.

Redistribution and use in source and binary forms, with or without
modification, are permitted provided that the following conditions are met:
 * Redistributions of source code must retain the above copyright notice,
   this list of conditions and the following disclaimer.
 * Redistributions in binary form must reproduce the above copyright notice,
   this list of conditions and the following disclaimer in the documentation
   and/or other materials provided with the distribution.
 * Neither the name of the University of Oxford nor the names of its
   contributors may be used to endorse or promote products derived from this
   software without specific prior written permission.

THIS SOFTWARE IS PROVIDED BY THE COPYRIGHT HOLDERS AND CONTRIBUTORS "AS IS"
AND ANY EXPRESS OR IMPLIED WARRANTIES, INCLUDING, BUT NOT LIMITED TO, THE
IMPLIED WARRANTIES OF MERCHANTABILITY AND FITNESS FOR A PARTICULAR PURPOSE
ARE DISCLAIMED. IN NO EVENT SHALL THE COPYRIGHT HOLDER OR CONTRIBUTORS BE
LIABLE FOR ANY DIRECT, INDIRECT, INCIDENTAL, SPECIAL, EXEMPLARY, OR
CONSEQUENTIAL DAMAGES (INCLUDING, BUT NOT LIMITED TO, PROCUREMENT OF SUBSTITUTE
GOODS OR SERVICES; LOSS OF USE, DATA, OR PROFITS; OR BUSINESS INTERRUPTION)
HOWEVER CAUSED AND ON ANY THEORY OF LIABILITY, WHETHER IN CONTRACT, STRICT
LIABILITY, OR TORT (INCLUDING NEGLIGENCE OR OTHERWISE) ARISING IN ANY WAY OUT
OF THE USE OF THIS SOFTWARE, EVEN IF ADVISED OF THE POSSIBILITY OF SUCH DAMAGE.
"""

import numpy as np
from ..FileHandling import Write_two_vectors_to_csv
from ..FileHandling import Write_polygon_histograms
from ..FileHandling import Write_area_histograms
from ..FileHandling import Write_area_per_polygon_class_statistics
from ..FileHandling import Write_cell_death_table
import total_area_stat
import pickle

class StatisticsGenerator:
    def __init__(self, vertexData, t2_swap_data, t1_swap_data, edge_length_data, output_directory):
        self.vertex_data = vertexData
        self.cell_death_times = t2_swap_data[0]
        self.cell_death_ids = t2_swap_data[1]
        self.cell_death_locations = t2_swap_data[2]
        self.t1_times = t1_swap_data[0]
        self.t1_locations = t1_swap_data[1]
        self.edge_times = edge_length_data[0]
        self.edge_lengths = edge_length_data[1]
        self.labelled_edge_times = edge_length_data[2]
        self.labelled_edge_lengths = edge_length_data[3]
        self.labelled_edge_left_logicals = edge_length_data[4]
        self.output_directory = output_directory
        self.timesteps = np.unique(self.vertex_data[:,0])
        self.no_timesteps = self.timesteps.shape[0]
        self.maximal_polygon_number = max(self.vertex_data[:,4])
        self.maximal_cell_area = max(self.vertex_data[:,5])
        self.Generate_time_masks()
        self.Generate_all_statistics()

    def Generate_all_statistics(self):
        #self.Generate_total_area_statistics()
        total_area_stats = total_area_stat.TotalAreaStatistics(self)
        total_area_stats.generate_single_simulation_statistics()
        #self.Generate_total_area_statistics()
        self.Generate_cell_number_statistics()
        self.Generate_mean_area_statistics()
        self.Generate_polygon_histograms()
        self.Generate_area_histograms()
        self.Generate_mean_area_per_polygon_class_statistics()
        self.Generate_accumulative_death_statistics()
        self.Generate_cell_death_table()
        self.Generate_front_back_death_table()
        self.Generate_final_edge_histograms()
        self.Generate_final_perimeter_histogram()
        self.Generate_final_elongation_histograms()
        self.Generate_t1_count_statistic()
        self.Generate_population_densities()

    def Generate_time_masks(self):
        # Get masks for the entries at each time step
        time_masks = []
        time_masks_wo_boundary = []
        time_masks_labelled = []
        time_masks_labelled_wo_boundary = []
        time_masks_unlabelled = []
        time_masks_unlabelled_wo_boundary = []
        time_masks_labelled_front = []
        time_masks_labelled_back = []
        for time in self.timesteps:
            time_masks.append(self.vertex_data[:,0] == time)
            time_masks_wo_boundary.append(np.logical_and\
                    (self.vertex_data[:,0] == time, self.vertex_data[:,9] < 0.5))
            time_masks_labelled.append(np.logical_and\
                    (self.vertex_data[:,0] == time, self.vertex_data[:,8] > 0.5))
            time_masks_labelled_wo_boundary.append(np.logical_and(np.logical_and\
                    (self.vertex_data[:,0] == time, self.vertex_data[:,8] > 0.5),\
                    self.vertex_data[:,9] < 0.5))
            time_masks_unlabelled.append(np.logical_and\
                    (self.vertex_data[:,0] == time, self.vertex_data[:,8] < 0.5))
            time_masks_unlabelled_wo_boundary.append(np.logical_and(np.logical_and\
                    (self.vertex_data[:,0] == time, self.vertex_data[:,8] < 0.5),\
                    self.vertex_data[:,9] < 0.5))
            time_masks_labelled_front.append(np.logical_and(np.logical_and\
                    (self.vertex_data[:,0] == time, self.vertex_data[:,8] > 0.5),\
                    self.vertex_data[:,6] < 4.565))
            time_masks_labelled_back.append(np.logical_and(np.logical_and\
                    (self.vertex_data[:,0] == time, self.vertex_data[:,8] > 0.5),\
                    self.vertex_data[:,6] > 4.565))
        self.time_masks = dict()
        self.time_masks['WithBoundary'] = time_masks
        self.time_masks['WithoutBoundary'] = time_masks_wo_boundary
        self.time_masks['LabelledWithBoundary'] = time_masks_labelled
        self.time_masks['LabelledWithoutBoundary'] = time_masks_labelled_wo_boundary
        self.time_masks['UnlabelledWithBoundary'] = time_masks_unlabelled
        self.time_masks['UnlabelledWithoutBoundary'] = time_masks_unlabelled_wo_boundary
        self.time_masks['LabelledFront'] = time_masks_labelled_front
        self.time_masks['LabelledBack'] = time_masks_labelled_back

    def Generate_total_area_statistics(self):
        print "total area statistics"
        for mask_type in self.time_masks:
            total_area = np.zeros((self.no_timesteps,1))
            for time_step_counter, time in enumerate(self.timesteps):
                cell_areas_this_time = self.vertex_data[self.time_masks[mask_type][time_step_counter]][:,5]
                total_area_this_time = cell_areas_this_time.sum()
                total_area[time_step_counter] = total_area_this_time
            Write_two_vectors_to_csv(self.timesteps,total_area,\
                    self.output_directory + "/TotalArea" + mask_type)

    def Generate_cell_number_statistics(self):
        print "cell number statistics"
        for mask_type in self.time_masks:
            total_no_cells = np.zeros((self.no_timesteps,1))
            for time_step_counter, time in enumerate(self.timesteps):
                total_no_cells[time_step_counter] = self.time_masks[mask_type][time_step_counter].sum()
            Write_two_vectors_to_csv(self.timesteps, total_no_cells,\
                    self.output_directory + "/CellNumbers" + mask_type)

    def Generate_mean_area_statistics(self):
        print "mean area statistics"
        for mask_type in self.time_masks:
            mean_areas = np.zeros((self.no_timesteps,1))
            for time_step_counter, time in enumerate(self.timesteps):
                cell_areas_this_time = self.vertex_data[self.time_masks[mask_type][time_step_counter]][:,5]
                mean_areas[time_step_counter] = cell_areas_this_time.mean()
            Write_two_vectors_to_csv(self.timesteps, mean_areas,\
                    self.output_directory + "/MeanCellAreas" + mask_type)

    def Generate_polygon_histograms(self):
        for mask_type in self.time_masks:       
            polygon_numbers = np.zeros((self.no_timesteps,self.maximal_polygon_number - 2))
            for time_step_counter, time in enumerate(self.timesteps):
                polygon_numbers_this_time = self.vertex_data[self.time_masks[mask_type][time_step_counter]][:,4]
                histogram_this_time,_ = np.histogram(polygon_numbers_this_time, bins = self.maximal_polygon_number - 2,\
                        range = (2.5, self.maximal_polygon_number + 0.5), density = True)
                polygon_numbers[time_step_counter] = histogram_this_time
            Write_polygon_histograms(self.timesteps, polygon_numbers,\
                    self.output_directory + "/PolygonHistograms" + mask_type)
            
    def Generate_area_histograms(self):
        print "area histograms"
        nr_area_bins = 20
        for mask_type in self.time_masks:
            cell_area_histograms = np.zeros((self.no_timesteps,nr_area_bins))
            for time_step_counter, time in enumerate(self.timesteps):
                cell_areas_this_time = self.vertex_data[self.time_masks[mask_type][time_step_counter]][:,5]
                cell_area_histograms[time_step_counter,:], bin_borders =\
                        np.histogram(cell_areas_this_time, range=(0.0,1.0), bins=nr_area_bins, density = True )
            Write_area_histograms(self.timesteps, cell_area_histograms, bin_borders,\
                self.output_directory + "/AreaHistograms" + mask_type)

    def Generate_final_edge_histograms(self):
        print "edge histogram"
        nr_edge_bins = 20
        final_time = max(self.timesteps)
        final_edge_left_logicals = self.labelled_edge_left_logicals[self.labelled_edge_times == final_time]

        final_edge_lengths = self.labelled_edge_lengths[self.labelled_edge_times == final_time]
        left_edge_lengths = final_edge_lengths[final_edge_left_logicals > 0.5]
        right_edge_lengths = final_edge_lengths[final_edge_left_logicals < 0.5]

        cell_overall_edge_histogram, bin_borders = np.histogram(final_edge_lengths, range=(0.0,1.0), bins=nr_edge_bins, density = True )
        np.savetxt(self.output_directory + '/EdgeOverallHistogram.csv', cell_overall_edge_histogram )

        cell_left_edge_histogram, bin_borders = np.histogram(left_edge_lengths, range=(0.0,1.0), bins=nr_edge_bins, density = True )
        np.savetxt(self.output_directory + '/EdgeLeftHistogram.csv', cell_left_edge_histogram )

        cell_right_edge_histogram, bin_borders = np.histogram(right_edge_lengths, range=(0.0,1.0), bins=nr_edge_bins, density = True )
        np.savetxt(self.output_directory + '/EdgeRightHistogram.csv', cell_right_edge_histogram )
        
    def Generate_final_elongation_histograms(self):
        print "elongation histogram"
        nr_elongation_bins = 20
        last_time_index = len(self.timesteps) - 1
        for mask_type in self.time_masks:
            final_elongations = self.vertex_data[self.time_masks[mask_type][last_time_index]][:,11]
            elongation_histogram, bin_borders = np.histogram(final_elongations, range=(0.0,2.0), bins=nr_elongation_bins, density = True )
            np.savetxt(self.output_directory + '/ElongationHistogram' + mask_type + '.csv', elongation_histogram )

    def Generate_final_perimeter_histogram(self):
        print "perimeter histogram"
        nr_perimeter_bins = 20
        last_time_index = len(self.timesteps) - 1
        for mask_type in self.time_masks:
            final_perimeters = self.vertex_data[self.time_masks[mask_type][last_time_index]][:,10]
            perimeter_histogram, bin_borders = np.histogram(final_perimeters, range=(0.0,3.72), bins=nr_perimeter_bins, density = True )
            np.savetxt(self.output_directory + '/PerimeterHistogram' + mask_type + '.csv', perimeter_histogram )

    def Generate_mean_area_per_polygon_class_statistics(self):
        print "mean area per polygon class"
        for mask_type in self.time_masks:
            area_per_polygon_class_statistics = np.empty((self.no_timesteps, self.maximal_polygon_number - 2))
            area_per_polygon_class_statistics[:] = np.nan
            for time_step_counter, time in enumerate(self.timesteps):
                cell_areas_this_time = self.vertex_data[self.time_masks[mask_type][time_step_counter]][:,5]
                mean_cell_area_this_time = cell_areas_this_time.mean()
                polygon_numbers_this_time = self.vertex_data[self.time_masks[mask_type][time_step_counter]][:,4]
                for polygon_number in np.unique(polygon_numbers_this_time):
                    cells_with_this_polygon_number = (polygon_numbers_this_time == polygon_number)
                    areas_for_this_polygon_number = cell_areas_this_time[cells_with_this_polygon_number]
                    area_per_polygon_class_statistics[time_step_counter, polygon_number - 3] = \
                            areas_for_this_polygon_number.mean()
            Write_area_per_polygon_class_statistics(self.timesteps, area_per_polygon_class_statistics,\
                self.output_directory + "/MeanAreaPerPolygonClass" + mask_type)
    
    def Generate_accumulative_death_statistics(self):
        print "accumulative death statistics"
        for mask_type in self.time_masks:
            accumulative_no_deaths = np.zeros(self.no_timesteps, dtype=np.int32)
            total_no_deaths = 0
            for time_step_counter, time in enumerate(self.timesteps):
                # We need to make sure that between two sampling time steps no cell is born and dies again
                vertex_data_this_sub_population_last_time = self.vertex_data[self.time_masks[mask_type][time_step_counter-1]]
                cell_ids_this_sub_population_last_time = vertex_data_this_sub_population_last_time[:,2]
                mask_for_cell_deaths_this_time = ( self.cell_death_times == time )
                dead_cell_ids_this_time = self.cell_death_ids[mask_for_cell_deaths_this_time]
                for cell_id in dead_cell_ids_this_time:
                    if cell_id in cell_ids_this_sub_population_last_time:
                        total_no_deaths += 1
                accumulative_no_deaths[time_step_counter] = total_no_deaths
            Write_two_vectors_to_csv(self.timesteps, accumulative_no_deaths,
                                     self.output_directory + "/CellDeathOverTime" + mask_type)

    def Generate_cell_death_table(self):
        print "cell death table"
        cell_death_labels = np.zeros(self.cell_death_times.size)
        cell_death_boundary_logicals = np.zeros(self.cell_death_times.size)
        for cell_death_index, time in enumerate(self.cell_death_times):
            this_time_step_index = np.nonzero(self.timesteps == time)
            last_time_step_index = this_time_step_index[0] - 1
            this_cell_id = self.cell_death_ids[cell_death_index]
            vertex_data_last_time = self.vertex_data[self.time_masks['WithBoundary'][last_time_step_index]]
            index_of_cell_in_vertex_data_last_time = \
                    np.nonzero(vertex_data_last_time[:,2] == this_cell_id)
            if np.array_equal(index_of_cell_in_vertex_data_last_time[0], np.array([], dtype='int64')):
                label_of_this_cell = 2
                boundary_logical_of_this_cell = 2
            else:
                label_of_this_cell = vertex_data_last_time[index_of_cell_in_vertex_data_last_time, 8]
                boundary_logical_of_this_cell = vertex_data_last_time[index_of_cell_in_vertex_data_last_time, 9]
            cell_death_labels[cell_death_index] = label_of_this_cell
            cell_death_boundary_logicals[cell_death_index] = boundary_logical_of_this_cell 
        self.cell_death_labels = cell_death_labels
        Write_cell_death_table(self.cell_death_times, self.cell_death_ids, self.cell_death_locations, \
                cell_death_labels, cell_death_boundary_logicals, self.output_directory +"/CellDeathTable")
        
    def Generate_t1_count_statistic(self):
        total_no_t1_swaps = np.array([len(self.t1_times)], dtype = int)
        np.savetxt( self.output_directory +"/Total_no_t1_swaps.csv", total_no_t1_swaps )

    def Generate_front_back_death_table(self):
        print "front back difference"
        front_back_death_table = {}
        front_back_death_table['front'] = 0
        front_back_death_table['back'] = 0
        horizontal_sheet_center = 4.565
        for cell_death_index, time in enumerate(self.cell_death_times):
            if self.cell_death_labels[cell_death_index] > 0.5:
                if self.cell_death_locations[cell_death_index][0] > horizontal_sheet_center:
                    front_back_death_table['back'] +=1
                else:
                    front_back_death_table['front'] +=1
        pickle.dump( front_back_death_table, open( self.output_directory + "/front_back_death_table.pickle", "wb" ) )

    def Generate_population_densities(self):
        print "population densities"
        last_time_mask = self.time_masks['LabelledWithBoundary'][-1]
        cell_areas_this_time = self.vertex_data[last_time_mask][:,5]
        threshold = 0.05/0.121
        small_x_locations = self.vertex_data[last_time_mask][cell_areas_this_time < threshold][:,6]
        big_x_locations = self.vertex_data[last_time_mask][cell_areas_this_time > threshold][:,6]
        small_y_locations = self.vertex_data[last_time_mask][cell_areas_this_time < threshold][:,7]
        big_y_locations = self.vertex_data[last_time_mask][cell_areas_this_time > threshold][:,7]
        small_locations_vector = np.hstack(( small_x_locations.reshape(small_x_locations.shape[0], 1),
                                             small_y_locations.reshape(small_y_locations.shape[0], 1) ))
        big_locations_vector = np.hstack(( big_x_locations.reshape(big_x_locations.shape[0], 1),
                                           big_y_locations.reshape(big_y_locations.shape[0], 1) ))
        np.savetxt( self.output_directory + '/small_p_locations.csv', small_locations_vector)
        np.savetxt( self.output_directory + '/big_p_locations.csv', big_locations_vector)
