# Supplementary material for: Capabilities and Limitations of Tissue Size Control through Passive Mechanical Forces
Source: PLoS Comput Biol. 2015 Dec 29;11(12):e1004679. doi: 10.1371/journal.pcbi.1004679 (PMC4703071; doi:10.1371/journal.pcbi.1004679)
Supplement: S1 Software — A thoroughly documented example of how to run the code is provided in the file README.txt. (ZIP) [file pcbi.1004679.s001.zip › SizeControl2015/apps/src/ScenarioExecutable.cpp]

/*

Copyright (c) 2005-2015, University of Oxford.
All rights reserved.

University of Oxford means the Chancellor, Masters and Scholars of the
University of Oxford, having an administrative office at Wellington
Square, Oxford OX1 2JD, UK.

This file is part of Chaste.

Redistribution and use in source and binary forms, with or without
modification, are permitted provided that the following conditions are met:
 * Redistributions of source code must retain the above copyright notice,
   this list of conditions and the following disclaimer.
 * Redistributions in binary form must reproduce the above copyright notice,
   this list of conditions and the following disclaimer in the documentation
   and/or other materials provided with the distribution.
 * Neither the name of the University of Oxford nor the names of its
   contributors may be used to endorse or promote products derived from this
   software without specific prior written permission.

THIS SOFTWARE IS PROVIDED BY THE COPYRIGHT HOLDERS AND CONTRIBUTORS "AS IS"
AND ANY EXPRESS OR IMPLIED WARRANTIES, INCLUDING, BUT NOT LIMITED TO, THE
IMPLIED WARRANTIES OF MERCHANTABILITY AND FITNESS FOR A PARTICULAR PURPOSE
ARE DISCLAIMED. IN NO EVENT SHALL THE COPYRIGHT HOLDER OR CONTRIBUTORS BE
LIABLE FOR ANY DIRECT, INDIRECT, INCIDENTAL, SPECIAL, EXEMPLARY, OR
CONSEQUENTIAL DAMAGES (INCLUDING, BUT NOT LIMITED TO, PROCUREMENT OF SUBSTITUTE
GOODS OR SERVICES; LOSS OF USE, DATA, OR PROFITS; OR BUSINESS INTERRUPTION)
HOWEVER CAUSED AND ON ANY THEORY OF LIABILITY, WHETHER IN CONTRACT, STRICT
LIABILITY, OR TORT (INCLUDING NEGLIGENCE OR OTHERWISE) ARISING IN ANY WAY OUT
OF THE USE OF THIS SOFTWARE, EVEN IF ADVISED OF THE POSSIBILITY OF SUCH DAMAGE.

*/

/**
 * @file
 *
 * This file forms an executable for our scenario study.
 */

#include <iostream>
#include <string>

#include "MechanicsOnlyScenario.hpp"
#include "ReducedLineTensionMechanicsOnly.hpp"
#include "AsymmetricDaughterArea.hpp"
#include "AsymmetricPerimeterContractility.hpp"
#include "AsymmetricLineTension.hpp"
#include "Exception.hpp"

#include <boost/program_options/options_description.hpp>
#include <boost/program_options/variables_map.hpp>
#include <boost/program_options/parsers.hpp>
#include <boost/algorithm/string/predicate.hpp>

#include "ExecutableSupport.hpp"
//#include "PetscTools.hpp"
//#include "PetscException.hpp"

//#include "Hello.hpp"

namespace program_options = boost::program_options;

template <class ScenarioType>
void RunScenarioOfTypeWithId(unsigned iD, bool straightBoundariesLogical, bool randomIcLogical, double initialTargetArea)
{
    ScenarioType scenario(iD);
    scenario.SetStraightBoundaryLogical(straightBoundariesLogical);
    scenario.SetRandomInitialConditionLogical(randomIcLogical);
    scenario.SetInitialTargetArea(initialTargetArea);
    scenario.SetupRunAndDestroyAllMutants();
}

template <class ScenarioType>
void RunScenarioOfTypeWithIdAndAsymmetry(unsigned iD, bool straightBoundariesLogical, double asymmetry)
{
    ScenarioType scenario(iD, asymmetry);
    scenario.SetStraightBoundaryLogical(straightBoundariesLogical);
    scenario.SetupRunAndDestroyAllMutants();
}

void MakeAndRunScenarioOfNameWithId(std::string scenarioName, unsigned simulationId, bool straightBoundariesLogical,
		bool randomIcLogical, double initialTargetArea)
{
	if(scenarioName == "MechanicsOnly")
	{
        RunScenarioOfTypeWithId<MechanicsOnlyScenario>(simulationId, straightBoundariesLogical, randomIcLogical, initialTargetArea);
	}
	else if(scenarioName == "ReducedLineTensionMechanicsOnly")
	{
        RunScenarioOfTypeWithId<ReducedLineTensionMechanicsOnly>(simulationId, straightBoundariesLogical, randomIcLogical, initialTargetArea);
	}
	else
	{
		EXCEPTION("There is no scenario with the specified name");
	}
}

void MakeAndRunScenarioOfNameWithIdAndAsymmetry(std::string scenarioName, unsigned simulationId, bool straightBoundariesLogical, double asymmetry)
{
	if(scenarioName == "AsymmetricDaughterArea")
	{
        RunScenarioOfTypeWithIdAndAsymmetry<AsymmetricDaughterArea>(simulationId, straightBoundariesLogical, asymmetry);
	}
	else if(scenarioName == "AsymmetricLineTension")
	{
        RunScenarioOfTypeWithIdAndAsymmetry<AsymmetricLineTension>(simulationId, straightBoundariesLogical, asymmetry);
	}
    else if(scenarioName == "AsymmetricPerimeterContractility")
	{
        RunScenarioOfTypeWithIdAndAsymmetry<AsymmetricPerimeterContractility>(simulationId, straightBoundariesLogical, asymmetry);
	}
    else
    {
		EXCEPTION("There is no scenario with the specified name");
    }
}

int main(int argc, char *argv[])
{

        // This sets up PETSc and prints out copyright information, etc.
        ExecutableSupport::StandardStartup(&argc, &argv);

	// Define command line options
	program_options::options_description general_options(
			"This program runs single realisations of the scenarios that we consider for our simulation study.\n\n"
			"The asymmetry parameter can be used for the asymmetry scenarios as well as to set the \n\n"
			"morphogen strength in the EgfrInhibition and SpitzOverExpression scenarios.\n\n"
			"These are the available options");
	general_options.add_options()
			("help", "produce help message")
			("ID", program_options::value<unsigned>()->default_value(0),"ID of the simulation")
			("straightboundaries", program_options::value<bool>()->default_value(false),"whether to change the boundary condition")
			("random_ic", program_options::value<bool>()->default_value(false),"whether to use random initial conditions")
			("initial_target_area", program_options::value<double>()->default_value(1.0),
					"The initial target area of all cells in the tissue")
	   	    ("scenarioname", program_options::value< std::string >()->default_value("MechanicsOnly"),
	   	    		"Name of the scenario that you would like to run")
	   	    ("asymmetry", program_options::value<double>()->default_value(0.0),"asymmetry if applicable");

	// define parse command line into variables_map
	program_options::variables_map variables_map;
	program_options::store(parse_command_line(argc, argv, general_options), variables_map);

	// print help message if wanted
	if (variables_map.count("help")) {
	    std::cout << setprecision(3) << general_options << "\n";
	    return 1;
	    }

	// get id and name from command line
	unsigned simulation_id=variables_map["ID"].as<unsigned>();
	std::string scenario_name = variables_map["scenarioname"].as<std::string>();
	bool straight_boundaries_logical = variables_map["straightboundaries"].as<bool>();
	bool random_ic_logical = variables_map["random_ic"].as<bool>();
	double initial_target_area = variables_map["initial_target_area"].as<double>();
	double asymmetry=variables_map["asymmetry"].as<double>();

	// this test won't need to run in parallel. So we won't execute any parallel code. Code for executable support and PETSc
	// initialisation can be found in the ExampleApp.cpp

	if ( boost::algorithm::starts_with(scenario_name, "Asymmetric") )
	{
    	MakeAndRunScenarioOfNameWithIdAndAsymmetry( scenario_name, simulation_id, straight_boundaries_logical, asymmetry);
	}
	else if ( scenario_name == "SpitzOverExpression" )
	{
    	MakeAndRunScenarioOfNameWithIdAndAsymmetry( scenario_name, simulation_id, straight_boundaries_logical, asymmetry);
	}
	else if ( scenario_name == "EgfrInhibition" )
	{
    	MakeAndRunScenarioOfNameWithIdAndAsymmetry( scenario_name, simulation_id, straight_boundaries_logical, asymmetry);
	}
	else
	{
	    MakeAndRunScenarioOfNameWithId( scenario_name, simulation_id, straight_boundaries_logical, random_ic_logical,
	    		initial_target_area);
	}


    // End by finalizing PETSc, and returning a suitable exit code.
    // 0 means 'no error'
    ExecutableSupport::FinalizePetsc();

    return true;
}
