# Supplementary material for: Capabilities and Limitations of Tissue Size Control through Passive Mechanical Forces
Source: PLoS Comput Biol. 2015 Dec 29;11(12):e1004679. doi: 10.1371/journal.pcbi.1004679 (PMC4703071; doi:10.1371/journal.pcbi.1004679)
Supplement: S1 Software — A thoroughly documented example of how to run the code is provided in the file README.txt. (ZIP) [file pcbi.1004679.s001.zip › SizeControl2015/src/LaserAblationForce.hpp]

/*

Copyright (c) 2005-2015, University of Oxford.
All rights reserved.

University of Oxford means the Chancellor, Masters and Scholars of the
University of Oxford, having an administrative office at Wellington
Square, Oxford OX1 2JD, UK.

This file is part of Chaste.

Redistribution and use in source and binary forms, with or without
modification, are permitted provided that the following conditions are met:
 * Redistributions of source code must retain the above copyright notice,
   this list of conditions and the following disclaimer.
 * Redistributions in binary form must reproduce the above copyright notice,
   this list of conditions and the following disclaimer in the documentation
   and/or other materials provided with the distribution.
 * Neither the name of the University of Oxford nor the names of its
   contributors may be used to endorse or promote products derived from this
   software without specific prior written permission.

THIS SOFTWARE IS PROVIDED BY THE COPYRIGHT HOLDERS AND CONTRIBUTORS "AS IS"
AND ANY EXPRESS OR IMPLIED WARRANTIES, INCLUDING, BUT NOT LIMITED TO, THE
IMPLIED WARRANTIES OF MERCHANTABILITY AND FITNESS FOR A PARTICULAR PURPOSE
ARE DISCLAIMED. IN NO EVENT SHALL THE COPYRIGHT HOLDER OR CONTRIBUTORS BE
LIABLE FOR ANY DIRECT, INDIRECT, INCIDENTAL, SPECIAL, EXEMPLARY, OR
CONSEQUENTIAL DAMAGES (INCLUDING, BUT NOT LIMITED TO, PROCUREMENT OF SUBSTITUTE
GOODS OR SERVICES; LOSS OF USE, DATA, OR PROFITS; OR BUSINESS INTERRUPTION)
HOWEVER CAUSED AND ON ANY THEORY OF LIABILITY, WHETHER IN CONTRACT, STRICT
LIABILITY, OR TORT (INCLUDING NEGLIGENCE OR OTHERWISE) ARISING IN ANY WAY OUT
OF THE USE OF THIS SOFTWARE, EVEN IF ADVISED OF THE POSSIBILITY OF SUCH DAMAGE.

*/

#ifndef LASERABLATIONFORCE_HPP_
#define LASERABLATIONFORCE_HPP_

#include "ChasteSerialization.hpp"
#include <boost/serialization/base_object.hpp>
#include "Exception.hpp"

#include "AbstractForce.hpp"
#include "VertexBasedCellPopulation.hpp"

#include <iostream>

/**
 * A force class for use in Vertex-based simulations. This force is used to
 * simulate a Laser Ablation experiment. This experiment and its interpretation
 * within vertex-based models are described in Farhadifar et al in  Curr. Biol.,
 * 2007, 17, 2095-2104. This force works in conjunction with the FarhadifarForce
 * and the user needs to ensure that the force constants are the same in both forces.
 * The idea behind this force is that it sets some force terms for the ablated edge
 * and the adjacent cells to zero by substracting these terms after the FarhadifarForce
 * applied them.
 */

template<unsigned DIM>
class LaserAblationForce  : public AbstractForce<DIM>
{
friend class TestForces;

private:

    friend class boost::serialization::access;
    /**
     * Boost Serialization method for archiving/checkpointing.
     * Archives the object and its member variables.
     *
     * @param archive  The boost archive.
     * @param version  The current version of this class.
     */
    template<class Archive>
    void serialize(Archive & archive, const unsigned int version)
    {
        archive & boost::serialization::base_object<AbstractForce<DIM> >(*this);
        archive & mPerimeterContractilityParameter;
        archive & mLineTensionParameter;
    }

    /**
     * Private default constructor for archiving only.
     */
    LaserAblationForce()
    {
    }

protected:

    /**
     * The strength of the perimeter term in the model. Corresponds to Gamma_alpha in Farhadifar's paper.
     * The user needs to ensure that this parameter is the same as in the FarhadifarForce.
     */
    double mPerimeterContractilityParameter;

    /**
     * The strength of the line tension term in the model. Lambda_{i,j} in Farhadifar's paper.
     * The user needs to ensure that this parameter is the same as in the FarhadifarForce.
     */
    double mLineTensionParameter;

    /**
     * The pointers to the nodes sharing the edge that we would like to ablate.
     */
    Node<DIM>* mpNodeA;
    Node<DIM>* mpNodeB;

public:

    /**
     * Constructor. Takes pointers to the two nodes sharing the edge that is going to be ablated.
     *
     * @param pNodeA Pointer to the node at one end of the edge that is going to be ablated
     * @param pNodeB Pointer to the node at the other end of the edge that is going to be ablated
     */
    LaserAblationForce(Node<DIM>* pNodeA, Node<DIM>* pNodeB);

    /**
     * Destructor.
     */
    virtual ~LaserAblationForce();

    /**
     * Overridden AddForceContribution() method.
     *
     * Calculates the force on each node in the vertex-based cell population based on the energy function
     * Farhadifar's model.
     *
     * @param rCellPopulation reference to the cell population
     */
    virtual void AddForceContribution(AbstractCellPopulation<DIM>& rCellPopulation);

    /**
     * @return mPerimeterContractilityParameter
     */
    double GetPerimeterContractilityParameter();

    /**
     * @return mLineTensionParameter
     */
    double GetLineTensionParameter();

    /**
     * Set mPerimeterContractilityParameter.
     *
     * @param perimeterContractilityParameter the new value of perimterContractilityParameter
     */
    void SetPerimeterContractilityParameter(double perimeterContractilityParameter);

    /**
     * Set mLineTensionParameter.
     *
     * @param lineTensionParameter the new value of mLineTensionParameter
     */
    void SetLineTensionParameter(double lineTensionParameter);

    /**
     * Overridden OutputForceParameters() method.
     *
     * @param rParamsFile the file stream to which the parameters are output
     */
    void OutputForceParameters(out_stream& rParamsFile);
};

#include "SerializationExportWrapper.hpp"
EXPORT_TEMPLATE_CLASS_SAME_DIMS(LaserAblationForce)

#endif /*LASERABLATIONFORCE_HPP_*/
