# Supplementary material for: Capabilities and Limitations of Tissue Size Control through Passive Mechanical Forces
Source: PLoS Comput Biol. 2015 Dec 29;11(12):e1004679. doi: 10.1371/journal.pcbi.1004679 (PMC4703071; doi:10.1371/journal.pcbi.1004679)
Supplement: S1 Software — A thoroughly documented example of how to run the code is provided in the file README.txt. (ZIP) [file pcbi.1004679.s001.zip › SizeControl2015/src/PlaneStickyBoundaryCondition.cpp]

/*

Copyright (c) 2005-2015, University of Oxford.
All rights reserved.

University of Oxford means the Chancellor, Masters and Scholars of the
University of Oxford, having an administrative office at Wellington
Square, Oxford OX1 2JD, UK.

This file is part of Chaste.

Redistribution and use in source and binary forms, with or without
modification, are permitted provided that the following conditions are met:
 * Redistributions of source code must retain the above copyright notice,
   this list of conditions and the following disclaimer.
 * Redistributions in binary form must reproduce the above copyright notice,
   this list of conditions and the following disclaimer in the documentation
   and/or other materials provided with the distribution.
 * Neither the name of the University of Oxford nor the names of its
   contributors may be used to endorse or promote products derived from this
   software without specific prior written permission.

THIS SOFTWARE IS PROVIDED BY THE COPYRIGHT HOLDERS AND CONTRIBUTORS "AS IS"
AND ANY EXPRESS OR IMPLIED WARRANTIES, INCLUDING, BUT NOT LIMITED TO, THE
IMPLIED WARRANTIES OF MERCHANTABILITY AND FITNESS FOR A PARTICULAR PURPOSE
ARE DISCLAIMED. IN NO EVENT SHALL THE COPYRIGHT HOLDER OR CONTRIBUTORS BE
LIABLE FOR ANY DIRECT, INDIRECT, INCIDENTAL, SPECIAL, EXEMPLARY, OR
CONSEQUENTIAL DAMAGES (INCLUDING, BUT NOT LIMITED TO, PROCUREMENT OF SUBSTITUTE
GOODS OR SERVICES; LOSS OF USE, DATA, OR PROFITS; OR BUSINESS INTERRUPTION)
HOWEVER CAUSED AND ON ANY THEORY OF LIABILITY, WHETHER IN CONTRACT, STRICT
LIABILITY, OR TORT (INCLUDING NEGLIGENCE OR OTHERWISE) ARISING IN ANY WAY OUT
OF THE USE OF THIS SOFTWARE, EVEN IF ADVISED OF THE POSSIBILITY OF SUCH DAMAGE.

*/

#include "PlaneStickyBoundaryCondition.hpp"
#include "AbstractCentreBasedCellPopulation.hpp"
#include "VertexBasedCellPopulation.hpp"

template<unsigned DIM>
PlaneStickyBoundaryCondition<DIM>::PlaneStickyBoundaryCondition(AbstractCellPopulation<DIM>* pCellPopulation,
                                                    c_vector<double, DIM> point,
                                                    c_vector<double, DIM> normal)
        : AbstractCellPopulationBoundaryCondition<DIM>(pCellPopulation),
          mPointOnPlane(point)
{
    assert(norm_2(normal) > 0.0);
    mNormalToPlane = normal/norm_2(normal);
}

template<unsigned DIM>
const c_vector<double, DIM>& PlaneStickyBoundaryCondition<DIM>::rGetPointOnPlane() const
{
    return mPointOnPlane;
}

template<unsigned DIM>
const c_vector<double, DIM>& PlaneStickyBoundaryCondition<DIM>::rGetNormalToPlane() const
{
    return mNormalToPlane;
}

template<unsigned DIM>
void PlaneStickyBoundaryCondition<DIM>::ImposeBoundaryCondition(const std::map<Node<DIM>*, c_vector<double, DIM> >& rOldLocations)
{
	///\todo Move this to constructor. If this is in the constructor then Exception always throws.
	if (dynamic_cast<AbstractOffLatticeCellPopulation<DIM>*>(this->mpCellPopulation)==NULL)
	{
		EXCEPTION("PlaneStickyBoundaryCondition requires a subclass of AbstractOffLatticeCellPopulation.");
	}

	assert((dynamic_cast<AbstractCentreBasedCellPopulation<DIM>*>(this->mpCellPopulation))
			|| (dynamic_cast<VertexBasedCellPopulation<DIM>*>(this->mpCellPopulation)) );

	if (DIM != 1)
	{
		if (dynamic_cast<AbstractCentreBasedCellPopulation<DIM>*>(this->mpCellPopulation))
		{
			for (typename AbstractCellPopulation<DIM>::Iterator cell_iter = this->mpCellPopulation->Begin();
					cell_iter != this->mpCellPopulation->End();
					++cell_iter)
			{
				c_vector<double, DIM> cell_location = this->mpCellPopulation->GetLocationOfCellCentre(*cell_iter);

				unsigned node_index = this->mpCellPopulation->GetLocationIndexUsingCell(*cell_iter);
				Node<DIM>* p_node = this->mpCellPopulation->GetNode(node_index);

				if(p_node->IsBoundaryNode())
				{
					double signed_distance = inner_prod(cell_location - mPointOnPlane, mNormalToPlane);
					if (signed_distance > 0.0)
					{
						// For the closest point on the plane we travel from cell_location the signed_distance in the direction of -mNormalToPlane
						c_vector<double, DIM> nearest_point = cell_location - signed_distance*mNormalToPlane;
						p_node->rGetModifiableLocation() = nearest_point;
					}
				}
			}
		}
		else
		{
			assert(dynamic_cast<VertexBasedCellPopulation<DIM>*>(this->mpCellPopulation));

			VertexBasedCellPopulation<DIM>* pStaticCastCellPopulation = static_cast<VertexBasedCellPopulation<DIM>*>(this->mpCellPopulation);

			// Iterate over all nodes and update their positions according to the boundary conditions
			unsigned num_nodes = pStaticCastCellPopulation->GetNumNodes();
			for (unsigned node_index=0; node_index<num_nodes; node_index++)
			{
				Node<DIM>* p_node = pStaticCastCellPopulation->GetNode(node_index);
				if(p_node->IsBoundaryNode())
				{
					c_vector<double, DIM> node_location = p_node->rGetLocation();

					double signed_distance = inner_prod(node_location - mPointOnPlane, mNormalToPlane);
					if (signed_distance > 0.0 )
					{
						// For the closest point on the plane we travel from cell_location the signed_distance
						// in the direction of -mNormalToPlane
						c_vector<double, DIM> nearest_point = node_location - signed_distance*mNormalToPlane;
						p_node->rGetModifiableLocation() = nearest_point;
					}
					else
					{
						// we already have the index of the node, let's loop over the map
						c_vector<double, DIM> old_node_location = rOldLocations.find(p_node)->second;
						double old_distance = inner_prod(old_node_location - mPointOnPlane, mNormalToPlane);
						// if the old distance is sufficiently close, we project back to the boundary plane of interest
						if ( old_distance > -0.1 )
						{
							c_vector<double, DIM> nearest_point = node_location - signed_distance*mNormalToPlane;
							p_node->rGetModifiableLocation() = nearest_point;
						}
					}
				}
			}
		}
	}
	else
	{
		// DIM == 1
		NEVER_REACHED;
		//PlaneStickyBoundaryCondition::ImposeBoundaryCondition is not implemented in 1D
	}
}

template<unsigned DIM>
bool PlaneStickyBoundaryCondition<DIM>::VerifyBoundaryCondition()
{
    bool condition_satisfied = true;

    if (DIM == 1)
    {
        EXCEPTION("PlaneStickyBoundaryCondition is not implemented in 1D");
    }
    else
    {
        for (typename AbstractCellPopulation<DIM>::Iterator cell_iter = this->mpCellPopulation->Begin();
             cell_iter != this->mpCellPopulation->End();
             ++cell_iter)
        {
            c_vector<double, DIM> cell_location = this->mpCellPopulation->GetLocationOfCellCentre(*cell_iter);

            if (inner_prod(cell_location - mPointOnPlane, mNormalToPlane) > 0.0)
            {
                condition_satisfied = false;
                break;
            }
        }
    }

    return condition_satisfied;
}

template<unsigned DIM>
void PlaneStickyBoundaryCondition<DIM>::OutputCellPopulationBoundaryConditionParameters(out_stream& rParamsFile)
{
    *rParamsFile << "\t\t\t<PointOnPlane>";
    for (unsigned index=0; index != DIM-1U; index++) // Note: inequality avoids testing index < 0U when DIM=1
    {
        *rParamsFile << mPointOnPlane[index] << ",";
    }
    *rParamsFile << mPointOnPlane[DIM-1] << "</PointOnPlane>\n";

    *rParamsFile << "\t\t\t<NormalToPlane>";
     for (unsigned index=0; index != DIM-1U; index++) // Note: inequality avoids testing index < 0U when DIM=1
     {
         *rParamsFile << mNormalToPlane[index] << ",";
     }
     *rParamsFile << mNormalToPlane[DIM-1] << "</NormalToPlane>\n";

    // Call method on direct parent class
    AbstractCellPopulationBoundaryCondition<DIM>::OutputCellPopulationBoundaryConditionParameters(rParamsFile);
}

/////////////////////////////////////////////////////////////////////////////
// Explicit instantiation
/////////////////////////////////////////////////////////////////////////////

template class PlaneStickyBoundaryCondition<1>;
template class PlaneStickyBoundaryCondition<2>;
template class PlaneStickyBoundaryCondition<3>;

// Serialization for Boost >= 1.36
#include "SerializationExportWrapperForCpp.hpp"
EXPORT_TEMPLATE_CLASS_SAME_DIMS(PlaneStickyBoundaryCondition)
