# Supplementary material for: Capabilities and Limitations of Tissue Size Control through Passive Mechanical Forces
Source: PLoS Comput Biol. 2015 Dec 29;11(12):e1004679. doi: 10.1371/journal.pcbi.1004679 (PMC4703071; doi:10.1371/journal.pcbi.1004679)
Supplement: S1 Software — A thoroughly documented example of how to run the code is provided in the file README.txt. (ZIP) [file pcbi.1004679.s001.zip › SizeControl2015/src/scenario_structure/Scenarios/AbstractParkerScenario.hpp]

/*

Copyright (c) 2005-2015, University of Oxford.
All rights reserved.

University of Oxford means the Chancellor, Masters and Scholars of the
University of Oxford, having an administrative office at Wellington
Square, Oxford OX1 2JD, UK.

This file is part of Chaste.

Redistribution and use in source and binary forms, with or without
modification, are permitted provided that the following conditions are met:
 * Redistributions of source code must retain the above copyright notice,
   this list of conditions and the following disclaimer.
 * Redistributions in binary form must reproduce the above copyright notice,
   this list of conditions and the following disclaimer in the documentation
   and/or other materials provided with the distribution.
 * Neither the name of the University of Oxford nor the names of its
   contributors may be used to endorse or promote products derived from this
   software without specific prior written permission.

THIS SOFTWARE IS PROVIDED BY THE COPYRIGHT HOLDERS AND CONTRIBUTORS "AS IS"
AND ANY EXPRESS OR IMPLIED WARRANTIES, INCLUDING, BUT NOT LIMITED TO, THE
IMPLIED WARRANTIES OF MERCHANTABILITY AND FITNESS FOR A PARTICULAR PURPOSE
ARE DISCLAIMED. IN NO EVENT SHALL THE COPYRIGHT HOLDER OR CONTRIBUTORS BE
LIABLE FOR ANY DIRECT, INDIRECT, INCIDENTAL, SPECIAL, EXEMPLARY, OR
CONSEQUENTIAL DAMAGES (INCLUDING, BUT NOT LIMITED TO, PROCUREMENT OF SUBSTITUTE
GOODS OR SERVICES; LOSS OF USE, DATA, OR PROFITS; OR BUSINESS INTERRUPTION)
HOWEVER CAUSED AND ON ANY THEORY OF LIABILITY, WHETHER IN CONTRACT, STRICT
LIABILITY, OR TORT (INCLUDING NEGLIGENCE OR OTHERWISE) ARISING IN ANY WAY OUT
OF THE USE OF THIS SOFTWARE, EVEN IF ADVISED OF THE POSSIBILITY OF SUCH DAMAGE.

*/

#ifndef ABSTRACTPARKERSCENARIO_HPP_
#define ABSTRACTPARKERSCENARIO_HPP_

#include "AbstractParkerMutant.hpp"

/**
 * An abstract class implementing the scenarios for our Parker system study.
 * This class provides a simple interface to define new scenarios for growth and
 * morphogen signal interpretation and to run all mutants for one scenario.
 */
class AbstractParkerScenario
{
protected:

	/**
	 * A collection of the mutants to be run in this scenario.
	 */
	std::vector< boost::shared_ptr<AbstractParkerMutant> > mMutantCollection;

	/**
	 * A name describing this scenario. Will be part of the output directory structure.
	 */
	std::string mScenarioName;

	/**
	 * An ID to be given to this simulation. Will be part  of the output directory structure.
	 */
	unsigned mSimulationId;

	/**
	 * Whether the boundaries are straight or periodic, true if straight, standard is false.
	 */
	bool mApplyStraightBoundaries;

    /**
	 * Whether the initial condition is random.
	 */
	bool mApplyRandomInitialCondition;

	/**
	 * The initial target area of individual cells
	 */
	double mInitialTargetArea;

	/**
	 * This method is used to set up scenario specific code for a single mutant in the scenario.
	 * It is called by SetupAndRunAllMutants() and needs to be overwritten in the child classes.
	 *
	 * @param pMutant The mutant whos simulation we would like to further specify
	 */
	virtual void SetupScenarioForSingleMutant(boost::shared_ptr<AbstractParkerMutant> pMutant)=0;

	/**
	 * Add a mutant of a specific type.
	 */
        template< class MutantType >
        void AddMutantOfType()
        {
        	MAKE_PTR(MutantType, p_mutant);
        
        	// The mutant collection will complain if the MutantType is not
        	// inherited from AbstractParkerMutant because it's a collection
        	// of pointers ot AbstractParkerMutants, so no need for an exception.
        	mMutantCollection.push_back(p_mutant);
        }

    /**
     * For a single mutant setup the simulation, specify it's scenario specific properties, run it, and
     * clear memory afterwards.
     */
    void SetupRunAndDestroySingleMutant(boost::shared_ptr<AbstractParkerMutant> pMutant);

public:

    /**
     * Constructor.
     */
    AbstractParkerScenario(unsigned simulationId);

    /**
     * Destructor.
     */
    virtual ~AbstractParkerScenario();

    /**
     * Invoke the setup-call-destroy routine on each individual mutant consecutively.
     * Calls SetupRunAndDestroySingleMutant.
     */
    void SetupRunAndDestroyAllMutants();

    /**
     * The name of the scenario is used for the output directory structure.
     *
     * @returns the name of the scenario
     */
    std::string GetName();

    /**
     * Set the way we do boundary conditions
     *
     * @params straightBoundaryLogical
     */
    void SetStraightBoundaryLogical(bool straightBoundaryLogical);

    /**
     * Get the way we do boundary conditions
     *
     * @returns mApplyStraightBoundaries
     */
    bool GetStraightBoundaryLogical();

    /**
     * Set the way we generate initial conditions
     *
     * @params randomInitialConditionLogical
     */
    void SetRandomInitialConditionLogical(bool randomInitialConditionLogical);

    /**
     * Get the way we generate initial conditions
     *
     * @returns mApplyRandomInitialCondition
     */
    bool GetRandomInitialConditionLogical();

    /**
     * Set the way we generate initial conditions
     *
     * @params randomInitialConditionLogical
     */
    void SetInitialTargetArea(double initialTargetArea);

    /**
     * Get the way we generate initial conditions
     *
     * @returns mApplyRandomInitialCondition
     */
    double GetInitialTargetArea();

};


#endif /*ABSTRACTPARKERSCENARIO_HPP_*/
