# Supplementary material for: Capabilities and Limitations of Tissue Size Control through Passive Mechanical Forces
Source: PLoS Comput Biol. 2015 Dec 29;11(12):e1004679. doi: 10.1371/journal.pcbi.1004679 (PMC4703071; doi:10.1371/journal.pcbi.1004679)
Supplement: S1 Software — A thoroughly documented example of how to run the code is provided in the file README.txt. (ZIP) [file pcbi.1004679.s001.zip › SizeControl2015/src/scenario_structure/Mutants/AbstractParkerMutant.cpp]

/*

Copyright (c) 2005-2015, University of Oxford.
All rights reserved.

University of Oxford means the Chancellor, Masters and Scholars of the
University of Oxford, having an administrative office at Wellington
Square, Oxford OX1 2JD, UK.

This file is part of Chaste.

Redistribution and use in source and binary forms, with or without
modification, are permitted provided that the following conditions are met:
 * Redistributions of source code must retain the above copyright notice,
   this list of conditions and the following disclaimer.
 * Redistributions in binary form must reproduce the above copyright notice,
   this list of conditions and the following disclaimer in the documentation
   and/or other materials provided with the distribution.
 * Neither the name of the University of Oxford nor the names of its
   contributors may be used to endorse or promote products derived from this
   software without specific prior written permission.

THIS SOFTWARE IS PROVIDED BY THE COPYRIGHT HOLDERS AND CONTRIBUTORS "AS IS"
AND ANY EXPRESS OR IMPLIED WARRANTIES, INCLUDING, BUT NOT LIMITED TO, THE
IMPLIED WARRANTIES OF MERCHANTABILITY AND FITNESS FOR A PARTICULAR PURPOSE
ARE DISCLAIMED. IN NO EVENT SHALL THE COPYRIGHT HOLDER OR CONTRIBUTORS BE
LIABLE FOR ANY DIRECT, INDIRECT, INCIDENTAL, SPECIAL, EXEMPLARY, OR
CONSEQUENTIAL DAMAGES (INCLUDING, BUT NOT LIMITED TO, PROCUREMENT OF SUBSTITUTE
GOODS OR SERVICES; LOSS OF USE, DATA, OR PROFITS; OR BUSINESS INTERRUPTION)
HOWEVER CAUSED AND ON ANY THEORY OF LIABILITY, WHETHER IN CONTRACT, STRICT
LIABILITY, OR TORT (INCLUDING NEGLIGENCE OR OTHERWISE) ARISING IN ANY WAY OUT
OF THE USE OF THIS SOFTWARE, EVEN IF ADVISED OF THE POSSIBILITY OF SUCH DAMAGE.

*/

#include "AbstractParkerMutant.hpp"
#include "SimulationTime.hpp"
#include "SmartPointers.hpp"
#include "RandomNumberGenerator.hpp"
#include "VertexBasedCellPopulation.hpp"
#include "FarhadifarForceVariablePerimeterContractility.hpp"
#include "ToroidalHoneycombVertexMeshGeneratorAtTargetAreas.hpp"
#include "CellsGenerator.hpp"
#include "FixedDurationGenerationBasedCellCycleModel.hpp"
#include "VertexModelDataWriter.hpp"
#include "AbstractMesh.hpp"
#include "VertexEdgeLengthWriter.hpp"
#include "LabelledEdgeLengthWriter.hpp"
#include "PlaneStickyBoundaryCondition.hpp"
#include "CellBasedSimulationArchiver.hpp"

AbstractParkerMutant::AbstractParkerMutant()
	: mMutantName(""),
      mApplyStraightBoundaries(false),
	  mApplyRandomInitialCondition(false),
      mInitialTargetArea(1.0)
{
}

AbstractParkerMutant::~AbstractParkerMutant()
{
}

void AbstractParkerMutant::SetupSimulation()
{
    if (mMutantName == "")
	{
	    EXCEPTION("The name of this mutant is not defined. It should be set in the constructor of any child class of AbstractParkerMutant");
	}

	SetupSingletons();

    CreateCellPopulation();

    // make the simulation

	// Note: we need to initialise the boost pointers in this way - if we use the macro it doesn't work because it won't overwrite the old pointer.
	// Remember that the pointer is being initialised to NULL in the constructor automatically for us, some neat boost magic.
    mpSimulator.reset(new OffLatticeSimulation<2>(*mpCellPopulation));

	if ( mApplyStraightBoundaries )
	{
		this->ApplyStraightBoundaries();
	}

	mpSimulator->SetSamplingTimestepMultiple(500);
//	mpSimulator->SetSamplingTimestepMultiple(1);

	// Make the Farhadifar force
	MAKE_PTR(FarhadifarForceVariablePerimeterContractility<2>, p_force);

	// before passing the force to the simulation
	mpSimulator->AddForce(p_force);

	// set the time step
	mpSimulator->SetDt(0.01);

	mpSimulator->SetEndTime(800.0);
//	mpSimulator->SetEndTime(10.0);

	// run any mutant specific code on the simulation
	MutantSpecificSimulationSetup();
}

void AbstractParkerMutant::SetupSingletons()
{
	// Set up what the test suite would do
	SimulationTime::Instance()->SetStartTime(0.0);
//	RandomNumberGenerator::Instance()->Reseed(0);
	// we want every realisation of the simulation to be different!
	RandomNumberGenerator::Instance()->Reseed(time(NULL));
	CellPropertyRegistry::Instance()->Clear();
	CellId::ResetMaxCellId();
}

void AbstractParkerMutant::DestroySingletons()
{
	// this is from the tearDown method of the test suite
    SimulationTime::Destroy();
    RandomNumberGenerator::Destroy();
}

Toroidal2dVertexMesh* AbstractParkerMutant::CreateMesh()
{
	Toroidal2dVertexMesh* p_mesh;
	if ( mApplyRandomInitialCondition )
	{
        mpVoronoiMeshGenerator.reset(new VoronoiVertexMeshGenerator(8,8,5));
    	// create a mesh
	    p_mesh = mpVoronoiMeshGenerator->GetToroidalMesh();
	}
	else
	{
        mpMeshGenerator.reset(new ToroidalHoneycombVertexMeshGeneratorAtTargetAreas(8,8));
    	// create a mesh
	    p_mesh = dynamic_cast<ToroidalHoneycombVertexMeshGeneratorAtTargetAreas*>(mpMeshGenerator.get())->GetToroidalMesh();
	}

	return p_mesh;
}

MutableVertexMesh<2,2>* AbstractParkerMutant::CreateNonPeriodicMesh()
{
    mpMeshGenerator.reset( new HoneycombVertexMeshGenerator(8, 8, false, 0.01, 0.001, 1.0) );
    MutableVertexMesh<2,2>* p_mesh = mpMeshGenerator->GetMesh();
    return p_mesh;
}

void AbstractParkerMutant::CreateCellPopulation()
{
	std::vector<CellPtr> cells;

    MutableVertexMesh<2,2>* p_mesh;

	if ( mApplyStraightBoundaries == false )
	{
	    p_mesh = this->CreateMesh();
	}
	else
	{
		p_mesh = this->CreateNonPeriodicMesh();
	}

	MAKE_PTR(TransitCellProliferativeType, p_transit_type);
	CellsGenerator<FixedDurationGenerationBasedCellCycleModel, 2> cells_generator;

	//CellsGenerator<FixedDurationGenerationBasedCellCycleModel, 2> cells_generator;
	// copy pasted from the AbstractCellCycleModel:
	// cell cycle: M->G1->S->G2
	//		        mMinimumGapDuration(0.01), // an educated guess
	//				// Default parameter values all have units of hours.
	//				mStemCellG1Duration(14.0),
	//				mTransitCellG1Duration(2.0),
	//				mSDuration(5.0),               // apparently between 5-6 hours normally
	//				mG2Duration(4.0),              // apparently 3-4 hours normally
	//				mMDuration(1.0)               // taken from Meineke et al, 2001 (doi:10.1046/j.0960-7722.2001.00216.x)

	cells_generator.GenerateBasicRandom(cells, p_mesh->GetNumElements(), p_transit_type);

    mpCellPopulation.reset(new VertexBasedCellPopulation<2>(*p_mesh, cells));

	double perimeter_contractility_parameter = 0.04;

	// Set up cell cycle and initial target areas
	for (typename AbstractCellPopulation<2>::Iterator cell_iter = mpCellPopulation->Begin();
			cell_iter != mpCellPopulation->End();
			++cell_iter)
	{
		// target areas
		cell_iter->GetCellData()->SetItem("target area", mInitialTargetArea);

		// Perimeter contractility parameters, since we are not using the one saved in the force.
		// This will be overwritten if we use any modifiers to change this
		cell_iter->GetCellData()->SetItem("perimeter contractility", perimeter_contractility_parameter);

		// set M, S, and G2 duration effectively to 0
		cell_iter->GetCellCycleModel()->SetMDuration(1e-12);
		cell_iter->GetCellCycleModel()->SetSDuration(1e-12);
		cell_iter->GetCellCycleModel()->SetG2Duration(1e-12);
		FixedDurationGenerationBasedCellCycleModel* p_cell_cycle_model =
				static_cast<FixedDurationGenerationBasedCellCycleModel*>(cell_iter->GetCellCycleModel());
		p_cell_cycle_model->SetMaxTransitGenerations(0u);
		p_cell_cycle_model->SetTransitCellG1Duration(600.0);
        double birth_time = -600.0*RandomNumberGenerator::Instance()->ranf();
        cell_iter->SetBirthTime(birth_time);
		p_cell_cycle_model->Initialise();
	}

	// Here we define the location of the P compartment
	MAKE_PTR(CellLabel, p_label);
	for (typename AbstractCellPopulation<2>::Iterator cell_iter = mpCellPopulation->Begin();
			cell_iter != mpCellPopulation->End();
			++cell_iter)
	{
		c_vector<double, 2> this_location = mpCellPopulation->GetLocationOfCellCentre(*cell_iter);
		if (mApplyRandomInitialCondition)
		{
			if (this_location(0) > 3.0 && this_location(0) < 5.89)
		    {
			    cell_iter->AddCellProperty(p_label);
	    	}
		}
		else
		{
			if (this_location(0) > 3.1 && this_location(0) < 6.0)
		    {
			    cell_iter->AddCellProperty(p_label);
	    	}
		}

	}

	//lets make a writer that outputs polygon classes and other vertex based data and add it to the population
	mpCellPopulation->AddCellWriter<VertexModelDataWriter>();
	mpCellPopulation->AddPopulationWriter<VertexEdgeLengthWriter>();
	mpCellPopulation->AddPopulationWriter<LabelledEdgeLengthWriter>();
}

void AbstractParkerMutant::ApplyStraightBoundaries()
{
	this->StraightenBoundaries();
	this->MakeAndApplyStraightBoundaryConditions();
}

void AbstractParkerMutant::StraightenBoundaries()
{
	//Positions of the upper and lower boundary (calculated based on geometry of the hexagonal grid

	double top_height = 49.0/(2.0*sqrt(6.0*sqrt(3.0)));
	double bottom_height = 1.0/(2.0*sqrt(6.0*sqrt(3.0)));
	double right_bound = 33.0/(2.0*sqrt(2.0*sqrt(3.0)));
	double left_bound = 1.0/(2.0*sqrt(2.0*sqrt(3.0)));

    //    VertexBasedCellPopulation<DIM>* p_cell_population = static_cast<VertexBasedCellPopulation<DIM>*>(&rCellPopulation);
    unsigned num_nodes = mpCellPopulation->GetNumNodes();

    // Iterate over vertices in the cell population
    for (unsigned node_index=0; node_index<num_nodes; node_index++)
    {
        Node<2>* p_this_node = mpCellPopulation->GetNode(node_index);
        c_vector<double, 2>& node_position = p_this_node->rGetModifiableLocation();

        if ( node_position[1] > 7.0 )
        {
        	assert( p_this_node->IsBoundaryNode() );
        	node_position[1] = top_height + 0.001;
        }
        else if ( node_position[1] < 0.5 )
        {
        	assert( p_this_node->IsBoundaryNode() );
            node_position[1] = bottom_height - 0.001;
        }

        if ( node_position[0] < 0.6 )
        {
        	assert( p_this_node->IsBoundaryNode() );
        	node_position[0] = left_bound - 0.001;
        }
        else if ( node_position[0] > 8.2 )
        {
        	assert( p_this_node->IsBoundaryNode() );
            node_position[0] = right_bound + 0.001;
        }
    }

}

void AbstractParkerMutant::MakeAndApplyStraightBoundaryConditions()
{
	double top_height = 49.0/(2.0*sqrt(6.0*sqrt(3.0)));
	double bottom_height = 1.0/(2.0*sqrt(6.0*sqrt(3.0)));
	double right_bound = 33.0/(2.0*sqrt(2.0*sqrt(3.0)));
	double left_bound = 1.0/(2.0*sqrt(2.0*sqrt(3.0)));

	// BOTTOM
	c_vector<double,2> bottom_point = zero_vector<double>(2);
	bottom_point(0) = 2.0;
	bottom_point(1) = bottom_height;

	c_vector<double,2> bottom_normal = zero_vector<double>(2);
	bottom_normal(1) = -1.0;

	MAKE_PTR_ARGS(PlaneStickyBoundaryCondition<2>, p_lower_boundary_condition, (mpCellPopulation.get(), bottom_point, bottom_normal) );
	mpSimulator->AddCellPopulationBoundaryCondition(p_lower_boundary_condition);

	// TOP
	c_vector<double,2> top_point = zero_vector<double>(2);
	top_point(0) = 2.0;
	top_point(1) = top_height;

	c_vector<double,2> top_normal = zero_vector<double>(2);
	top_normal(1) = 1.0;

	MAKE_PTR_ARGS(PlaneStickyBoundaryCondition<2>, p_top_boundary_condition, (mpCellPopulation.get(), top_point, top_normal));
	mpSimulator->AddCellPopulationBoundaryCondition(p_top_boundary_condition);

	// LEFT
	c_vector<double,2> left_point = zero_vector<double>(2);
	left_point(0) = left_bound;
	left_point(1) = 2.0;

	c_vector<double,2> left_normal = zero_vector<double>(2);
	left_normal(0) = -1.0;

	MAKE_PTR_ARGS(PlaneStickyBoundaryCondition<2>, p_left_boundary_condition, (mpCellPopulation.get(), left_point, left_normal));
	mpSimulator->AddCellPopulationBoundaryCondition(p_left_boundary_condition);

	// RIGHT
	c_vector<double,2> right_point = zero_vector<double>(2);
	right_point(0) = right_bound;
	right_point(1) = 2.0;

	c_vector<double,2> right_normal = zero_vector<double>(2);
	right_normal(0) = 1.0;

	MAKE_PTR_ARGS(PlaneStickyBoundaryCondition<2>, p_right_boundary_condition, (mpCellPopulation.get(), right_point, right_normal));
	mpSimulator->AddCellPopulationBoundaryCondition(p_right_boundary_condition);

}

void AbstractParkerMutant::AddSimulationModifier(boost::shared_ptr<AbstractCellBasedSimulationModifier<2,2> > pSimulationModifier)
{
	mpSimulator->AddSimulationModifier(pSimulationModifier);
}

boost::shared_ptr< OffLatticeSimulation<2> > AbstractParkerMutant::GetSimulation()
{
	return mpSimulator;
}

void AbstractParkerMutant::SetOutputDirectory(std::string outputDirectory)
{
	mpSimulator->SetOutputDirectory(outputDirectory);
}

std::string AbstractParkerMutant::GetName()
{
	return mMutantName;
}

void AbstractParkerMutant::RunAndDestroySimulation()
{
	mpSimulator->Solve();
	CellBasedSimulationArchiver<2, OffLatticeSimulation<2> >::Save(mpSimulator.get());
	DestroySimulation();
}

void AbstractParkerMutant::DestroySimulation()
{
	// Delete all the simulation data from memory before running next mutant.
	mpSimulator.reset();
	mpCellPopulation.reset();
	mpMeshGenerator.reset();
	mpVoronoiMeshGenerator.reset();
	DestroySingletons();
}

void AbstractParkerMutant::SetStraightBoundaryLogical(bool straightBoundaryLogical)
{
	mApplyStraightBoundaries = straightBoundaryLogical;
}

bool AbstractParkerMutant::GetStraightBoundaryLogical()
{
	return mApplyStraightBoundaries;
}


void AbstractParkerMutant::SetRandomInitialConditionLogical(bool randomInitialConditionLogical)
{
	mApplyRandomInitialCondition = randomInitialConditionLogical;
}

bool AbstractParkerMutant::GetRandomInitialConditionLogical()
{
	return mApplyRandomInitialCondition;
}

void AbstractParkerMutant::SetInitialTargetArea(double initialTargetArea)
{
	mInitialTargetArea = initialTargetArea;
}

double AbstractParkerMutant::GetInitialTargetArea()
{
	return mInitialTargetArea;
}
