# Supplementary material for: Capabilities and Limitations of Tissue Size Control through Passive Mechanical Forces
Source: PLoS Comput Biol. 2015 Dec 29;11(12):e1004679. doi: 10.1371/journal.pcbi.1004679 (PMC4703071; doi:10.1371/journal.pcbi.1004679)
Supplement: S1 Software — A thoroughly documented example of how to run the code is provided in the file README.txt. (ZIP) [file pcbi.1004679.s001.zip › SizeControl2015/src/scenario_structure/Mutants/AbstractParkerMutant.hpp]

/*

Copyright (c) 2005-2015, University of Oxford.
All rights reserved.

University of Oxford means the Chancellor, Masters and Scholars of the
University of Oxford, having an administrative office at Wellington
Square, Oxford OX1 2JD, UK.

This file is part of Chaste.

Redistribution and use in source and binary forms, with or without
modification, are permitted provided that the following conditions are met:
 * Redistributions of source code must retain the above copyright notice,
   this list of conditions and the following disclaimer.
 * Redistributions in binary form must reproduce the above copyright notice,
   this list of conditions and the following disclaimer in the documentation
   and/or other materials provided with the distribution.
 * Neither the name of the University of Oxford nor the names of its
   contributors may be used to endorse or promote products derived from this
   software without specific prior written permission.

THIS SOFTWARE IS PROVIDED BY THE COPYRIGHT HOLDERS AND CONTRIBUTORS "AS IS"
AND ANY EXPRESS OR IMPLIED WARRANTIES, INCLUDING, BUT NOT LIMITED TO, THE
IMPLIED WARRANTIES OF MERCHANTABILITY AND FITNESS FOR A PARTICULAR PURPOSE
ARE DISCLAIMED. IN NO EVENT SHALL THE COPYRIGHT HOLDER OR CONTRIBUTORS BE
LIABLE FOR ANY DIRECT, INDIRECT, INCIDENTAL, SPECIAL, EXEMPLARY, OR
CONSEQUENTIAL DAMAGES (INCLUDING, BUT NOT LIMITED TO, PROCUREMENT OF SUBSTITUTE
GOODS OR SERVICES; LOSS OF USE, DATA, OR PROFITS; OR BUSINESS INTERRUPTION)
HOWEVER CAUSED AND ON ANY THEORY OF LIABILITY, WHETHER IN CONTRACT, STRICT
LIABILITY, OR TORT (INCLUDING NEGLIGENCE OR OTHERWISE) ARISING IN ANY WAY OUT
OF THE USE OF THIS SOFTWARE, EVEN IF ADVISED OF THE POSSIBILITY OF SUCH DAMAGE.

*/

#ifndef ABSTRACTPARKERMUTANT_HPP_
#define ABSTRACTPARKERMUTANT_HPP_

#include "VertexBasedCellPopulation.hpp"
#include "OffLatticeSimulation.hpp"
#include "AbstractCellBasedSimulationModifier.hpp"
#include "ToroidalHoneycombVertexMeshGeneratorAtTargetAreas.hpp"
#include "VoronoiVertexMeshGenerator.hpp"

/**
 * This file defines the structure of a mutant in our Parker scenario study.
 */

class AbstractParkerMutant
{

protected:

	/**
	 * The name that describes this mutant. Will be used by the scenario to set the simulation name.
	 */
	std::string mMutantName;

	/**
	 * Whether the boundaries are straight or periodic, true if straight, standard is false.
	 */

	bool mApplyStraightBoundaries;

	/**
	 * Whether or not to apply random initial conditions
	 */
	bool mApplyRandomInitialCondition;

	/**
	 * The initial target area of cells in the tissue.
	 */
	double mInitialTargetArea;

	/**
	 * The mesh generator. It should only be deleted once the simulation is over, otherwise we loose the mesh.
	 * This is a workaround, instead we should make it optional for the generator not to delete the mesh and delete
	 * it ourselves.
	 */
	boost::shared_ptr< HoneycombVertexMeshGenerator > mpMeshGenerator;

	/**
	 * The Voronoi mesh generator. It should only be deleted once the simulation is over, otherwise we loose the mesh.
	 * This is a workaround, instead we should make it optional for the generator not to delete the mesh and delete
	 * it ourselves.
	 */
	boost::shared_ptr< VoronoiVertexMeshGenerator > mpVoronoiMeshGenerator;

	/**
	 * The population.
	 */
	boost::shared_ptr< VertexBasedCellPopulation<2> > mpCellPopulation;

	/**
	 * The simulation that we would like to run for this mutant
	 */
	boost::shared_ptr< OffLatticeSimulation<2> > mpSimulator;

    /**
     * Helper method for RunAndDestroySimulation(), frees memory for this simulation.
     */
    void DestroySimulation();

    /**
     * Helper method for CreateCellPopulation. Creates the mesh.
     *
     * @returns the mesh correctly defined
     */
    virtual Toroidal2dVertexMesh* CreateMesh();

    /**
     * Helper method for CreateCellPopulation. Creates a non-periodic mesh.
     *
     * @returns the mesh correctly defined as non-periodic mesh
     */
    virtual MutableVertexMesh<2,2>* CreateNonPeriodicMesh();

    /**
     * Helper method for SetupSimulation. Designs the mesh and sets up the cell population
     *
     * @returns the population with cells correctly set up and the mesh correctly defined.
     */
    void CreateCellPopulation();

    /**
     * Helper method for CreateCellPopulation.
     *
     * Makes all the boundaries straight lines and apply sticky boundary conditions.
     */
    void ApplyStraightBoundaries();

    /**
     * Helper method for ApplyStraightBoundaries.
     *
     * Makes the boundaries of the hexagonal mesh straight.
     */
    void StraightenBoundaries();

    /**
     * Helper method for ApplyStraightBoundaries.
     *
     * Adds the boundary condition that keeps the boundaries straight.
     */
    void MakeAndApplyStraightBoundaryConditions();

    /**
     * Helper method for SetupSimulation. Executes any setup code that is mutant specific.
     *
     * @returns the population with cells correctly set up and the mesh correctly defined.
     */
    virtual void MutantSpecificSimulationSetup()=0;

public:

    /**
     * Constructor. Does nothing. The user needs to set mMutantName in the constructor of any child classes.
     */
    AbstractParkerMutant();

    /**
     * Destructor.
     */
    virtual ~AbstractParkerMutant();

    /**
     * Method to be called by parent program to set up the simulation.
     */
    void SetupSimulation();

    /**
     * Add a SimulationModifier to be used by this mutant. This is intended for the scenario to further specify the simulation.
     *
     * @param pSimulationModifier pointer to a SimulationModifier
     */
    void AddSimulationModifier(boost::shared_ptr<AbstractCellBasedSimulationModifier<2,2> > pSimulationModifier);

    /**
     * Set the output directory of the mutant, to be done by the scenario.
     *
     * @param outputDirectory the output directory to use
     */
    void SetOutputDirectory(std::string outputDirectory);

    /**
     * Helper method for SetupSimulation(), sets up the singletons for the mutant simulation.
     * This would usually be done by the setup method of the abstract cell based test suite.
     */
    static void SetupSingletons();

    /**
     * Helper method for RunAndDestroySimulation(), destroys the singletons from the mutant simulation.
     * This would usually be done by the tearDown method of the abstract cell based test suite.
     */
    static void DestroySingletons();

    /**
     * Get the simulation for this mutant to be able to modify it.
     *
     * @returns pointer to the simulation modifier for this mutant.
     */
    boost::shared_ptr< OffLatticeSimulation<2> > GetSimulation();

    /**
     * Run the simulation for this mutant.
     */
    void RunAndDestroySimulation();

    /**
     * The name of the mutant is used for the output directory structure.
     *
     * @returns the name of the mutant
     */
    std::string GetName();

    /**
     * Set the way we do boundary conditions
     *
     * @params straightBoundaryLogical
     */
    void SetStraightBoundaryLogical(bool straightBoundaryLogical);

    /**
     * Get the way we do boundary conditions
     *
     * @returns mApplyStraightBoundaries
     */
    bool GetStraightBoundaryLogical();

    /**
     * Set the way we generate initial conditions
     *
     * @params randomInitialConditionLogical
     */
    void SetRandomInitialConditionLogical(bool randomInitialConditionLogical);

    /**
     * Get the way we generate initial conditions
     *
     * @returns mApplyRandomInitialCondition
     */
    bool GetRandomInitialConditionLogical();

    /**
     * Set the initial target area of cells in the tissue.
     *
     * @params initialTargetArea
     */
    void SetInitialTargetArea(double initialTargetArea);

    /**
     * Get the initial target area of cells in the tissue.
     *
     * @returns mInitialTargetArea
     */
    double GetInitialTargetArea();


};

#endif /*ABSTRACTPARKERMUTANT*/
