# Supplementary material for: Capabilities and Limitations of Tissue Size Control through Passive Mechanical Forces
Source: PLoS Comput Biol. 2015 Dec 29;11(12):e1004679. doi: 10.1371/journal.pcbi.1004679 (PMC4703071; doi:10.1371/journal.pcbi.1004679)
Supplement: S1 Software — A thoroughly documented example of how to run the code is provided in the file README.txt. (ZIP) [file pcbi.1004679.s001.zip › SizeControl2015/src/VertexEdgeLengthWriter.hpp]

/*

Copyright (c) 2005-2015, University of Oxford.
All rights reserved.

University of Oxford means the Chancellor, Masters and Scholars of the
University of Oxford, having an administrative office at Wellington
Square, Oxford OX1 2JD, UK.

This file is part of Chaste.

Redistribution and use in source and binary forms, with or without
modification, are permitted provided that the following conditions are met:
 * Redistributions of source code must retain the above copyright notice,
   this list of conditions and the following disclaimer.
 * Redistributions in binary form must reproduce the above copyright notice,
   this list of conditions and the following disclaimer in the documentation
   and/or other materials provided with the distribution.
 * Neither the name of the University of Oxford nor the names of its
   contributors may be used to endorse or promote products derived from this
   software without specific prior written permission.

THIS SOFTWARE IS PROVIDED BY THE COPYRIGHT HOLDERS AND CONTRIBUTORS "AS IS"
AND ANY EXPRESS OR IMPLIED WARRANTIES, INCLUDING, BUT NOT LIMITED TO, THE
IMPLIED WARRANTIES OF MERCHANTABILITY AND FITNESS FOR A PARTICULAR PURPOSE
ARE DISCLAIMED. IN NO EVENT SHALL THE COPYRIGHT HOLDER OR CONTRIBUTORS BE
LIABLE FOR ANY DIRECT, INDIRECT, INCIDENTAL, SPECIAL, EXEMPLARY, OR
CONSEQUENTIAL DAMAGES (INCLUDING, BUT NOT LIMITED TO, PROCUREMENT OF SUBSTITUTE
GOODS OR SERVICES; LOSS OF USE, DATA, OR PROFITS; OR BUSINESS INTERRUPTION)
HOWEVER CAUSED AND ON ANY THEORY OF LIABILITY, WHETHER IN CONTRACT, STRICT
LIABILITY, OR TORT (INCLUDING NEGLIGENCE OR OTHERWISE) ARISING IN ANY WAY OUT
OF THE USE OF THIS SOFTWARE, EVEN IF ADVISED OF THE POSSIBILITY OF SUCH DAMAGE.

*/

#ifndef VERTEXEDGELENGTHWRITER_HPP_
#define VERTEXEDGELENGTHWRITER_HPP_

#include "AbstractCellPopulationWriter.hpp"
#include "ChasteSerialization.hpp"
#include <boost/serialization/base_object.hpp>

/**
 * A writer class to output the time and locations of T2 swaps to a file.
 *
 * The output file is called T2SwapLocations.dat by default.
 */
template<unsigned ELEMENT_DIM, unsigned SPACE_DIM>
class VertexEdgeLengthWriter : public AbstractCellPopulationWriter<ELEMENT_DIM, SPACE_DIM>
{
private:
    /** Needed for serialization. */
    friend class boost::serialization::access;
    /**
     * Serialize the object and its member variables.
     *
     * @param archive the archive
     * @param version the current version of this class
     */
    template<class Archive>
    void serialize(Archive & archive, const unsigned int version)
    {
        archive & boost::serialization::base_object<AbstractCellPopulationWriter<ELEMENT_DIM, SPACE_DIM> >(*this);
    }

public:

    /**
     * Default constructor.
     */
    VertexEdgeLengthWriter();

    /**
     * Visit the population and write the data.
     *
     * This is an empty dummy function, since this class is defined for use with a VertexBasedCellPopulation only.
     *
     * @param pCellPopulation a pointer to the MeshBasedCellPopulation to visit.
     */
    virtual void Visit(MeshBasedCellPopulation<ELEMENT_DIM, SPACE_DIM>* pCellPopulation);

    /**
     * Visit the population and write the data.
     *
     * This is an empty dummy function, since this class is defined for use with a VertexBasedCellPopulation only.
     *
     * @param pCellPopulation a pointer to the CaBasedCellPopulation to visit.
     */
    virtual void Visit(CaBasedCellPopulation<SPACE_DIM>* pCellPopulation);

    /**
     * Visit the population and write the data.
     *
     * This is an empty dummy function, since this class is defined for use with a VertexBasedCellPopulation only.
     *
     * @param pCellPopulation a pointer to the NodeBasedCellPopulation to visit.
     */
    virtual void Visit(NodeBasedCellPopulation<SPACE_DIM>* pCellPopulation);

    /**
     * Visit the population and write the data.
     *
     * This is an empty dummy function, since this class is defined for use with a VertexBasedCellPopulation only.
     *
     * @param pCellPopulation a pointer to the PottsBasedCellPopulation to visit.
     */
    virtual void Visit(PottsBasedCellPopulation<SPACE_DIM>* pCellPopulation);

    /**
     * Visit the VertexBasedCellPopulation and write the location of any T2 swaps at the present
     * simulation time.
     *
     * Outputs a line of tab-separated values of the form:
     * [num T2 swaps] [T2 swap 0 x-pos] [T2 swap 0 y-pos] [T2 swap 0 z-pos] [T2 swap 1 x-pos] [T2 swap 1 y-pos] [T2 swap 1 z-pos] ...
     *
     * where [num T2 swaps] denotes the number of T2 swaps at the present time, and
     * [T2 swap 0 x-pos] denotes the x-coordinate of the T2 swap with index 0 in
     * the MutableVertexMesh member mLocationsOfT2Swaps, and so on, with [z-pos]
     * included for 3-dimensional simulations.
     *
     * This line is appended to the output written by AbstractCellBasedWriter, which is a single
     * value [present simulation time], followed by a tab.
     *
     * @param pCellPopulation a pointer to the VertexBasedCellPopulation to visit.
     */
    virtual void Visit(VertexBasedCellPopulation<SPACE_DIM>* pCellPopulation);
};

#include "SerializationExportWrapper.hpp"
// Declare identifier for the serializer
EXPORT_TEMPLATE_CLASS_ALL_DIMS(VertexEdgeLengthWriter)

#endif /* VERTEXEDGELENGTHWRITER_HPP_ */
