# Supplementary material for: Capabilities and Limitations of Tissue Size Control through Passive Mechanical Forces
Source: PLoS Comput Biol. 2015 Dec 29;11(12):e1004679. doi: 10.1371/journal.pcbi.1004679 (PMC4703071; doi:10.1371/journal.pcbi.1004679)
Supplement: S1 Software — A thoroughly documented example of how to run the code is provided in the file README.txt. (ZIP) [file pcbi.1004679.s001.zip › SizeControl2015/src/LaserAblationForce.cpp]

/*

Copyright (c) 2005-2015, University of Oxford.
All rights reserved.

University of Oxford means the Chancellor, Masters and Scholars of the
University of Oxford, having an administrative office at Wellington
Square, Oxford OX1 2JD, UK.

This file is part of Chaste.

Redistribution and use in source and binary forms, with or without
modification, are permitted provided that the following conditions are met:
 * Redistributions of source code must retain the above copyright notice,
   this list of conditions and the following disclaimer.
 * Redistributions in binary form must reproduce the above copyright notice,
   this list of conditions and the following disclaimer in the documentation
   and/or other materials provided with the distribution.
 * Neither the name of the University of Oxford nor the names of its
   contributors may be used to endorse or promote products derived from this
   software without specific prior written permission.

THIS SOFTWARE IS PROVIDED BY THE COPYRIGHT HOLDERS AND CONTRIBUTORS "AS IS"
AND ANY EXPRESS OR IMPLIED WARRANTIES, INCLUDING, BUT NOT LIMITED TO, THE
IMPLIED WARRANTIES OF MERCHANTABILITY AND FITNESS FOR A PARTICULAR PURPOSE
ARE DISCLAIMED. IN NO EVENT SHALL THE COPYRIGHT HOLDER OR CONTRIBUTORS BE
LIABLE FOR ANY DIRECT, INDIRECT, INCIDENTAL, SPECIAL, EXEMPLARY, OR
CONSEQUENTIAL DAMAGES (INCLUDING, BUT NOT LIMITED TO, PROCUREMENT OF SUBSTITUTE
GOODS OR SERVICES; LOSS OF USE, DATA, OR PROFITS; OR BUSINESS INTERRUPTION)
HOWEVER CAUSED AND ON ANY THEORY OF LIABILITY, WHETHER IN CONTRACT, STRICT
LIABILITY, OR TORT (INCLUDING NEGLIGENCE OR OTHERWISE) ARISING IN ANY WAY OUT
OF THE USE OF THIS SOFTWARE, EVEN IF ADVISED OF THE POSSIBILITY OF SUCH DAMAGE.

*/

#include "LaserAblationForce.hpp"

template<unsigned DIM>
LaserAblationForce<DIM>::LaserAblationForce(Node<DIM>* pNodeA, Node<DIM>* pNodeB)
   : AbstractForce<DIM>(),
     mPerimeterContractilityParameter(0.04),
     mLineTensionParameter(0.12),
     mpNodeA(pNodeA),
     mpNodeB(pNodeB)
{
}

template<unsigned DIM>
LaserAblationForce<DIM>::~LaserAblationForce()
{
}

template<unsigned DIM>
void LaserAblationForce<DIM>::AddForceContribution(AbstractCellPopulation<DIM>& rCellPopulation)
{
    // Throw an exception message if not using a VertexBasedCellPopulation
    if (dynamic_cast<VertexBasedCellPopulation<DIM>*>(&rCellPopulation) == NULL)
    {
        EXCEPTION("LaserAblationForce is to be used with a VertexBasedCellPopulation only");
    }

    VertexBasedCellPopulation<DIM>* p_cell_population = static_cast<VertexBasedCellPopulation<DIM>*>(&rCellPopulation);

    /**
     * Plan: 1.) find elements sharing the edge
     *       2.) Loop over the nodes of each of the two elements
     *       3.) Calculate and apply perimeter term in the wrong direction
     *       4.) Calculate and apply tension term to this specific edge in the wrong direction
     */

    // find elements sharing the edge
	std::set<unsigned> elements_of_node_a = mpNodeA->rGetContainingElementIndices();
	std::set<unsigned> elements_of_node_b = mpNodeB->rGetContainingElementIndices();

	std::set<unsigned> shared_elements;
	std::set_intersection(elements_of_node_a.begin(), elements_of_node_a.end(),
			elements_of_node_b.begin(), elements_of_node_b.end(),
			std::inserter(shared_elements, shared_elements.begin()));

	// for each element sharing the edge calculate and add the perimeter term on each of their nodes
	for (std::set<unsigned>::const_iterator element_index_iterator = shared_elements.begin();
			element_index_iterator != shared_elements.end();
			++element_index_iterator)
	{
		// Get the current element
		VertexElement<DIM, DIM>* p_current_element = p_cell_population->GetElement(*element_index_iterator);

		// Get the perimeter of this element
        double element_perimeter = p_cell_population->rGetMesh().GetSurfaceAreaOfElement(*element_index_iterator);

		// See how many nodes we have
		unsigned number_nodes_this_element = p_current_element->GetNumNodes();
		// Loop over these nodes
		for(unsigned local_index = 0; local_index < number_nodes_this_element; local_index++)
		{
			Node<DIM>* p_current_node = p_current_element->GetNode(local_index);

            // Get the previous node index in this element (required to calculate the edge gradient)
            unsigned previous_node_local_index = (number_nodes_this_element+local_index-1)%number_nodes_this_element;

            // Compute the gradient of the previous and the next edge at the present node
            c_vector<double, DIM> previous_edge_gradient =
            		-p_cell_population->rGetMesh().GetNextEdgeGradientOfElementAtNode(p_current_element, previous_node_local_index);
            c_vector<double, DIM> next_edge_gradient = p_cell_population->rGetMesh().GetNextEdgeGradientOfElementAtNode(p_current_element, local_index);

            // Add the force contribution from this cell's perimeter contractility (note the minus sign!)
            c_vector<double, DIM> element_perimeter_gradient = previous_edge_gradient + next_edge_gradient;
            c_vector<double, DIM> opposite_perimeter_contractility_contribution = GetPerimeterContractilityParameter()* element_perimeter*
            		element_perimeter_gradient;

            // Add this force with opposite sign to make up for the term that has previously been added by the FarhadifarForce()
            p_current_node->AddAppliedForceContribution(opposite_perimeter_contractility_contribution);
		}
	}

	// Now we just need to fix the line tension term on this edge - since we calculate this only once instead of looping over the edge
	// twice we do not need to mess around with factors of 2
	MutableVertexMesh<DIM,DIM>& r_mesh = p_cell_population->rGetMesh();
	double edge_length = r_mesh.GetDistanceBetweenNodes(mpNodeA->GetIndex(), mpNodeB->GetIndex());
	c_vector<double, DIM> edge_gradient_at_node_A = r_mesh.GetVectorFromAtoB(mpNodeB->rGetLocation(), mpNodeA->rGetLocation())/edge_length;

	// Add the force contribution from cell-cell line tension (note the minus sign) todo: check correctness of next line
	c_vector<double, DIM> line_tension_from_A_to_B = -mLineTensionParameter*edge_gradient_at_node_A;
	c_vector<double, DIM> opposite_line_tension_from_A_to_B = -line_tension_from_A_to_B;

	// needed a separate variable here since this function takes a reference
    mpNodeA->AddAppliedForceContribution(opposite_line_tension_from_A_to_B);

    // The line tension at node B will have opposite sign
    mpNodeB->AddAppliedForceContribution(line_tension_from_A_to_B);

}

template<unsigned DIM>
double LaserAblationForce<DIM>::GetPerimeterContractilityParameter()
{
    return mPerimeterContractilityParameter;
}

template<unsigned DIM>
double LaserAblationForce<DIM>::GetLineTensionParameter()
{
    return mLineTensionParameter;
}

template<unsigned DIM>
void LaserAblationForce<DIM>::SetPerimeterContractilityParameter(double perimeterContractilityParameter)
{
    mPerimeterContractilityParameter = perimeterContractilityParameter;
}

template<unsigned DIM>
void LaserAblationForce<DIM>::SetLineTensionParameter(double lineTensionParameter)
{
    mLineTensionParameter = lineTensionParameter;
}

template<unsigned DIM>
void LaserAblationForce<DIM>::OutputForceParameters(out_stream& rParamsFile)
{
    *rParamsFile << "\t\t\t<PerimeterContractilityParameter>" << mPerimeterContractilityParameter << "</PerimeterContractilityParameter>\n";
    *rParamsFile << "\t\t\t<LineTensionParameter>" << mLineTensionParameter << "</LineTensionParameter>\n";

    // Call method on direct parent class
    AbstractForce<DIM>::OutputForceParameters(rParamsFile);
}

/////////////////////////////////////////////////////////////////////////////
// Explicit instantiation
/////////////////////////////////////////////////////////////////////////////

template class LaserAblationForce<1>;
template class LaserAblationForce<2>;
template class LaserAblationForce<3>;

// Serialization for Boost >= 1.36
#include "SerializationExportWrapperForCpp.hpp"
EXPORT_TEMPLATE_CLASS_SAME_DIMS(LaserAblationForce)
