# Supplementary material for: Capabilities and Limitations of Tissue Size Control through Passive Mechanical Forces
Source: PLoS Comput Biol. 2015 Dec 29;11(12):e1004679. doi: 10.1371/journal.pcbi.1004679 (PMC4703071; doi:10.1371/journal.pcbi.1004679)
Supplement: S1 Software — A thoroughly documented example of how to run the code is provided in the file README.txt. (ZIP) [file pcbi.1004679.s001.zip › SizeControl2015/src/FarhadifarForceWithDifferentialAdhesion.hpp]

/*

Copyright (c) 2005-2015, University of Oxford.
All rights reserved.

University of Oxford means the Chancellor, Masters and Scholars of the
University of Oxford, having an administrative office at Wellington
Square, Oxford OX1 2JD, UK.

This file is part of Chaste.

Redistribution and use in source and binary forms, with or without
modification, are permitted provided that the following conditions are met:
 * Redistributions of source code must retain the above copyright notice,
   this list of conditions and the following disclaimer.
 * Redistributions in binary form must reproduce the above copyright notice,
   this list of conditions and the following disclaimer in the documentation
   and/or other materials provided with the distribution.
 * Neither the name of the University of Oxford nor the names of its
   contributors may be used to endorse or promote products derived from this
   software without specific prior written permission.

THIS SOFTWARE IS PROVIDED BY THE COPYRIGHT HOLDERS AND CONTRIBUTORS "AS IS"
AND ANY EXPRESS OR IMPLIED WARRANTIES, INCLUDING, BUT NOT LIMITED TO, THE
IMPLIED WARRANTIES OF MERCHANTABILITY AND FITNESS FOR A PARTICULAR PURPOSE
ARE DISCLAIMED. IN NO EVENT SHALL THE COPYRIGHT HOLDER OR CONTRIBUTORS BE
LIABLE FOR ANY DIRECT, INDIRECT, INCIDENTAL, SPECIAL, EXEMPLARY, OR
CONSEQUENTIAL DAMAGES (INCLUDING, BUT NOT LIMITED TO, PROCUREMENT OF SUBSTITUTE
GOODS OR SERVICES; LOSS OF USE, DATA, OR PROFITS; OR BUSINESS INTERRUPTION)
HOWEVER CAUSED AND ON ANY THEORY OF LIABILITY, WHETHER IN CONTRACT, STRICT
LIABILITY, OR TORT (INCLUDING NEGLIGENCE OR OTHERWISE) ARISING IN ANY WAY OUT
OF THE USE OF THIS SOFTWARE, EVEN IF ADVISED OF THE POSSIBILITY OF SUCH DAMAGE.

*/

#ifndef FARHADIFARFORCEWITHDIFFERENTIALADHESION_HPP_
#define FARHADIFARFORCEWITHDIFFERENTIALADHESION_HPP_

#include "ChasteSerialization.hpp"
#include <boost/serialization/base_object.hpp>

#include "FarhadifarForce.hpp"

#include <iostream>

/**
 * A force class for use in vertex-based simulations. The force acts in the
 * same way as the FarhadifarForce. In this class we implement the functionality
 * to apply different line tension forces between labelled cells normal cells.
 */
template<unsigned DIM>
class FarhadifarForceWithDifferentialAdhesion : public FarhadifarForce<DIM>
{
private:

    /**
     * Line tension parameter for edges between labelled cells.
     */
    double mLabelledCellLabelledCellLineTensionParameter;

    /**
     * Line tension parameter for edges between labelled cells and normal cells.
     */
    double mLabelledCellCellLineTensionParameter;

    /**
     * Line tension parameter for edges between labelled cells and the boundary.
     */
    double mLabelledCellBoundaryLineTensionParameter;

    friend class boost::serialization::access;
    /**
     * Boost Serialization method for archiving/checkpointing.
     * Archives the object and its member variables.
     *
     * @param archive  The boost archive.
     * @param version  The current version of this class.
     */
    template<class Archive>
    void serialize(Archive & archive, const unsigned int version)
    {
        archive & boost::serialization::base_object<FarhadifarForce<DIM> >(*this);
        archive & mLabelledCellCellLineTensionParameter;
        archive & mLabelledCellLabelledCellLineTensionParameter;
        archive & mLabelledCellBoundaryLineTensionParameter;
    }

public:

    /**
     * Constructor.
     */
    FarhadifarForceWithDifferentialAdhesion();

    /**
     * Destructor.
     */
    virtual ~FarhadifarForceWithDifferentialAdhesion();

    /**
     * Overridden GetLineTensionParameter() method.
     *
     * Get the adhesion parameter for the edge between two given nodes. Depends
     * on the type of cells attached to the elements.
     *
     * @param pNodeA one node
     * @param pNodeB the other node
     * @param rVertexCellPopulation reference to the cell population
     *
     * @return the adhesion parameter for this edge.
     */
    virtual double GetLineTensionParameter(Node<DIM>* pNodeA, Node<DIM>* pNodeB, VertexBasedCellPopulation<DIM>& rVertexCellPopulation);

    /**
     * @return mLabelledCellCellLineTensionParameter
     */
    double GetLabelledCellCellLineTensionParameter();

    /**
     * @return mLabelledCellLabelledCellLineTensionParameter
     */
    double GetLabelledCellLabelledCellLineTensionParameter();

    /**
     * @return mLabelledCellBoundaryLineTensionParameter
     */
    double GetLabelledCellBoundaryLineTensionParameter();

    /**
     * Set mLabelledCellCellLineTensionParameter.
     *
     * @param labelledCellCellLineTensionParameter the new value of mLabelledCellCellLineTensionParameter
     */
    void SetLabelledCellCellLineTensionParameter(double labelledCellCellLineTensionParameter);

    /**
     * Set mLabelledCellLabelledCellLineTensionParameter.
     *
     * @param labelledCellLabelledCellLineTensionParameter the new value of mLabelledCellLabelledCellLineTensionParameter
     */
    void SetLabelledCellLabelledCellLineTensionParameter(double labelledCellLabelledCellLineTensionParameter);

    /**
     * Set mLabelledCellBoundaryLineTensionParameter.
     *
     * @param labelledCellBoundaryLineTensionParameter the new value of mLabelledCellBoundaryLineTensionParameter
     */
    void SetLabelledCellBoundaryLineTensionParameter(double labelledCellBoundaryLineTensionParameter);

    /**
     * Overridden OutputForceParameters() method.
     *
     * @param rParamsFile the file stream to which the parameters are output
     */
    void OutputForceParameters(out_stream& rParamsFile);
};

#include "SerializationExportWrapper.hpp"
EXPORT_TEMPLATE_CLASS_SAME_DIMS(FarhadifarForceWithDifferentialAdhesion)

#endif /*FARHADIFARFORCEWITHDIFFERENTIALADHESION_HPP_*/
