# Supplementary material for: Capabilities and Limitations of Tissue Size Control through Passive Mechanical Forces
Source: PLoS Comput Biol. 2015 Dec 29;11(12):e1004679. doi: 10.1371/journal.pcbi.1004679 (PMC4703071; doi:10.1371/journal.pcbi.1004679)
Supplement: S1 Software — A thoroughly documented example of how to run the code is provided in the file README.txt. (ZIP) [file pcbi.1004679.s001.zip › SizeControl2015/src/LaserAblationWritingModifier.hpp]

/*

Copyright (c) 2005-2015, University of Oxford.
All rights reserved.

University of Oxford means the Chancellor, Masters and Scholars of the
University of Oxford, having an administrative office at Wellington
Square, Oxford OX1 2JD, UK.

This file is part of Chaste.

Redistribution and use in source and binary forms, with or without
modification, are permitted provided that the following conditions are met:
 * Redistributions of source code must retain the above copyright notice,
   this list of conditions and the following disclaimer.
 * Redistributions in binary form must reproduce the above copyright notice,
   this list of conditions and the following disclaimer in the documentation
   and/or other materials provided with the distribution.
 * Neither the name of the University of Oxford nor the names of its
   contributors may be used to endorse or promote products derived from this
   software without specific prior written permission.

THIS SOFTWARE IS PROVIDED BY THE COPYRIGHT HOLDERS AND CONTRIBUTORS "AS IS"
AND ANY EXPRESS OR IMPLIED WARRANTIES, INCLUDING, BUT NOT LIMITED TO, THE
IMPLIED WARRANTIES OF MERCHANTABILITY AND FITNESS FOR A PARTICULAR PURPOSE
ARE DISCLAIMED. IN NO EVENT SHALL THE COPYRIGHT HOLDER OR CONTRIBUTORS BE
LIABLE FOR ANY DIRECT, INDIRECT, INCIDENTAL, SPECIAL, EXEMPLARY, OR
CONSEQUENTIAL DAMAGES (INCLUDING, BUT NOT LIMITED TO, PROCUREMENT OF SUBSTITUTE
GOODS OR SERVICES; LOSS OF USE, DATA, OR PROFITS; OR BUSINESS INTERRUPTION)
HOWEVER CAUSED AND ON ANY THEORY OF LIABILITY, WHETHER IN CONTRACT, STRICT
LIABILITY, OR TORT (INCLUDING NEGLIGENCE OR OTHERWISE) ARISING IN ANY WAY OUT
OF THE USE OF THIS SOFTWARE, EVEN IF ADVISED OF THE POSSIBILITY OF SUCH DAMAGE.

*/

#ifndef LASERABLATIONWRITINGMODIFIER_HPP_
#define LASERABLATIONWRITINGMODIFIER_HPP_

#include "ChasteSerialization.hpp"
#include <boost/serialization/base_object.hpp>

#include "AbstractCellBasedSimulationModifier.hpp"
#include "OutputFileHandler.hpp"

/**
 * A modifier class that write the distances and recoil velocities between two given nodes to a file.
 * Intended for use in conjunction with LaserAblationForce. This class requires the total
 * number of simulation time to be a multiple of the sampling time step number (250).
 */
template<unsigned DIM>
class LaserAblationWritingModifier : public AbstractCellBasedSimulationModifier<DIM,DIM>
{

private:
    /** Needed for serialization. */
    friend class boost::serialization::access;
    /**
     * Boost Serialization method for archiving/checkpointing.
     * Archives the object and its member variables.
     *
     * @param archive  The boost archive.
     * @param version  The current version of this class.
     */
    template<class Archive>
    void serialize(Archive & archive, const unsigned int version)
    {
        archive & boost::serialization::base_object<AbstractCellBasedSimulationModifier<DIM,DIM> >(*this);
    }

    /**
     * The pointers to the nodes sharing the edge that we would like to ablate.
     */
    Node<DIM>* mpNodeA;
    Node<DIM>* mpNodeB;

    /** The name of the output file. */
    std::string mFileName;
    std::string mDirectoryName;

    /** An output stream for writing data. */
    out_stream mpOutStream;

    /**
     * A variable to remember the distance at the last time step to enable velocity calculation.
     */
    double mDistanceAtPreviousTimeStep;

    /**
     * Private default constructor for archiving only.
     */
    LaserAblationWritingModifier()
    {
    }

public:

    /**
     * Default constructor.
     */
    LaserAblationWritingModifier(Node<DIM>* pNodeA, Node<DIM>* pNodeB, std::string outputFileName, std::string directoryName);

    /**
     * Destructor.
     */
    virtual ~LaserAblationWritingModifier();

    /**
     * Overridden UpdateAtEndOfTimeStep() method.
     *
     * Specifies what to do in the simulation at the end of each time step.
     *
     * @param rCellPopulation reference to the cell population
     */
    virtual void UpdateAtEndOfTimeStep(AbstractCellPopulation<DIM,DIM>& rCellPopulation);

    /**
     * Overridden SetupSolve() method.
     *
     * Specifies what to do in the simulation before the start of the time loop.
     *
     * @param rCellPopulation reference to the cell population
     * @param outputDirectory the output directory, relative to where Chaste output is stored
     */
    virtual void SetupSolve(AbstractCellPopulation<DIM,DIM>& rCellPopulation, std::string outputDirectory);

    /**
     * Overridden UpdateAtEndOfSolve() method.
     *
     * Closes the output files.
     *
     * @param rCellPopulation reference to the cell population
     */
    virtual void UpdateAtEndOfSolve(AbstractCellPopulation<DIM,DIM>& rCellPopulation);

    /**
     * Overridden OutputSimulationModifierParameters() method.
     * Output any simulation modifier parameters to file.
     *
     * @param rParamsFile the file stream to which the parameters are output
     */
    virtual void OutputSimulationModifierParameters(out_stream& rParamsFile);
};

#include "SerializationExportWrapper.hpp"
EXPORT_TEMPLATE_CLASS_SAME_DIMS(LaserAblationWritingModifier)

#endif /*LASERABLATIONWRITINGMODIFIER_HPP_*/
