# Supplementary material for: Capabilities and Limitations of Tissue Size Control through Passive Mechanical Forces
Source: PLoS Comput Biol. 2015 Dec 29;11(12):e1004679. doi: 10.1371/journal.pcbi.1004679 (PMC4703071; doi:10.1371/journal.pcbi.1004679)
Supplement: S1 Software — A thoroughly documented example of how to run the code is provided in the file README.txt. (ZIP) [file pcbi.1004679.s001.zip › SizeControl2015/src/AbstractMorphogenModifier.cpp]

/*

Copyright (c) 2005-2015, University of Oxford.
All rights reserved.

University of Oxford means the Chancellor, Masters and Scholars of the
University of Oxford, having an administrative office at Wellington
Square, Oxford OX1 2JD, UK.

This file is part of Chaste.

Redistribution and use in source and binary forms, with or without
modification, are permitted provided that the following conditions are met:
 * Redistributions of source code must retain the above copyright notice,
   this list of conditions and the following disclaimer.
 * Redistributions in binary form must reproduce the above copyright notice,
   this list of conditions and the following disclaimer in the documentation
   and/or other materials provided with the distribution.
 * Neither the name of the University of Oxford nor the names of its
   contributors may be used to endorse or promote products derived from this
   software without specific prior written permission.

THIS SOFTWARE IS PROVIDED BY THE COPYRIGHT HOLDERS AND CONTRIBUTORS "AS IS"
AND ANY EXPRESS OR IMPLIED WARRANTIES, INCLUDING, BUT NOT LIMITED TO, THE
IMPLIED WARRANTIES OF MERCHANTABILITY AND FITNESS FOR A PARTICULAR PURPOSE
ARE DISCLAIMED. IN NO EVENT SHALL THE COPYRIGHT HOLDER OR CONTRIBUTORS BE
LIABLE FOR ANY DIRECT, INDIRECT, INCIDENTAL, SPECIAL, EXEMPLARY, OR
CONSEQUENTIAL DAMAGES (INCLUDING, BUT NOT LIMITED TO, PROCUREMENT OF SUBSTITUTE
GOODS OR SERVICES; LOSS OF USE, DATA, OR PROFITS; OR BUSINESS INTERRUPTION)
HOWEVER CAUSED AND ON ANY THEORY OF LIABILITY, WHETHER IN CONTRACT, STRICT
LIABILITY, OR TORT (INCLUDING NEGLIGENCE OR OTHERWISE) ARISING IN ANY WAY OUT
OF THE USE OF THIS SOFTWARE, EVEN IF ADVISED OF THE POSSIBILITY OF SUCH DAMAGE.

*/

#include "AbstractMorphogenModifier.hpp"
#include "NodeBasedCellPopulation.hpp"
#include "VertexBasedCellPopulation.hpp"
#include "MeshBasedCellPopulation.hpp"
#include <boost/accumulators/accumulators.hpp>
#include <boost/accumulators/statistics/stats.hpp>
#include <boost/accumulators/statistics/mean.hpp>
#include "CellLabel.hpp"

template<unsigned DIM>
AbstractMorphogenModifier<DIM>::AbstractMorphogenModifier()
    : AbstractCellBasedSimulationModifier<DIM>()
{
}

template<unsigned DIM>
AbstractMorphogenModifier<DIM>::~AbstractMorphogenModifier()
{
}

template<unsigned DIM>
void AbstractMorphogenModifier<DIM>::UpdateAtEndOfTimeStep(AbstractCellPopulation<DIM,DIM>& rCellPopulation)
{
	VertexBasedCellPopulation<DIM>& r_vertex_based_cell_population = static_cast<VertexBasedCellPopulation<DIM>&>(rCellPopulation);
    UpdateCellData(r_vertex_based_cell_population);
}

template<unsigned DIM>
void AbstractMorphogenModifier<DIM>::SetupSolve(AbstractCellPopulation<DIM,DIM>& rCellPopulation, std::string outputDirectory)
{
	if (dynamic_cast<VertexBasedCellPopulation<DIM>*>(&rCellPopulation) == NULL)
    {
        EXCEPTION("A VertexBasedCellPopulation must be used with a AbstractMorphogenModifier.");
    }

    /*
     * We must update CellData in SetupSolve(), otherwise it will not have been
     * fully initialised by the time we enter the main time loop.
    */
	VertexBasedCellPopulation<DIM>& r_vertex_based_cell_population = static_cast<VertexBasedCellPopulation<DIM>&>(rCellPopulation);
    UpdateCellData(r_vertex_based_cell_population);
}

template<unsigned DIM>
void AbstractMorphogenModifier<DIM>::UpdateCellData(VertexBasedCellPopulation<DIM>& rCellPopulation)
{
    double reference_position = IdentifyReferencePosition(rCellPopulation);

    // Calculate a morphogenvalue at each cell centre.
    for (typename AbstractCellPopulation<DIM>::Iterator cell_iter = rCellPopulation.Begin();
         cell_iter != rCellPopulation.End();
         ++cell_iter)
    {
     	c_vector<double, DIM> this_location = rCellPopulation.GetLocationOfCellCentre(*cell_iter);

     	double concentration = this->MorphogenProfile(this_location[0] - reference_position);

        cell_iter->GetCellData()->SetItem("Morphogen", concentration);
//        cell_iter->GetCellData()->SetItem("Morphogen", this->MorphogenProfile(this_location));
    }
}

template<unsigned DIM>
double AbstractMorphogenModifier<DIM>::IdentifyReferencePosition(VertexBasedCellPopulation<DIM>& rCellPopulation)
{
	boost::accumulators::accumulator_set< double, boost::accumulators::stats<boost::accumulators::tag::mean> > accumulator;

	std::set<unsigned> boundary_node_indices = CollectRightHandBoundaryNodeIndices(rCellPopulation);

//	std::vector< double > x_positions_of_boundary_nodes;

	for (std::set<unsigned>::iterator boundary_node_index = boundary_node_indices.begin();
			boundary_node_index != boundary_node_indices.end(); boundary_node_index++)
	{
//		x_positions_of_boundary_nodes.push_back();
		accumulator(rCellPopulation.GetNode(*boundary_node_index)->rGetLocation()[0]);
	}

	double mean_x_position_of_boundary_nodes = boost::accumulators::mean(accumulator);

	return mean_x_position_of_boundary_nodes;
}

template<unsigned DIM>
std::set<unsigned> AbstractMorphogenModifier<DIM>::CollectRightHandBoundaryNodeIndices(VertexBasedCellPopulation<DIM>& rCellPopulation)
{
	// we define a set in which we collect all boundary nodes on the right side of the P compartment
	std::set<unsigned> boundary_node_indices;

	// We identify the vertices on the right hand boundary by: looping over all cells, for each labelled cell loop over it's vertices,
	// For each vertex identify adjoining cells that are not labelled; and if there is a not labelled adjoining cell
	// that is to the right of the original labelled cell then the node in between them must be on our boundary of interest.

	// We iterate over all cells in the population
    for (typename AbstractCellPopulation<DIM>::Iterator cell_iter = rCellPopulation.Begin();
         cell_iter != rCellPopulation.End();
         ++cell_iter)
    {
    	// If the cell is labelled, we proceed
    	if (cell_iter->template HasCellProperty<CellLabel>())
    	{
    		VertexElement<DIM,DIM>* p_vertex_element = rCellPopulation.GetElementCorrespondingToCell(*cell_iter);
    		unsigned num_nodes_in_vertex_element = p_vertex_element->GetNumNodes();

    		// We loop over all vertices around this cell
    		for (unsigned local_index=0; local_index<num_nodes_in_vertex_element; local_index++)
    		{
    			Node<DIM>* p_node = p_vertex_element->GetNode(local_index);
    			std::set< unsigned > indices_of_adjoining_elements = p_node->rGetContainingElementIndices();

    			// ...and iterate over all its adjoining elements.
    			for (std::set<unsigned>::iterator adjoining_element_index = indices_of_adjoining_elements.begin();
    					adjoining_element_index != indices_of_adjoining_elements.end();
    					adjoining_element_index++)
    			{
    				CellPtr p_adjoining_cell = rCellPopulation.GetCellUsingLocationIndex(*adjoining_element_index);
    				// if an adjoining cell is not labelled
    				if ( !(p_adjoining_cell->HasCellProperty<CellLabel>()) )
    				{
    					// ...and is to the right of the first cell
    					if (rCellPopulation.GetLocationOfCellCentre(p_adjoining_cell)[0] >
    							rCellPopulation.GetLocationOfCellCentre(*cell_iter)[0])
    					{
    						// then this particular node must be on the right hand boundary
    						boundary_node_indices.insert(p_node->GetIndex());
    						// we leave the current loop over adjoining elements
    						break;
    					}
    				}
    			}
    		}
    	}
    }

    return boundary_node_indices;
}

template<unsigned DIM>
void AbstractMorphogenModifier<DIM>::OutputSimulationModifierParameters(out_stream& rParamsFile)
{
}

/////////////////////////////////////////////////////////////////////////////
// Explicit instantiation
/////////////////////////////////////////////////////////////////////////////

template class AbstractMorphogenModifier<1>;
template class AbstractMorphogenModifier<2>;
template class AbstractMorphogenModifier<3>;

// Serialization for Boost >= 1.36
//#include "SerializationExportWrapperForCpp.hpp"
//EXPORT_TEMPLATE_CLASS_SAME_DIMS(AbstractMorphogenModifier)
