# Supplementary material for: Capabilities and Limitations of Tissue Size Control through Passive Mechanical Forces
Source: PLoS Comput Biol. 2015 Dec 29;11(12):e1004679. doi: 10.1371/journal.pcbi.1004679 (PMC4703071; doi:10.1371/journal.pcbi.1004679)
Supplement: S1 Software — A thoroughly documented example of how to run the code is provided in the file README.txt. (ZIP) [file pcbi.1004679.s001.zip › SizeControl2015/analysis_list.joblist]

python ./projects/SizeControl2015/apps/data_analysis/DataAnalysisPythonModule/analyse_parker_scenario.py -i /home/jochen/Projects/Chaste/TestResults/ScenariosChangedDivisionRates/MechanicsOnly
python ./projects/SizeControl2015/apps/data_analysis/DataAnalysisPythonModule/analyse_parker_scenario.py -i /home/jochen/Projects/Chaste/TestResults/ScenariosChangedDivisionRates/ReducedLineTensionMechanicsOnly
python ./projects/SizeControl2015/apps/data_analysis/DataAnalysisPythonModule/analyse_parker_scenario.py -i /home/jochen/Projects/Chaste/TestResults/ScenariosChangedDivisionRates/VaryDaughterTargetArea/target_area_0.5
python ./projects/SizeControl2015/apps/data_analysis/DataAnalysisPythonModule/analyse_parker_scenario.py -i /home/jochen/Projects/Chaste/TestResults/ScenariosChangedDivisionRates/VaryDaughterTargetArea/target_area_1
python ./projects/SizeControl2015/apps/data_analysis/DataAnalysisPythonModule/analyse_parker_scenario.py -i /home/jochen/Projects/Chaste/TestResults/ScenariosChangedDivisionRates/VaryLineTension/line_tension0
python ./projects/SizeControl2015/apps/data_analysis/DataAnalysisPythonModule/analyse_parker_scenario.py -i /home/jochen/Projects/Chaste/TestResults/ScenariosChangedDivisionRates/VaryPerimeterContractility/perimeter_contractility_0
python ./projects/SizeControl2015/apps/data_analysis/DataAnalysisPythonModule/analyse_parker_scenario.py -i /home/jochen/Projects/Chaste/TestResults/ScenariosChangedBoundaryCondition/MechanicsOnly
python ./projects/SizeControl2015/apps/data_analysis/DataAnalysisPythonModule/analyse_parker_scenario.py -i /home/jochen/Projects/Chaste/TestResults/ScenariosRandomIc/MechanicsOnly
python ./projects/SizeControl2015/apps/data_analysis/DataAnalysisPythonModule/analyse_parker_scenario.py -i /home/jochen/Projects/Chaste/TestResults/ScenariosChangedDivisionRates/AsymmetricPerimeterContractility/asymmetry0
python ./projects/SizeControl2015/apps/data_analysis/DataAnalysisPythonModule/analyse_parker_scenario.py -i /home/jochen/Projects/Chaste/TestResults/ScenariosChangedDivisionRates/AsymmetricPerimeterContractility/asymmetry0.1
python ./projects/SizeControl2015/apps/data_analysis/DataAnalysisPythonModule/analyse_parker_scenario.py -i /home/jochen/Projects/Chaste/TestResults/ScenariosChangedDivisionRates/AsymmetricPerimeterContractility/asymmetry0.2
python ./projects/SizeControl2015/apps/data_analysis/DataAnalysisPythonModule/analyse_parker_scenario.py -i /home/jochen/Projects/Chaste/TestResults/ScenariosChangedDivisionRates/AsymmetricDaughterArea/asymmetry0
python ./projects/SizeControl2015/apps/data_analysis/DataAnalysisPythonModule/analyse_parker_scenario.py -i /home/jochen/Projects/Chaste/TestResults/ScenariosChangedDivisionRates/AsymmetricDaughterArea/asymmetry0.1
python ./projects/SizeControl2015/apps/data_analysis/DataAnalysisPythonModule/analyse_parker_scenario.py -i /home/jochen/Projects/Chaste/TestResults/ScenariosChangedDivisionRates/AsymmetricDaughterArea/asymmetry0.2
python ./projects/SizeControl2015/apps/data_analysis/DataAnalysisPythonModule/analyse_parker_scenario.py -i /home/jochen/Projects/Chaste/TestResults/ScenariosChangedDivisionRates/AsymmetricLineTension/asymmetry0.2
python ./projects/SizeControl2015/apps/data_analysis/DataAnalysisPythonModule/analyse_laser_ablations.py -i /home/jochen/Projects/Chaste/TestResults/ScenariosChangedDivisionRates/MechanicsOnly
python ./projects/SizeControl2015/apps/data_analysis/DataAnalysisPythonModule/analyse_laser_ablations.py -i /home/jochen/Projects/Chaste/TestResults/ScenariosChangedDivisionRates/AsymmetricPerimeterContractility/asymmetry0.2
python ./projects/SizeControl2015/apps/data_analysis/DataAnalysisPythonModule/analyse_laser_ablations.py -i /home/jochen/Projects/Chaste/TestResults/ScenariosChangedDivisionRates/AsymmetricDaughterArea/asymmetry0.2
python ./projects/SizeControl2015/apps/data_analysis/DataAnalysisPythonModule/analyse_laser_ablations.py -i /home/jochen/Projects/Chaste/TestResults/ScenariosChangedDivisionRates/AsymmetricLineTension/asymmetry0.2
